# Supplementary material for: Proteomic profiling of tumour tissue‐derived extracellular vesicles in colon cancer
Source: J Extracell Biol. 2024 Feb 6;3(2):e127. doi: 10.1002/jex2.127 (PMC11080707; doi:10.1002/jex2.127)
Supplement: Supplementary file 2 — Supplementary Table 1 Proteomics Results [file JEX2-3-e127-s001.xlsx]

## Sheet: Study design labeling
Study design labelling
Set 1	Sample Info	TMT label
1	Patient_1_Mucosa	126
6	Patient_1_Tumor	127N
2	Patient_2_Mucosa	127C
7	Patient_2_Tumor	128N
3	Patient_3_Mucosa	128C
8	Patient_3_Tumor	129N
4	Patient_4_Mucosa	129C
9	Patient_4_Tumor	130N
5	Patient_5_Mucosa	130C
10	Patient_5_Tumor	131N
11	Reference	131C
Set 2	Sample Info	TMT label
1	Reference	126
2	Patient_6_Mucosa	127C
3	Patient_6_Tumor	127N
4	Patient_7_Mucosa	128C
5	Patient_7_Tumor	128N
6	Patient_8_Mucosa	129C
7	Patient_8_Tumor	129N
8	Patient_9_Mucosa	130C
9	Patient_9_Tumor	130N
10	Patient_10_Mucosa	131C
11	Patient_10_Tumor	131N

## Sheet: Abundances Set 1
					Abundances											Ratio Abundances (sample/ref)
Accession	Description	# Peptides	# PSMs	# Unique Peptides	Patient_1_Mucosa	Patient_1_Tumor	Patient_2_Mucosa	Patient_2_Tumor	Patient_3_Mucosa	Patient_3_Tumor	Patient_4_Mucosa	Patient_4_Tumor	Patient_5_Mucosa	Patient_5_Tumor	Reference	Patient_1_Mucosa	Patient_1_Tumor	Patient_2_Mucosa	Patient_2_Tumor	Patient_3_Mucosa	Patient_3_Tumor	Patient_4_Mucosa	Patient_4_Tumor	Patient_5_Mucosa	Patient_5_Tumor
Q09666	Neuroblast differentiation-associated protein AHNAK OS=Homo sapiens GN=AHNAK PE=1 SV=2	156	263	155	82.9	54.2	122.3	35.9	115.4	226.2	83.6	125.5	130.6	24.6	98.9	0.83822	0.548028	1.2366	0.362993	1.16684	2.28716	0.845298	1.26896	1.32053	0.248736
P04114	Apolipoprotein B-100 OS=Homo sapiens GN=APOB PE=1 SV=2	124	224	124	89.1	59.9	54.3	91.6	92.6	18.3	114.5	23.2	160.2	301.8	94.4	0.943856	0.634534	0.575212	0.970339	0.980932	0.193856	1.21292	0.245763	1.69703	3.19703
P15924	Desmoplakin OS=Homo sapiens GN=DSP PE=1 SV=3	100	156	100	125.9	186.9	87.3	121.8	141	48.2	124.8	78.5	50.6	71.1	63.8	1.97335	2.92947	1.36834	1.90909	2.21003	0.755486	1.95611	1.23041	0.793103	1.11442
Q14204	Cytoplasmic dynein 1 heavy chain 1 OS=Homo sapiens GN=DYNC1H1 PE=1 SV=5	81	103	81	108.2	70.4	87.7	108.5	109.1	110.6	128.5	84.9	87.4	98.9	105.8	1.02268	0.665406	0.828922	1.02552	1.03119	1.04537	1.21456	0.802457	0.826087	0.934783
Q07954	Prolow-density lipoprotein receptor-related protein 1 OS=Homo sapiens GN=LRP1 PE=1 SV=2	78	124	78	84.6	122.9	115.5	52.9	73.7	125	112.9	160.9	92.9	56.2	102.5	0.825366	1.19902	1.12683	0.516098	0.719024	1.21951	1.10146	1.56976	0.906341	0.548293
P12111	Collagen alpha-3(VI) chain OS=Homo sapiens GN=COL6A3 PE=1 SV=5	77	137	77	39.8	34.5	92.7	25.6	31.5	220.5	183.2	129.4	173.1	50.2	119.5	0.333054	0.288703	0.775732	0.214226	0.263598	1.84519	1.53305	1.08285	1.44854	0.420084
Q99715	Collagen alpha-1(XII) chain OS=Homo sapiens GN=COL12A1 PE=1 SV=2	75	121	75	3.8	33.9	4.9	53	4.8	144.7	8.5	638.4	7.6	114.4	86	0.044186	0.394186	0.0569767	0.616279	0.055814	1.68256	0.0988372	7.42326	0.0883721	1.33023
Q01082	Spectrin beta chain, non-erythrocytic 1 OS=Homo sapiens GN=SPTBN1 PE=1 SV=2	63	88	59	117.5	42.4	139	29.4	120.2	36.1	166.5	10.7	268.9	69	100.3	1.17149	0.422732	1.38584	0.293121	1.1984	0.35992	1.66002	0.10668	2.68096	0.687936
O75369	Filamin-B OS=Homo sapiens GN=FLNB PE=1 SV=2	67	94	58	124.2	41.9	201.9	51.5	139.7	61.5	156.7	55.8	132.1	39.7	95	1.30737	0.441053	2.12526	0.542105	1.47053	0.647368	1.64947	0.587368	1.39053	0.417895
P35579	Myosin-9 OS=Homo sapiens GN=MYH9 PE=1 SV=4	75	210	57	42	100.2	55.5	276.8	54.6	123.6	70.2	151.2	40.8	70.3	115	0.365217	0.871304	0.482609	2.40696	0.474783	1.07478	0.610435	1.31478	0.354783	0.611304
Q9NZM1	Myoferlin OS=Homo sapiens GN=MYOF PE=1 SV=1	59	100	56	58.2	65.1	62.7	97.1	85.2	114.8	72.6	282.1	61.5	106.2	94.4	0.616525	0.689619	0.664195	1.0286	0.902542	1.2161	0.769068	2.98835	0.651483	1.125
P21333	Filamin-A OS=Homo sapiens GN=FLNA PE=1 SV=4	60	83	52	49.1	52.8	128.6	53.2	72.8	216.3	74.2	193.1	106.7	55.7	97.4	0.504107	0.542094	1.32033	0.546201	0.747433	2.22074	0.761807	1.98255	1.09548	0.571869
Q15149	Plectin OS=Homo sapiens GN=PLEC PE=1 SV=3	55	59	52	85.5	168.6	118.9	89.3	105.5	85.6	98.7	83.1	95.9	81.7	87.3	0.979381	1.93127	1.36197	1.02291	1.20848	0.980527	1.13058	0.95189	1.09851	0.935853
P35555	Fibrillin-1 OS=Homo sapiens GN=FBN1 PE=1 SV=3	52	109	51	172.5	22.8	203.4	38.1	50.4	21.5	223.7	95.9	97.8	66.1	107.7	1.60167	0.211699	1.88858	0.35376	0.467967	0.199629	2.07707	0.890436	0.908078	0.613742
Q9Y490	Talin-1 OS=Homo sapiens GN=TLN1 PE=1 SV=3	61	74	50	54.2	67.5	90.7	52	79	234.5	67.3	146	144.5	61.9	102.4	0.529297	0.65918	0.885742	0.507812	0.771484	2.29004	0.657227	1.42578	1.41113	0.604492
Q13813	Spectrin alpha chain, non-erythrocytic 1 OS=Homo sapiens GN=SPTAN1 PE=1 SV=3	49	65	49	111.6	42.3	145.1	18.8	88.8	38.9	184	12	326.3	48.7	83.4	1.33813	0.507194	1.73981	0.22542	1.06475	0.466427	2.20624	0.143885	3.91247	0.583933
Q9Y6R7	IgGFc-binding protein OS=Homo sapiens GN=FCGBP PE=1 SV=3	46	82	46	441.7	31.5	182.8	56.7	51.7	9.6	68.7	2.7	106.5	79.4	68.6	6.43878	0.459184	2.66472	0.826531	0.753644	0.139942	1.00146	0.0393586	1.55248	1.15743
P35749	Myosin-11 OS=Homo sapiens GN=MYH11 PE=1 SV=3	64	136	46	21.3	72.3	103.2	476.4	75.2	20.4	118.2	22.3	22.5	40.2	128	0.166406	0.564844	0.80625	3.72187	0.5875	0.159375	0.923438	0.174219	0.175781	0.314063
P78527	DNA-dependent protein kinase catalytic subunit OS=Homo sapiens GN=PRKDC PE=1 SV=3	43	49	43	60.2	144.4	41.3	115.9	74.3	87.8	115	133.9	56.7	149.5	121	0.497521	1.19339	0.341322	0.957851	0.61405	0.72562	0.950413	1.10661	0.468595	1.23554
Q7Z406	Myosin-14 OS=Homo sapiens GN=MYH14 PE=1 SV=2	52	88	43	133.6	87.9	97.1	154.7	98.5	37.6	136.3	135.1	60.7	57.1	101.5	1.31626	0.86601	0.95665	1.52414	0.970443	0.370443	1.34286	1.33103	0.59803	0.562562
P18206	Vinculin OS=Homo sapiens GN=VCL PE=1 SV=4	39	54	39	84.9	61.1	126.7	59.5	102.8	194	88.8	139.6	96	50.9	95.8	0.886221	0.637787	1.32255	0.621086	1.07307	2.02505	0.926931	1.4572	1.00209	0.531315
P11717	Cation-independent mannose-6-phosphate receptor OS=Homo sapiens GN=IGF2R PE=1 SV=3	39	58	39	68.3	310.1	71	104.9	63.3	107	65.9	88.8	43.2	73.5	103.9	0.657363	2.9846	0.683349	1.00962	0.60924	1.02984	0.634264	0.854668	0.415784	0.707411
P05023	Sodium/potassium-transporting ATPase subunit alpha-1 OS=Homo sapiens GN=ATP1A1 PE=1 SV=1	37	137	37	156.9	39.9	118.5	62.9	141.1	40.5	242.1	9	140.4	53.1	95.5	1.64293	0.417801	1.24084	0.658639	1.47749	0.424084	2.53508	0.0942408	1.47016	0.556021
P46940	Ras GTPase-activating-like protein IQGAP1 OS=Homo sapiens GN=IQGAP1 PE=1 SV=1	42	61	37	136	57.4	97.5	63.4	148.9	116	118.7	104.6	109.8	54.7	93	1.46237	0.617204	1.04839	0.68172	1.60108	1.24731	1.27634	1.12473	1.18065	0.588172
P01024	Complement C3 OS=Homo sapiens GN=C3 PE=1 SV=2	37	59	37	42.7	59.7	98	78.6	90.8	80.9	92.9	114.1	164.9	173.5	103.9	0.410972	0.574591	0.943215	0.756497	0.873917	0.778633	0.894129	1.09817	1.5871	1.66987
O75165	DnaJ homolog subfamily C member 13 OS=Homo sapiens GN=DNAJC13 PE=1 SV=5	36	50	36	94.5	121.1	73.7	93.4	113.1	108.9	109.4	122	58.5	104.4	101	0.935644	1.19901	0.729703	0.924752	1.1198	1.07822	1.08317	1.20792	0.579208	1.03366
Q6P2Q9	Pre-mRNA-processing-splicing factor 8 OS=Homo sapiens GN=PRPF8 PE=1 SV=2	36	54	36	59.9	190.1	35.9	188.1	71.7	78.6	65.7	111.2	34.7	154.6	109.4	0.547532	1.73766	0.328154	1.71938	0.655393	0.718464	0.600548	1.01645	0.317185	1.41316
P20930	Filaggrin OS=Homo sapiens GN=FLG PE=1 SV=3	34	45	34	146.7	117	87.9	120.3	172.2	52.9	145.7	87.3	28.7	84.8	56.4	2.60106	2.07447	1.55851	2.13298	3.05319	0.937943	2.58333	1.54787	0.508865	1.50355
P02549	Spectrin alpha chain, erythrocytic 1 OS=Homo sapiens GN=SPTA1 PE=1 SV=5	33	33	33	84.1	37.8	129.6	28.5	38.8	42.3	138.5	22.1	370.3	117.8	90.1	0.933407	0.419534	1.4384	0.316315	0.430633	0.469478	1.53718	0.245283	4.10988	1.30744
P16144	Integrin beta-4 OS=Homo sapiens GN=ITGB4 PE=1 SV=5	32	50	32	100.8	110.1	80.6	55.1	130.2	52.7	132.7	33.1	135.6	163	106.2	0.949153	1.03672	0.758945	0.518832	1.22599	0.496234	1.24953	0.311676	1.27684	1.53484
P35221	Catenin alpha-1 OS=Homo sapiens GN=CTNNA1 PE=1 SV=1	32	56	32	190.4	53.3	119	37.6	195.4	48.9	139.3	20.1	157.9	47.6	90.4	2.10619	0.589602	1.31637	0.415929	2.1615	0.540929	1.54093	0.222345	1.74668	0.526549
O94832	Unconventional myosin-Id OS=Homo sapiens GN=MYO1D PE=1 SV=2	33	70	31	161.2	127	76.1	110.5	182.8	32.4	136.8	62.5	60.6	51.3	98.8	1.63158	1.28543	0.770243	1.11842	1.8502	0.327935	1.38462	0.632591	0.61336	0.519231
Q00610	Clathrin heavy chain 1 OS=Homo sapiens GN=CLTC PE=1 SV=5	31	44	31	87.8	69.6	101.6	57	113.7	114.2	134.5	66.9	169.8	90	94.9	0.925184	0.733404	1.0706	0.600632	1.1981	1.20337	1.41728	0.704953	1.78925	0.948367
P49327	Fatty acid synthase OS=Homo sapiens GN=FASN PE=1 SV=3	30	35	30	51.6	157	49	113.5	97.5	100.8	76.3	142.7	71.3	134	106.2	0.485876	1.47834	0.461394	1.06874	0.918079	0.949153	0.718456	1.34369	0.671375	1.26177
Q14764	Major vault protein OS=Homo sapiens GN=MVP PE=1 SV=4	29	68	29	67.9	57.7	58.4	76.2	51.2	56.2	92.4	152.3	161.6	216.9	109.3	0.621226	0.527905	0.534309	0.697164	0.468435	0.514181	0.84538	1.39341	1.4785	1.98445
Q9HC84	Mucin-5B OS=Homo sapiens GN=MUC5B PE=1 SV=3	29	33	29	15.7	19.3	48.4	206.2	37.1	11.6	15.7	487.5	26.6	120.4	111.6	0.140681	0.172939	0.433692	1.84767	0.332437	0.103943	0.140681	4.36828	0.238351	1.07885
Q8WUM4	Programmed cell death 6-interacting protein OS=Homo sapiens GN=PDCD6IP PE=1 SV=1	29	37	29	98.6	118.3	90.1	71.3	114	121.5	71.6	115.7	104.8	98.9	95.3	1.03463	1.24134	0.945435	0.748164	1.19622	1.27492	0.751312	1.21406	1.09969	1.03778
P01023	Alpha-2-macroglobulin OS=Homo sapiens GN=A2M PE=1 SV=3	29	41	29	41.8	54.7	84.8	58.7	57.7	65.7	80.6	59.5	274	228.4	94	0.444681	0.581915	0.902128	0.624468	0.61383	0.698936	0.857447	0.632979	2.91489	2.42979
O00159	Unconventional myosin-Ic OS=Homo sapiens GN=MYO1C PE=1 SV=4	30	53	29	100.9	93.3	66.8	116.1	113.1	80.6	109.4	205.8	64.1	52.7	97.1	1.03913	0.960865	0.687951	1.19567	1.16478	0.830072	1.12667	2.11946	0.660144	0.542739
Q02817	Mucin-2 OS=Homo sapiens GN=MUC2 PE=1 SV=2	29	55	29	10.5	3.5	400.6	29.9	351.4	10.1	64.4	2.6	77.3	21.2	128.4	0.0817757	0.0272586	3.11994	0.232866	2.73676	0.0786604	0.501558	0.0202492	0.602025	0.165109
P08133	Annexin A6 OS=Homo sapiens GN=ANXA6 PE=1 SV=3	29	75	29	95.4	90.6	69.9	32.3	32.6	117.3	113.4	29.4	258.8	156	104.4	0.913793	0.867816	0.66954	0.309387	0.312261	1.12356	1.08621	0.281609	2.47893	1.49425
P02788	Lactotransferrin OS=Homo sapiens GN=LTF PE=1 SV=6	28	60	28	20.5	115.1	19.7	41.4	17.5	85.9	24.2	165.3	24.6	487.1	98.8	0.20749	1.16498	0.199393	0.419028	0.177126	0.869433	0.244939	1.67308	0.248988	4.93016
P09327	Villin-1 OS=Homo sapiens GN=VIL1 PE=1 SV=4	28	43	28	115.3	76.4	166.7	60.4	165.6	27.3	186	35.1	149	32.5	85.6	1.34696	0.892523	1.94743	0.705607	1.93458	0.318925	2.1729	0.410047	1.74065	0.379673
Q9NYU2	UDP-glucose:glycoprotein glucosyltransferase 1 OS=Homo sapiens GN=UGGT1 PE=1 SV=3	30	47	28	74.9	165.7	82.4	53.4	86.6	170.8	31.9	216.2	84	23	111.1	0.674167	1.49145	0.741674	0.480648	0.779478	1.53735	0.287129	1.94599	0.756076	0.207021
P22897	Macrophage mannose receptor 1 OS=Homo sapiens GN=MRC1 PE=1 SV=1	28	36	28	125.5	32.4	137.9	53.7	97.1	74.7	160.7	97.4	138.5	67.1	115	1.0913	0.281739	1.19913	0.466957	0.844348	0.649565	1.39739	0.846957	1.20435	0.583478
Q07065	Cytoskeleton-associated protein 4 OS=Homo sapiens GN=CKAP4 PE=1 SV=2	28	52	28	46.8	97	73.8	57.8	50.4	246.3	63.2	113	103.2	102.5	145.9	0.320768	0.664839	0.505826	0.396162	0.345442	1.68814	0.433173	0.774503	0.707334	0.702536
P11277	Spectrin beta chain, erythrocytic OS=Homo sapiens GN=SPTB PE=1 SV=5	30	36	28	87.9	44	124.8	36.9	46.1	47.3	128.7	16	337.2	128.4	102.7	0.855891	0.428432	1.21519	0.359299	0.44888	0.460565	1.25316	0.155794	3.28335	1.25024
Q9UKK3	Poly [ADP-ribose] polymerase 4 OS=Homo sapiens GN=PARP4 PE=1 SV=3	27	32	27	32.5	67.6	28.6	97.3	34.9	51	57.1	365.5	85.3	178.2	102.1	0.318315	0.662096	0.280118	0.952987	0.341822	0.49951	0.559256	3.57982	0.835455	1.74535
Q13423	NAD(P) transhydrogenase, mitochondrial OS=Homo sapiens GN=NNT PE=1 SV=3	27	49	27	194.7	64.2	169.4	102.5	80.1	66.2	126	61.8	58.3	90.3	86.4	2.25347	0.743056	1.96065	1.18634	0.927083	0.766204	1.45833	0.715278	0.674769	1.04514
P14625	Endoplasmin OS=Homo sapiens GN=HSP90B1 PE=1 SV=1	28	82	27	46.6	164.8	71.7	55.3	62.3	269.4	33.3	108.7	138.7	14.9	134.4	0.346726	1.22619	0.533482	0.411458	0.463542	2.00446	0.247768	0.80878	1.03199	0.110863
P53621	Coatomer subunit alpha OS=Homo sapiens GN=COPA PE=1 SV=2	26	46	26	89.4	84.9	68.5	240.4	111.9	78.4	67.1	110.6	32.3	112.5	103.9	0.860443	0.817132	0.659288	2.31376	1.077	0.754572	0.645813	1.06449	0.310876	1.08277
P13667	Protein disulfide-isomerase A4 OS=Homo sapiens GN=PDIA4 PE=1 SV=2	26	71	26	41.6	223.8	51.2	22.5	54.4	226.3	12.5	261	79.6	10.2	116.7	0.35647	1.91774	0.438732	0.192802	0.466153	1.93916	0.107112	2.2365	0.682091	0.0874036
Q9P2E9	Ribosome-binding protein 1 OS=Homo sapiens GN=RRBP1 PE=1 SV=4	26	29	26	49.5	25.8	155	48.6	106.3	172.6	59.1	228.3	126.5	24.2	104.1	0.475504	0.247839	1.48895	0.466859	1.02113	1.65802	0.567723	2.19308	1.21518	0.232469
P23229	Integrin alpha-6 OS=Homo sapiens GN=ITGA6 PE=1 SV=5	26	36	26	85.7	114	60.9	49.9	99.4	51	141.8	33.2	151.9	204.4	107.7	0.795729	1.0585	0.56546	0.463324	0.922934	0.473538	1.31662	0.308264	1.4104	1.89786
Q9NY15	Stabilin-1 OS=Homo sapiens GN=STAB1 PE=1 SV=3	26	30	26	85.3	31.7	129	65.3	138.8	65.8	175.4	64.4	165.9	75.1	103.2	0.82655	0.307171	1.25	0.632752	1.34496	0.637597	1.69961	0.624031	1.60756	0.727713
P04264	Keratin, type II cytoskeletal 1 OS=Homo sapiens GN=KRT1 PE=1 SV=6	31	283	26	136.3	128.2	78.1	149	147.9	62.1	106.5	99.1	34.9	89.4	68.4	1.99269	1.87427	1.14181	2.17836	2.16228	0.907895	1.55702	1.44883	0.510234	1.30702
Q8TEM1	Nuclear pore membrane glycoprotein 210 OS=Homo sapiens GN=NUP210 PE=1 SV=3	25	31	25	38.2	303.1	52.7	143	45	92.6	48.4	70.8	46.9	152.9	106.4	0.359023	2.84868	0.495301	1.34398	0.422932	0.870301	0.454887	0.665414	0.440789	1.43703
P16157	Ankyrin-1 OS=Homo sapiens GN=ANK1 PE=1 SV=3	27	32	25	116.1	23	151.1	30.6	62.8	21.2	129.4	13.7	340.5	124.6	87	1.33448	0.264368	1.73678	0.351724	0.721839	0.243678	1.48736	0.157471	3.91379	1.43218
Q9Y4L1	Hypoxia up-regulated protein 1 OS=Homo sapiens GN=HYOU1 PE=1 SV=1	25	48	25	57.6	146.7	83.1	28.1	66.9	216	20.3	251	85	13.4	132	0.436364	1.11136	0.629545	0.212879	0.506818	1.63636	0.153788	1.90152	0.643939	0.101515
P02768	Serum albumin OS=Homo sapiens GN=ALB PE=1 SV=2	25	90	25	90.8	139.8	67.4	26.2	69.6	118.3	107.5	38.9	290.3	67.4	83.8	1.08353	1.66826	0.804296	0.312649	0.830549	1.41169	1.28282	0.4642	3.4642	0.804296
Q92896	Golgi apparatus protein 1 OS=Homo sapiens GN=GLG1 PE=1 SV=2	25	52	25	73.7	143	86.1	43.9	63.7	170.1	77.1	157.6	113.5	45.3	126	0.584921	1.13492	0.683333	0.348413	0.505556	1.35	0.611905	1.25079	0.900794	0.359524
P08575	Receptor-type tyrosine-protein phosphatase C OS=Homo sapiens GN=PTPRC PE=1 SV=2	24	37	24	46.6	58.9	44.5	85.5	62.6	182.9	97.5	79.9	125.7	210.3	105.5	0.441706	0.558294	0.421801	0.810427	0.593365	1.73365	0.924171	0.757346	1.19147	1.99336
Q13576	Ras GTPase-activating-like protein IQGAP2 OS=Homo sapiens GN=IQGAP2 PE=1 SV=4	28	37	24	178.5	21.3	104.2	69.8	235	51.8	163.1	14.7	135.2	40.3	86.2	2.07077	0.2471	1.20882	0.809745	2.72622	0.600928	1.89211	0.170534	1.56845	0.467517
P15144	Aminopeptidase N OS=Homo sapiens GN=ANPEP PE=1 SV=4	24	37	24	64.4	49.6	149.5	84.2	37.3	98.2	94.1	27.9	219.8	162.4	112.6	0.571936	0.440497	1.32771	0.74778	0.331261	0.872114	0.835702	0.24778	1.95204	1.44227
P11021	78 kDa glucose-regulated protein OS=Homo sapiens GN=HSPA5 PE=1 SV=2	27	99	24	57.4	172.4	89	58	65.9	235.7	25.6	120	117.2	18.2	140.6	0.40825	1.22617	0.633001	0.412518	0.468706	1.67639	0.182077	0.853485	0.83357	0.129445
P40939	Trifunctional enzyme subunit alpha, mitochondrial OS=Homo sapiens GN=HADHA PE=1 SV=2	24	61	24	193.3	63.9	223.8	74	100.2	47.4	134.6	72	63.4	40.5	86.9	2.2244	0.735328	2.57537	0.851554	1.15305	0.545455	1.54891	0.828539	0.729574	0.466053
P51659	Peroxisomal multifunctional enzyme type 2 OS=Homo sapiens GN=HSD17B4 PE=1 SV=3	23	39	23	82.7	176.6	74.4	21.4	70.3	162	45.1	225.1	100.9	41.9	99.7	0.829488	1.77131	0.746239	0.214644	0.705115	1.62487	0.452357	2.25777	1.01204	0.420261
O43520	Phospholipid-transporting ATPase IC OS=Homo sapiens GN=ATP8B1 PE=1 SV=3	23	35	23	176	36.4	113.7	90.1	215.7	21.6	173.4	40.3	99.7	45.2	87.9	2.00228	0.414107	1.29352	1.02503	2.45392	0.245734	1.9727	0.458476	1.13424	0.514221
P35527	Keratin, type I cytoskeletal 9 OS=Homo sapiens GN=KRT9 PE=1 SV=3	24	176	23	137.1	81.4	80.7	139.5	135.7	63.3	122.5	99	44.4	118.1	78.5	1.7465	1.03694	1.02803	1.77707	1.72866	0.806369	1.56051	1.26115	0.565605	1.50446
P35908	Keratin, type II cytoskeletal 2 epidermal OS=Homo sapiens GN=KRT2 PE=1 SV=2	32	204	23	160.8	84.6	118.4	118.6	161.8	68.1	101.7	109.8	32.7	86.6	56.8	2.83099	1.48944	2.08451	2.08803	2.84859	1.19894	1.79049	1.9331	0.575704	1.52465
P04843	Dolichyl-diphosphooligosaccharide--protein glycosyltransferase subunit 1 OS=Homo sapiens GN=RPN1 PE=1 SV=1	23	57	23	56.4	154.1	78.9	68.4	66.2	187.8	78.7	67.6	109.5	125.1	107.3	0.525629	1.43616	0.735322	0.637465	0.616962	1.75023	0.733458	0.630009	1.0205	1.16589
Q5JPE7	Nodal modulator 2 OS=Homo sapiens GN=NOMO2 PE=1 SV=1	23	43	23	45.3	158.6	79.4	99.5	73.6	185.5	75.8	117.3	66.4	102.2	96.5	0.46943	1.64352	0.822798	1.03109	0.762694	1.92228	0.785492	1.21554	0.688083	1.05907
Q86VP6	Cullin-associated NEDD8-dissociated protein 1 OS=Homo sapiens GN=CAND1 PE=1 SV=2	23	25	23	116.3	79.8	65.5	113.1	134.7	97.8	109.1	53.3	99.5	120	110.9	1.04869	0.719567	0.590622	1.01984	1.21461	0.881876	0.983769	0.480613	0.897205	1.08206
Q14697	Neutral alpha-glucosidase AB OS=Homo sapiens GN=GANAB PE=1 SV=3	23	61	23	70.6	188.5	79.9	87.4	81.6	230	25.9	167.6	51.8	12.8	104	0.678846	1.8125	0.768269	0.840385	0.784615	2.21154	0.249038	1.61154	0.498077	0.123077
P02751	Fibronectin OS=Homo sapiens GN=FN1 PE=1 SV=4	23	27	23	10.7	49.2	19.3	48.1	26.7	153.5	31.7	533.9	34.2	84.5	108.2	0.0988909	0.454713	0.178373	0.444547	0.246765	1.41867	0.292976	4.93438	0.316081	0.780961
O43707	Alpha-actinin-4 OS=Homo sapiens GN=ACTN4 PE=1 SV=2	31	50	22	136.5	79.9	126.5	25.7	124.9	68.2	160.9	18.3	206.4	56.9	95.8	1.42484	0.834029	1.32046	0.268267	1.30376	0.7119	1.67954	0.191023	2.15449	0.593946
A8K7I4	Calcium-activated chloride channel regulator 1 OS=Homo sapiens GN=CLCA1 PE=1 SV=3	23	51	22	124.4	25.7	81.2	59.4	124.8	13.6	96.7	2.3	267.7	223.2	81.1	1.53391	0.316893	1.00123	0.732429	1.53884	0.167694	1.19236	0.02836	3.30086	2.75216
O60716	Catenin delta-1 OS=Homo sapiens GN=CTNND1 PE=1 SV=1	22	31	22	159.7	46.2	103.7	33.6	194.6	51.8	179.4	25.3	128.7	89.4	87.5	1.82514	0.528	1.18514	0.384	2.224	0.592	2.05029	0.289143	1.47086	1.02171
P28331	NADH-ubiquinone oxidoreductase 75 kDa subunit, mitochondrial OS=Homo sapiens GN=NDUFS1 PE=1 SV=3	22	29	22	222.5	112.2	153.1	41.8	82.3	53.1	109	34.7	117.2	84.9	89.1	2.49719	1.25926	1.71829	0.469136	0.923681	0.59596	1.22334	0.38945	1.31538	0.952862
P07237	Protein disulfide-isomerase OS=Homo sapiens GN=P4HB PE=1 SV=3	22	61	22	68.9	149.4	82.1	25.8	67.3	226.7	18.1	144.4	150.5	11.3	155.4	0.443372	0.96139	0.528314	0.166023	0.433076	1.45882	0.116474	0.929215	0.968468	0.0727156
Q15029	116 kDa U5 small nuclear ribonucleoprotein component OS=Homo sapiens GN=EFTUD2 PE=1 SV=1	23	35	22	81.6	186.5	48.1	119.2	74.1	70.9	98.7	49.9	66.6	193.5	110.7	0.737127	1.68473	0.434508	1.07678	0.669377	0.64047	0.891599	0.450768	0.601626	1.74797
P25705	ATP synthase subunit alpha, mitochondrial OS=Homo sapiens GN=ATP5A1 PE=1 SV=1	22	76	22	166.3	60.9	208.3	72.8	101.9	45.2	143.3	53.8	76.5	71.7	99.3	1.67472	0.613293	2.09768	0.733132	1.02618	0.455186	1.4431	0.541793	0.770393	0.722054
P38646	Stress-70 protein, mitochondrial OS=Homo sapiens GN=HSPA9 PE=1 SV=2	23	35	22	141	123.9	199.6	76.1	91.1	107.5	40.5	96.7	75.4	38.7	109.6	1.2865	1.13047	1.82117	0.694343	0.831204	0.980839	0.369526	0.882299	0.687956	0.353102
P98160	Basement membrane-specific heparan sulfate proteoglycan core protein OS=Homo sapiens GN=HSPG2 PE=1 SV=4	22	23	22	63.6	53.6	78.2	43	76.6	75.6	107	257.9	141.8	108.4	94.4	0.673729	0.567797	0.82839	0.455508	0.811441	0.800847	1.13347	2.73199	1.50212	1.14831
P16615	Sarcoplasmic/endoplasmic reticulum calcium ATPase 2 OS=Homo sapiens GN=ATP2A2 PE=1 SV=1	24	46	21	84.1	117.4	111.5	93.3	85.1	104.3	105	71.4	100.2	110.9	116.8	0.720034	1.00514	0.954623	0.798801	0.728596	0.892979	0.898973	0.611301	0.857877	0.949486
O60437	Periplakin OS=Homo sapiens GN=PPL PE=1 SV=4	21	22	21	177.2	165.7	178.9	65.6	72.7	47.4	97.8	51.1	99.8	45	99	1.7899	1.67374	1.80707	0.662626	0.734343	0.478788	0.987879	0.516162	1.00808	0.454545
Q92673	Sortilin-related receptor OS=Homo sapiens GN=SORL1 PE=1 SV=2	21	23	21	96.8	207.1	80.5	66.7	101	101.7	75.8	138.8	56.5	73.2	101.8	0.950884	2.03438	0.790766	0.655206	0.992141	0.999018	0.744597	1.36346	0.55501	0.719057
P02787	Serotransferrin OS=Homo sapiens GN=TF PE=1 SV=3	21	34	21	68.3	162.6	87.3	97	112	129.8	89.1	71.9	99.4	75.9	106.6	0.640713	1.52533	0.818949	0.909944	1.05066	1.21764	0.835835	0.674484	0.932458	0.712008
P02786	Transferrin receptor protein 1 OS=Homo sapiens GN=TFRC PE=1 SV=2	20	34	20	75.1	162.5	80.3	167.4	139	92.5	71.5	81.9	42.6	66	121	0.620661	1.34298	0.663636	1.38347	1.14876	0.764463	0.590909	0.67686	0.352066	0.545455
O00203	AP-3 complex subunit beta-1 OS=Homo sapiens GN=AP3B1 PE=1 SV=3	20	24	20	137.5	79.3	61.8	137.5	82.6	60.9	121.6	192.8	56.7	69.2	100.2	1.37226	0.791417	0.616766	1.37226	0.824351	0.607784	1.21357	1.92415	0.565868	0.690619
P01833	Polymeric immunoglobulin receptor OS=Homo sapiens GN=PIGR PE=1 SV=4	20	43	20	98.3	13.8	146.3	28.1	182.4	29	94.3	112.6	147.2	158.3	89.8	1.09465	0.153675	1.62918	0.312918	2.03118	0.32294	1.05011	1.2539	1.6392	1.76281
P14923	Junction plakoglobin OS=Homo sapiens GN=JUP PE=1 SV=3	23	51	20	139.1	158.7	86.1	120.2	168.8	42.7	109.3	69.5	60.3	74.7	70.6	1.97025	2.24788	1.21955	1.70255	2.39093	0.604816	1.54816	0.984419	0.854108	1.05807
P43304	Glycerol-3-phosphate dehydrogenase, mitochondrial OS=Homo sapiens GN=GPD2 PE=1 SV=3	20	25	20	159.9	67	161.6	85.9	94.5	62.1	116.8	53.1	82.1	124.8	92.2	1.73427	0.726681	1.75271	0.93167	1.02495	0.673536	1.26681	0.575922	0.890456	1.35358
P30101	Protein disulfide-isomerase A3 OS=Homo sapiens GN=PDIA3 PE=1 SV=4	20	64	20	68.2	192.2	80.9	31.1	67.9	245.5	20	83.5	153	29.3	128.4	0.531153	1.49688	0.630062	0.242212	0.528816	1.91199	0.155763	0.650312	1.19159	0.228193
Q8N766	ER membrane protein complex subunit 1 OS=Homo sapiens GN=EMC1 PE=1 SV=1	20	31	20	68.9	141.7	95.4	88.8	98	129.8	74.8	164.8	57.5	84.1	96.2	0.716216	1.47297	0.991684	0.923077	1.01871	1.34927	0.777547	1.7131	0.597713	0.87422
P35580	Myosin-10 OS=Homo sapiens GN=MYH10 PE=1 SV=3	40	66	20	25.7	79.6	43.8	138.1	32.1	230.1	53.5	275.3	49.4	53.3	119.3	0.215423	0.667225	0.367142	1.15759	0.26907	1.92875	0.448449	2.30763	0.414082	0.446773
P17301	Integrin alpha-2 OS=Homo sapiens GN=ITGA2 PE=1 SV=1	20	26	20	93.3	169.8	69.6	63.3	113.8	72.5	120.5	63.1	110.9	115	108.2	0.862292	1.56932	0.643253	0.585028	1.05176	0.670055	1.11368	0.583179	1.02495	1.06285
P02452	Collagen alpha-1(I) chain OS=Homo sapiens GN=COL1A1 PE=1 SV=5	20	64	20	127.6	7.8	579.7	10.7	34.7	18.8	142.4	33.1	32.3	24.4	88.6	1.44018	0.0880361	6.54289	0.120767	0.391648	0.21219	1.60722	0.373589	0.36456	0.275395
O15438	Canalicular multispecific organic anion transporter 2 OS=Homo sapiens GN=ABCC3 PE=1 SV=3	20	28	19	147.7	36.2	113.8	26.9	133.6	20.6	266	23.4	175	61.6	95	1.55474	0.381053	1.19789	0.283158	1.40632	0.216842	2.8	0.246316	1.84211	0.648421
O00461	Golgi integral membrane protein 4 OS=Homo sapiens GN=GOLIM4 PE=1 SV=1	19	33	19	73	211.3	100.7	35.8	86.6	72	71.5	197.3	99.2	32	120.8	0.604305	1.74917	0.833609	0.296358	0.716887	0.596026	0.591887	1.63328	0.821192	0.264901
P50990	T-complex protein 1 subunit theta OS=Homo sapiens GN=CCT8 PE=1 SV=4	19	26	19	66.1	246.7	51.7	68.4	54.2	109.8	96.8	53.6	91.3	130.4	130.9	0.504966	1.88464	0.394958	0.522536	0.414057	0.838808	0.739496	0.409473	0.697479	0.99618
P46939	Utrophin OS=Homo sapiens GN=UTRN PE=1 SV=2	19	21	19	70.6	57.8	68.7	45	75.8	115.4	101	88.1	101.2	266.8	109.7	0.643573	0.526892	0.626253	0.41021	0.690975	1.05196	0.920693	0.803099	0.922516	2.43209
P12109	Collagen alpha-1(VI) chain OS=Homo sapiens GN=COL6A1 PE=1 SV=3	19	39	19	46.3	25.5	96.2	18.5	23.8	162.1	234.1	63.4	262.1	50	118.1	0.392041	0.215919	0.814564	0.156647	0.201524	1.37257	1.98222	0.536833	2.21931	0.42337
P35606	Coatomer subunit beta' OS=Homo sapiens GN=COPB2 PE=1 SV=2	19	23	19	94.7	77	55.6	191.3	68.6	66.7	152.1	137.7	51	111	94.3	1.00424	0.816543	0.589608	2.02863	0.727466	0.707317	1.61294	1.46023	0.540827	1.17709
Q02413	Desmoglein-1 OS=Homo sapiens GN=DSG1 PE=1 SV=2	20	36	19	150.1	117.8	82.3	130.3	165.9	64.8	110.9	96.5	35	80.4	65.9	2.27769	1.78756	1.24886	1.97724	2.51745	0.983308	1.68285	1.46434	0.531108	1.22003
O43491	Band 4.1-like protein 2 OS=Homo sapiens GN=EPB41L2 PE=1 SV=1	22	35	19	97.1	77.3	96.5	62	107.8	184.4	95.5	142.9	96.5	44	95.8	1.01357	0.806889	1.00731	0.647182	1.12526	1.92484	0.996868	1.49165	1.00731	0.45929
P13647	Keratin, type II cytoskeletal 5 OS=Homo sapiens GN=KRT5 PE=1 SV=3	28	109	19	130.4	165.3	78.2	139.5	135.6	69.8	98.2	94	37.3	86.6	65.1	2.00307	2.53917	1.20123	2.14286	2.08295	1.0722	1.50845	1.44393	0.572965	1.33026
P05107	Integrin beta-2 OS=Homo sapiens GN=ITGB2 PE=1 SV=2	19	33	18	31.5	77.5	37.6	55.8	42.7	186.5	55.7	52.6	111.1	333	116	0.271552	0.668103	0.324138	0.481034	0.368103	1.60776	0.480172	0.453448	0.957759	2.87069
Q13835	Plakophilin-1 OS=Homo sapiens GN=PKP1 PE=1 SV=2	18	25	18	117.2	272.4	78.2	120.8	124.7	34	109.2	85.2	27.6	67.6	63.2	1.85443	4.31013	1.23734	1.91139	1.9731	0.537975	1.72785	1.3481	0.436709	1.06962
Q99623	Prohibitin-2 OS=Homo sapiens GN=PHB2 PE=1 SV=2	18	52	18	172.2	93.7	156.4	105.1	103.2	54.2	106	74	54.6	88.8	91.9	1.87378	1.01959	1.70185	1.14363	1.12296	0.589771	1.15343	0.805223	0.594124	0.966268
Q9P2B2	Prostaglandin F2 receptor negative regulator OS=Homo sapiens GN=PTGFRN PE=1 SV=2	18	22	18	104.3	96.1	94	89.3	115	105.4	132.4	63.6	124.2	78.9	96.6	1.07971	0.994824	0.973085	0.924431	1.19048	1.0911	1.3706	0.658385	1.28571	0.81677
O75643	U5 small nuclear ribonucleoprotein 200 kDa helicase OS=Homo sapiens GN=SNRNP200 PE=1 SV=2	18	20	18	83.3	149.5	50	124.5	82.3	71.1	99.7	98.4	81.7	157.5	102.1	0.815867	1.46425	0.489716	1.21939	0.806072	0.696376	0.976494	0.963761	0.800196	1.54261
P06756	Integrin alpha-V OS=Homo sapiens GN=ITGAV PE=1 SV=2	18	24	18	61.5	123.1	69.7	57.1	73.7	207.7	109.8	70.6	113	101.8	112.1	0.548617	1.09813	0.621766	0.509367	0.657449	1.85281	0.979483	0.629795	1.00803	0.908118
Q9UHN6	Cell surface hyaluronidase OS=Homo sapiens GN=TMEM2 PE=1 SV=1	18	21	18	68.1	153.7	57.3	107.7	94	123.6	76.4	157	41.5	124.5	96.2	0.7079	1.59771	0.595634	1.11954	0.977131	1.28482	0.794179	1.63202	0.431393	1.29418
Q6KB66	Keratin, type II cytoskeletal 80 OS=Homo sapiens GN=KRT80 PE=1 SV=2	19	29	18	126.1	105.1	91.5	130.1	163	77.2	116.9	112.5	33.2	78.6	65.7	1.91933	1.5997	1.39269	1.98021	2.48097	1.17504	1.7793	1.71233	0.505327	1.19635
P26038	Moesin OS=Homo sapiens GN=MSN PE=1 SV=3	24	38	18	118.2	74	73.7	63.1	78.9	198.5	67.5	125.7	111.5	94.6	94.3	1.25345	0.78473	0.781548	0.669141	0.836691	2.10498	0.715801	1.33298	1.1824	1.00318
P12110	Collagen alpha-2(VI) chain OS=Homo sapiens GN=COL6A2 PE=1 SV=4	18	39	18	53.4	33.7	104.3	33.2	34.5	176.5	210.2	66.9	202.6	60.6	124	0.430645	0.271774	0.841129	0.267742	0.278226	1.42339	1.69516	0.539516	1.63387	0.48871
P49748	Very long-chain specific acyl-CoA dehydrogenase, mitochondrial OS=Homo sapiens GN=ACADVL PE=1 SV=1	18	26	18	110	68.4	268.8	60.3	70.4	59.1	94	125	96.9	34.8	112.3	0.979519	0.609083	2.39359	0.536955	0.626892	0.526269	0.837044	1.11309	0.862867	0.309884
P19338	Nucleolin OS=Homo sapiens GN=NCL PE=1 SV=3	18	24	18	97.6	78.9	42.9	40.2	56.6	46.5	168.2	66.7	113	290.4	99	0.985859	0.79697	0.433333	0.406061	0.571717	0.469697	1.69899	0.673737	1.14141	2.93333
Q08188	Protein-glutamine gamma-glutamyltransferase E OS=Homo sapiens GN=TGM3 PE=1 SV=4	18	27	18	124.7	82.1	96.7	126.3	141.5	91.4	115.4	109.9	35.4	96.8	79.8	1.56266	1.02882	1.21178	1.58271	1.77318	1.14536	1.44612	1.37719	0.443609	1.21303
P22735	Protein-glutamine gamma-glutamyltransferase K OS=Homo sapiens GN=TGM1 PE=1 SV=4	18	28	18	129.8	118.4	81.4	120.8	206.1	61.2	151.4	86.8	24.4	54.5	64.9	2	1.82435	1.25424	1.86133	3.17565	0.942989	2.33282	1.33744	0.375963	0.839753
P42704	Leucine-rich PPR motif-containing protein, mitochondrial OS=Homo sapiens GN=LRPPRC PE=1 SV=3	18	22	18	74.8	113	149	51	39.9	94	91	206.6	113.8	44.6	122.2	0.612111	0.924714	1.21931	0.417349	0.326514	0.769231	0.744681	1.69067	0.93126	0.364975
P11387	DNA topoisomerase 1 OS=Homo sapiens GN=TOP1 PE=1 SV=2	18	26	18	50.9	429.1	23	72.9	38.6	46.6	53.9	182.3	16	82.3	104.3	0.488015	4.11409	0.220518	0.698945	0.370086	0.446788	0.516779	1.74784	0.153404	0.78907
Q9UBC5	Unconventional myosin-Ia OS=Homo sapiens GN=MYO1A PE=2 SV=1	21	32	18	192.2	52.9	118.5	28.7	239.2	11.9	153.8	22.5	122.1	59.5	98.5	1.95127	0.537056	1.20305	0.291371	2.42843	0.120812	1.56142	0.228426	1.23959	0.604061
P55072	Transitional endoplasmic reticulum ATPase OS=Homo sapiens GN=VCP PE=1 SV=4	18	25	18	78.4	123.9	76.5	56.3	78.7	146.6	96.3	58.3	153.4	122.7	108.8	0.720588	1.13879	0.703125	0.517463	0.723346	1.34743	0.88511	0.535846	1.40993	1.12776
P13639	Elongation factor 2 OS=Homo sapiens GN=EEF2 PE=1 SV=4	19	20	18	78.6	118.5	68.7	110.5	101.2	145	70.6	85.8	91.4	120.2	109.5	0.717808	1.08219	0.627397	1.00913	0.924201	1.3242	0.644749	0.783562	0.834703	1.09772
O43795	Unconventional myosin-Ib OS=Homo sapiens GN=MYO1B PE=1 SV=3	20	26	18	65.8	98.2	55.6	168.5	87.6	79.4	78.8	189.5	51.6	125.8	99.3	0.662638	0.988922	0.559919	1.69688	0.882175	0.799597	0.793555	1.90836	0.519637	1.26687
P01871	Immunoglobulin heavy constant mu OS=Homo sapiens GN=IGHM PE=1 SV=4	18	58	18	31.4	29.8	160.5	65.3	42.3	33.1	71.3	41.2	279.1	253.2	92.6	0.339093	0.321814	1.73326	0.705184	0.456803	0.357451	0.769978	0.444924	3.01404	2.73434
P14618	Pyruvate kinase PKM OS=Homo sapiens GN=PKM PE=1 SV=4	18	38	18	55.1	80.9	43.7	112.4	69.5	152.4	65.7	138	53.8	228.8	99.6	0.553213	0.812249	0.438755	1.12851	0.697791	1.53012	0.659639	1.38554	0.540161	2.29719
P07355	Annexin A2 OS=Homo sapiens GN=ANXA2 PE=1 SV=2	18	90	18	84.2	121.8	90.3	50	102.5	102.1	120.2	57.4	187.3	82.1	102.2	0.823875	1.19178	0.883562	0.489237	1.00294	0.999022	1.17613	0.561644	1.83268	0.803327
P35222	Catenin beta-1 OS=Homo sapiens GN=CTNNB1 PE=1 SV=1	21	39	18	143.9	104.2	111.6	40.8	201.7	51.8	146.7	29.6	131.2	41.3	97.1	1.48198	1.07312	1.14933	0.420185	2.07724	0.533471	1.51081	0.30484	1.35118	0.425335
Q16891	MICOS complex subunit MIC60 OS=Homo sapiens GN=IMMT PE=1 SV=1	18	23	18	174.1	86.2	160.9	43.2	72.6	89.9	118	44.7	130.7	75.9	103.6	1.6805	0.832046	1.55309	0.416988	0.700772	0.867761	1.139	0.431467	1.26158	0.732625
Q14573	Inositol 1,4,5-trisphosphate receptor type 3 OS=Homo sapiens GN=ITPR3 PE=1 SV=2	22	28	17	95.2	154.2	85.3	81.5	64.3	95.9	103.2	105.3	95.2	92.2	127.8	0.744914	1.20657	0.667449	0.637715	0.50313	0.750391	0.807512	0.823944	0.744914	0.72144
P05556	Integrin beta-1 OS=Homo sapiens GN=ITGB1 PE=1 SV=2	17	29	17	83.4	112.5	72.9	48.4	73.3	149.1	100.8	53.6	154.9	132.9	118.2	0.705584	0.951777	0.616751	0.409475	0.620135	1.26142	0.852792	0.453469	1.31049	1.12437
Q16706	Alpha-mannosidase 2 OS=Homo sapiens GN=MAN2A1 PE=1 SV=2	18	28	17	68.2	124.4	88	88.8	99	175.7	66.5	160	77.8	54.2	97.4	0.700205	1.27721	0.903491	0.911704	1.01643	1.8039	0.682752	1.64271	0.798768	0.556468
P49411	Elongation factor Tu, mitochondrial OS=Homo sapiens GN=TUFM PE=1 SV=2	17	35	17	104.5	98.4	102.6	19.1	59.3	75.3	163.8	84.3	130.7	149.9	112.2	0.931373	0.877005	0.914439	0.170232	0.52852	0.671123	1.45989	0.751337	1.16488	1.33601
Q86YZ3	Hornerin OS=Homo sapiens GN=HRNR PE=1 SV=2	17	37	17	138.3	66.8	66.2	128.1	184.6	44.7	145.6	103.7	30	126.5	65.5	2.11145	1.01985	1.01069	1.95573	2.81832	0.682443	2.2229	1.58321	0.458015	1.9313
Q8N1N4	Keratin, type II cytoskeletal 78 OS=Homo sapiens GN=KRT78 PE=1 SV=2	20	43	17	128.2	110.2	88.1	131.7	147.2	81.3	105.8	109.8	35.2	88.9	73.3	1.74898	1.50341	1.20191	1.79673	2.00819	1.10914	1.44338	1.49795	0.480218	1.21282
P48449	Lanosterol synthase OS=Homo sapiens GN=LSS PE=1 SV=1	17	21	17	99.9	168.5	89.7	69.4	159.6	90.8	96.4	88.9	79.7	56.2	100.9	0.990089	1.66997	0.888999	0.68781	1.58176	0.899901	0.955401	0.88107	0.789891	0.556987
O60313	Dynamin-like 120 kDa protein, mitochondrial OS=Homo sapiens GN=OPA1 PE=1 SV=3	17	23	17	160.7	127.3	135.8	54.1	60.2	97.1	119.5	80.9	94.1	59	111.3	1.44385	1.14376	1.22013	0.486074	0.540881	0.872417	1.07367	0.726864	0.845463	0.530099
O75955	Flotillin-1 OS=Homo sapiens GN=FLOT1 PE=1 SV=3	17	24	17	109.5	67.6	101.6	41.5	91.2	85.6	189.8	32.9	147.6	135.5	97.3	1.12539	0.694758	1.04419	0.426516	0.937307	0.879753	1.95067	0.338129	1.51696	1.3926
P50416	Carnitine O-palmitoyltransferase 1, liver isoform OS=Homo sapiens GN=CPT1A PE=1 SV=2	17	37	17	204.3	69.8	204.5	101	96	33.7	127.4	40.2	67.5	59.4	96.1	2.12591	0.726327	2.12799	1.05099	0.998959	0.350676	1.3257	0.418314	0.702393	0.618106
O15230	Laminin subunit alpha-5 OS=Homo sapiens GN=LAMA5 PE=1 SV=8	17	17	17	54.8	79.1	52.5	47.8	54	156.3	48.8	370	60.8	89.7	86.1	0.636469	0.918699	0.609756	0.555168	0.627178	1.81533	0.566783	4.29733	0.706156	1.04181
P13645	Keratin, type I cytoskeletal 10 OS=Homo sapiens GN=KRT10 PE=1 SV=6	23	176	17	138.8	126.3	90	127.7	162.7	78.4	103.9	106.2	30.2	73.3	62.4	2.22436	2.02404	1.44231	2.04647	2.60737	1.25641	1.66506	1.70192	0.483974	1.17468
O75923	Dysferlin OS=Homo sapiens GN=DYSF PE=1 SV=1	20	26	17	21	67.3	35.2	95.7	26.7	158.1	35.6	240.4	49.9	267.4	102.6	0.204678	0.655945	0.34308	0.932749	0.260234	1.54094	0.346979	2.34308	0.486355	2.60624
Q15393	Splicing factor 3B subunit 3 OS=Homo sapiens GN=SF3B3 PE=1 SV=4	17	19	17	35	197.3	27.5	199.5	69.8	72.6	79.7	96.6	38.7	170	113.2	0.309187	1.74293	0.242933	1.76237	0.616608	0.641343	0.704064	0.853357	0.341873	1.50177
Q5D862	Filaggrin-2 OS=Homo sapiens GN=FLG2 PE=1 SV=1	17	23	17	119.7	99.9	85	168.3	192.6	66.9	128.4	86.5	31.2	55.6	66	1.81364	1.51364	1.28788	2.55	2.91818	1.01364	1.94545	1.31061	0.472727	0.842424
P55084	Trifunctional enzyme subunit beta, mitochondrial OS=Homo sapiens GN=HADHB PE=1 SV=3	17	37	17	206.7	70.6	216.7	50.7	78.9	50.5	142.3	46.8	86	52.3	98.5	2.09848	0.716751	2.2	0.514721	0.801015	0.51269	1.44467	0.475127	0.873096	0.530964
O15031	Plexin-B2 OS=Homo sapiens GN=PLXNB2 PE=1 SV=3	17	20	17	88.9	80.5	73.9	60.7	95.8	107.5	128	54.5	169.5	128.7	112	0.79375	0.71875	0.659821	0.541964	0.855357	0.959821	1.14286	0.486607	1.51339	1.14911
P11216	Glycogen phosphorylase, brain form OS=Homo sapiens GN=PYGB PE=1 SV=5	19	26	16	240.1	59	86.9	118.3	177.4	63.5	64.5	47.5	60.6	95.5	86.6	2.77252	0.681293	1.00346	1.36605	2.0485	0.733256	0.744804	0.548499	0.699769	1.10277
P06396	Gelsolin OS=Homo sapiens GN=GSN PE=1 SV=1	16	33	16	70.5	85.4	90.3	76.5	79.2	173.3	115.1	107.2	124.4	79.6	98.5	0.715736	0.867005	0.916751	0.77665	0.804061	1.75939	1.16853	1.08832	1.26294	0.808122
P02545	Prelamin-A/C OS=Homo sapiens GN=LMNA PE=1 SV=1	17	25	16	79.4	339.9	88.1	44.5	72.6	133.3	84.1	51	79.1	57	70.9	1.11989	4.79408	1.2426	0.627645	1.02398	1.88011	1.18618	0.719323	1.11566	0.803949
Q12797	Aspartyl/asparaginyl beta-hydroxylase OS=Homo sapiens GN=ASPH PE=1 SV=3	16	25	16	37	114.7	42.2	44.4	44.5	156	25.1	477.9	46.1	15.9	96.1	0.385016	1.19355	0.439126	0.462019	0.463059	1.62331	0.261186	4.97294	0.479709	0.165453
P56199	Integrin alpha-1 OS=Homo sapiens GN=ITGA1 PE=1 SV=2	16	20	16	39.7	76.4	70.7	94.8	57.9	232.4	93.1	66.4	128.8	118	121.8	0.325944	0.627258	0.58046	0.778325	0.475369	1.90805	0.764368	0.545156	1.05747	0.968801
P10809	60 kDa heat shock protein, mitochondrial OS=Homo sapiens GN=HSPD1 PE=1 SV=2	16	28	16	60.3	199.6	205.9	53.8	44	85.2	38.2	117.5	103	39	153.6	0.392578	1.29948	1.34049	0.35026	0.286458	0.554688	0.248698	0.764974	0.670573	0.253906
P20073	Annexin A7 OS=Homo sapiens GN=ANXA7 PE=1 SV=3	16	42	16	127.8	109.7	122.8	48	120.8	95.2	102.1	44.2	156	74.3	99.2	1.28831	1.10585	1.2379	0.483871	1.21774	0.959677	1.02923	0.445565	1.57258	0.748992
P09525	Annexin A4 OS=Homo sapiens GN=ANXA4 PE=1 SV=4	17	54	16	123.5	182.8	97.3	34.3	84.4	77	113.4	19.3	173.8	84.6	109.6	1.12682	1.66788	0.887774	0.312956	0.770073	0.702555	1.03467	0.176095	1.58577	0.771898
P22695	Cytochrome b-c1 complex subunit 2, mitochondrial OS=Homo sapiens GN=UQCRC2 PE=1 SV=3	16	36	16	208.2	73.4	184.2	33.4	80.2	46.2	160.6	28.4	105.3	81.4	98.7	2.10942	0.743668	1.86626	0.338399	0.812563	0.468085	1.62715	0.287741	1.06687	0.824721
Q9Y6N5	Sulfide:quinone oxidoreductase, mitochondrial OS=Homo sapiens GN=SQOR PE=1 SV=1	16	45	16	243.7	42.1	261.2	62.1	102.9	26.4	121.2	38.6	75.4	45.8	80.5	3.02733	0.522981	3.24472	0.771429	1.27826	0.32795	1.50559	0.479503	0.936646	0.568944
P50995	Annexin A11 OS=Homo sapiens GN=ANXA11 PE=1 SV=1	17	44	16	152.8	110.9	131	32.3	110.7	83.6	129	23.6	127.5	93.2	105.3	1.45109	1.05318	1.24406	0.306743	1.05128	0.793922	1.22507	0.224122	1.21083	0.88509
P05165	Propionyl-CoA carboxylase alpha chain, mitochondrial OS=Homo sapiens GN=PCCA PE=1 SV=4	16	18	16	76.2	43.3	412.3	69.2	45.1	16.8	67.3	56.1	141.3	33.4	139.1	0.547807	0.311287	2.96405	0.497484	0.324227	0.120776	0.483825	0.403307	1.01582	0.240115
Q02818	Nucleobindin-1 OS=Homo sapiens GN=NUCB1 PE=1 SV=4	16	24	16	88.9	72.3	139.9	17.6	71.8	123.5	66.7	4.7	344.5	67.1	102.9	0.863946	0.702624	1.35957	0.17104	0.697765	1.20019	0.648202	0.0456754	3.34791	0.652089
P27824	Calnexin OS=Homo sapiens GN=CANX PE=1 SV=2	16	35	16	59.1	133	80.9	59.5	60.1	143.1	76.3	81.2	130.9	152.2	123.7	0.477769	1.07518	0.654002	0.481002	0.485853	1.15683	0.616815	0.656427	1.05821	1.2304
P27816	Microtubule-associated protein 4 OS=Homo sapiens GN=MAP4 PE=1 SV=3	16	18	16	88.9	67.8	100.4	31	110.1	215.8	54.6	246.6	70.3	26.4	88.1	1.00908	0.76958	1.13961	0.351873	1.24972	2.44949	0.61975	2.79909	0.797957	0.299659
P05787	Keratin, type II cytoskeletal 8 OS=Homo sapiens GN=KRT8 PE=1 SV=7	22	47	16	110.2	49.2	208.8	25	75.2	30.5	179	18.6	240.1	53.8	109.6	1.00547	0.448905	1.90511	0.228102	0.686131	0.278285	1.63321	0.169708	2.19069	0.490876
P46459	Vesicle-fusing ATPase OS=Homo sapiens GN=NSF PE=1 SV=3	16	17	16	117.4	91.5	89.9	57.7	66.1	97.8	110.8	137.6	127.3	99	104.8	1.12023	0.873092	0.857824	0.550573	0.630725	0.933206	1.05725	1.31298	1.21469	0.944656
Q99973	Telomerase protein component 1 OS=Homo sapiens GN=TEP1 PE=1 SV=2	16	16	16	65.1	32.3	60.5	129.8	55	47.6	59	339.9	73.7	145.2	91.7	0.709924	0.352236	0.65976	1.41549	0.599782	0.519084	0.643402	3.70665	0.803708	1.58342
O60449	Lymphocyte antigen 75 OS=Homo sapiens GN=LY75 PE=1 SV=3	16	24	16	82.9	226.8	77.8	54.6	60.6	102.4	75.5	115	107.6	96.7	100.2	0.827345	2.26347	0.776447	0.54491	0.60479	1.02196	0.753493	1.1477	1.07385	0.96507
Q13751	Laminin subunit beta-3 OS=Homo sapiens GN=LAMB3 PE=1 SV=1	16	18	16	36.6	104.3	54.9	51.3	47.1	90.7	50.9	460.2	41.4	71	91.6	0.399563	1.13865	0.599345	0.560044	0.514192	0.990175	0.555677	5.02402	0.451965	0.775109
A8K2U0	Alpha-2-macroglobulin-like protein 1 OS=Homo sapiens GN=A2ML1 PE=1 SV=3	16	18	16	99.5	193.5	95.3	106.8	132.6	104.2	107.9	92.1	49.1	49.2	69.9	1.42346	2.76824	1.36338	1.5279	1.897	1.4907	1.54363	1.3176	0.702432	0.703863
Q8WVV4	Protein POF1B OS=Homo sapiens GN=POF1B PE=1 SV=3	16	17	16	125.1	135.9	205.2	84.4	122.2	47	120.4	60.5	52.6	70.8	75.8	1.6504	1.79288	2.70712	1.11346	1.61214	0.620053	1.58839	0.798153	0.693931	0.934037
P02675	Fibrinogen beta chain OS=Homo sapiens GN=FGB PE=1 SV=2	16	25	16	21.4	32	44	92.6	32.4	36.4	51.5	356.9	67.2	264.2	101.6	0.21063	0.314961	0.433071	0.911417	0.318898	0.358268	0.50689	3.5128	0.661417	2.60039
Q01813	ATP-dependent 6-phosphofructokinase, platelet type OS=Homo sapiens GN=PFKP PE=1 SV=2	20	24	15	94.9	66.1	64.4	136.7	95.2	54.9	111.1	50.7	101.8	217.1	107	0.886916	0.617757	0.601869	1.27757	0.88972	0.513084	1.03832	0.473832	0.951402	2.02897
P17987	T-complex protein 1 subunit alpha OS=Homo sapiens GN=TCP1 PE=1 SV=1	15	18	15	80	198.6	64.8	78.2	72.1	121.6	104.3	69.2	83.5	101.3	126.4	0.632911	1.5712	0.512658	0.618671	0.570411	0.962025	0.825158	0.547468	0.660601	0.801424
P06576	ATP synthase subunit beta, mitochondrial OS=Homo sapiens GN=ATP5B PE=1 SV=3	15	59	15	181.5	67.5	189.1	45.9	71.1	58.9	154.8	28.7	107.5	79.9	115.1	1.57689	0.586447	1.64292	0.398784	0.617724	0.511729	1.34492	0.249348	0.93397	0.694179
Q05707	Collagen alpha-1(XIV) chain OS=Homo sapiens GN=COL14A1 PE=1 SV=3	15	20	15	63	36.5	135.7	29.6	82.9	137.3	146	76.5	244.8	51.1	96.6	0.652174	0.377847	1.40476	0.306418	0.858178	1.42133	1.51139	0.791925	2.53416	0.528986
Q969V3	Nicalin OS=Homo sapiens GN=NCLN PE=1 SV=2	15	26	15	54.2	170.9	71	100.4	71.1	151.7	76.4	68.4	85.7	129.1	121	0.447934	1.4124	0.586777	0.829752	0.587603	1.25372	0.631405	0.565289	0.708264	1.06694
Q13724	Mannosyl-oligosaccharide glucosidase OS=Homo sapiens GN=MOGS PE=1 SV=5	15	23	15	61.4	173.3	78.8	78.9	88.6	186.2	62.5	135.4	59.2	75.1	100.5	0.610945	1.72438	0.78408	0.785075	0.881592	1.85274	0.621891	1.34726	0.589055	0.747264
P05164	Myeloperoxidase OS=Homo sapiens GN=MPO PE=1 SV=1	17	39	15	20.9	144.9	17.9	42.8	18.1	46.4	35.7	179.8	26.4	453.7	113.4	0.184303	1.27778	0.157848	0.377425	0.159612	0.409171	0.314815	1.58554	0.232804	4.00088
Q96CW1	AP-2 complex subunit mu OS=Homo sapiens GN=AP2M1 PE=1 SV=2	15	29	15	141.7	111.1	103.3	108.8	100.5	91.3	85.1	102.1	52.9	110.7	92.5	1.53189	1.20108	1.11676	1.17622	1.08649	0.987027	0.92	1.10378	0.571892	1.19676
P12956	X-ray repair cross-complementing protein 6 OS=Homo sapiens GN=XRCC6 PE=1 SV=2	15	17	15	91.2	129	36.1	40.4	64.6	42.4	100.4	341.5	56.1	91.9	106.4	0.857143	1.21241	0.339286	0.379699	0.607143	0.398496	0.943609	3.20959	0.527256	0.863722
P08603	Complement factor H OS=Homo sapiens GN=CFH PE=1 SV=4	16	20	15	29	50.8	84	92.1	73.8	84.9	66.6	235	102.3	164.8	116.7	0.2485	0.435304	0.719794	0.789203	0.632391	0.727506	0.570694	2.01371	0.876607	1.41217
O75976	Carboxypeptidase D OS=Homo sapiens GN=CPD PE=1 SV=2	15	18	15	72.4	182.5	155.2	102.4	82.2	102.8	64.2	51.3	88	69.8	129.1	0.560806	1.41363	1.20217	0.793184	0.636716	0.796282	0.497289	0.397366	0.681642	0.540666
P08183	Multidrug resistance protein 1 OS=Homo sapiens GN=ABCB1 PE=1 SV=3	15	16	15	150.2	108.5	170.6	45.7	113.2	41.6	168.4	14.7	114.3	77.9	95	1.58105	1.14211	1.79579	0.481053	1.19158	0.437895	1.77263	0.154737	1.20316	0.82
Q12929	Epidermal growth factor receptor kinase substrate 8 OS=Homo sapiens GN=EPS8 PE=1 SV=1	15	21	15	35.1	363.1	59.2	60.5	44.2	75	37.2	60.4	48.9	200.7	115.5	0.303896	3.14372	0.512554	0.52381	0.382684	0.649351	0.322078	0.522944	0.423377	1.73766
Q6NUM9	All-trans-retinol 13,14-reductase OS=Homo sapiens GN=RETSAT PE=1 SV=2	15	20	15	183.9	56.4	137.8	58	180.1	30.6	152.2	61.4	91.2	53.8	94.6	1.94397	0.596195	1.45666	0.613108	1.90381	0.323467	1.60888	0.649049	0.964059	0.56871
Q9BZZ2	Sialoadhesin OS=Homo sapiens GN=SIGLEC1 PE=1 SV=2	15	15	15	67	35.3	118.3	48.5	84.9	53.6	162.5	37.7	242.8	157.1	92.3	0.725894	0.382449	1.28169	0.52546	0.919827	0.580715	1.76056	0.408451	2.63055	1.70206
Q63HN8	E3 ubiquitin-protein ligase RNF213 OS=Homo sapiens GN=RNF213 PE=1 SV=3	15	15	15	47.5	86.5	69.1	94.4	62.8	71.7	80	118.2	61.2	308.8	99.9	0.475475	0.865866	0.691692	0.944945	0.628629	0.717718	0.800801	1.18318	0.612613	3.09109
Q00839	Heterogeneous nuclear ribonucleoprotein U OS=Homo sapiens GN=HNRNPU PE=1 SV=6	15	21	15	131	95.4	27	59.5	125.6	52.5	156.8	81.2	54.4	221.1	95.5	1.37173	0.998953	0.282723	0.623037	1.31518	0.549738	1.64188	0.850262	0.569634	2.31518
Q16851	UTP--glucose-1-phosphate uridylyltransferase OS=Homo sapiens GN=UGP2 PE=1 SV=5	14	18	14	119.9	51.8	120.3	29.7	127.7	70.1	210.8	28.1	155.5	84.1	102	1.17549	0.507843	1.17941	0.291176	1.25196	0.687255	2.06667	0.27549	1.52451	0.82451
Q12864	Cadherin-17 OS=Homo sapiens GN=CDH17 PE=2 SV=3	14	19	14	62.2	50.6	195.9	22.3	83	45.5	174.9		317.9	43	104.8	0.593511	0.482824	1.86927	0.212786	0.791985	0.43416	1.66889		3.0334	0.410305
P00488	Coagulation factor XIII A chain OS=Homo sapiens GN=F13A1 PE=1 SV=4	14	22	14	170	11.5	65.2	69.4	139.6	21.7	188.6	128.3	123.8	96.2	85.8	1.98135	0.134033	0.759907	0.808858	1.62704	0.252914	2.19814	1.49534	1.44289	1.12121
P27487	Dipeptidyl peptidase 4 OS=Homo sapiens GN=DPP4 PE=1 SV=2	14	26	14	43.7	71.8	57.7	200.8	52.2	235.6	72.3	61.7	74.7	123	106.2	0.411488	0.676083	0.543315	1.89077	0.491525	2.21846	0.680791	0.580979	0.70339	1.15819
Q9Y4F1	FERM, ARHGEF and pleckstrin domain-containing protein 1 OS=Homo sapiens GN=FARP1 PE=1 SV=1	14	17	14	97.2	81.7	66.7	80.5	85.1	304.4	76.1	117	53.1	49.1	89.2	1.08969	0.915919	0.747758	0.902466	0.954036	3.41256	0.853139	1.31166	0.595291	0.550448
Q99832	T-complex protein 1 subunit eta OS=Homo sapiens GN=CCT7 PE=1 SV=2	14	19	14	83.8	154.5	74.1	98.4	76.9	87.3	104.9	95.4	85.7	116.5	122.4	0.684641	1.26225	0.605392	0.803922	0.628268	0.713235	0.857026	0.779412	0.700163	0.951797
Q93084	Sarcoplasmic/endoplasmic reticulum calcium ATPase 3 OS=Homo sapiens GN=ATP2A3 PE=1 SV=2	17	25	14	94.6	56.5	151.2	121.9	96.6	86.9	143.8	19.9	103.4	111.4	113.8	0.831283	0.496485	1.32865	1.07118	0.848858	0.76362	1.26362	0.174868	0.908612	0.97891
P31040	Succinate dehydrogenase [ubiquinone] flavoprotein subunit, mitochondrial OS=Homo sapiens GN=SDHA PE=1 SV=2	14	24	14	174.6	51.5	227.9	46.2	91.5	47.5	141.8	32	121.7	68.9	96.4	1.8112	0.534232	2.36411	0.479253	0.94917	0.492739	1.47095	0.33195	1.26245	0.71473
P00558	Phosphoglycerate kinase 1 OS=Homo sapiens GN=PGK1 PE=1 SV=3	14	17	14	107.5	143.5	81.1	41.5	83.9	186.3	86.8	81.8	119.5	55.2	112.8	0.953014	1.27216	0.718972	0.367908	0.743794	1.6516	0.769504	0.725177	1.0594	0.489362
P02671	Fibrinogen alpha chain OS=Homo sapiens GN=FGA PE=1 SV=2	14	19	14	38.8	47.8	55.6	67.1	45.1	55.9	119.3	126.6	177.4	240.3	126	0.307937	0.379365	0.44127	0.53254	0.357937	0.443651	0.946825	1.00476	1.40794	1.90714
P08779	Keratin, type I cytoskeletal 16 OS=Homo sapiens GN=KRT16 PE=1 SV=4	25	88	14	177.5	122.4	61.1	282.2	116.4	56.5	45.1	120.9	24.5	43	50.6	3.50791	2.41897	1.20751	5.57708	2.3004	1.1166	0.891304	2.38933	0.48419	0.849802
Q92608	Dedicator of cytokinesis protein 2 OS=Homo sapiens GN=DOCK2 PE=1 SV=2	15	20	14	58.8	52.3	31.8	105.9	65.4	177.7	123.6	65.3	129.5	174.5	115.2	0.510417	0.453993	0.276042	0.919271	0.567708	1.54253	1.07292	0.56684	1.12413	1.51476
P04083	Annexin A1 OS=Homo sapiens GN=ANXA1 PE=1 SV=2	14	35	14	82.6	76.3	80.8	31	53.3	85.4	106.2	43.2	267.3	183	90.9	0.908691	0.839384	0.888889	0.341034	0.586359	0.939494	1.16832	0.475248	2.94059	2.0132
Q04695	Keratin, type I cytoskeletal 17 OS=Homo sapiens GN=KRT17 PE=1 SV=2	25	81	14	129	210.5	74.7	136	128.1	76	144	77.3	28.2	42.3	53.9	2.39332	3.90538	1.3859	2.52319	2.37662	1.41002	2.67161	1.43414	0.523191	0.784787
Q14571	Inositol 1,4,5-trisphosphate receptor type 2 OS=Homo sapiens GN=ITPR2 PE=1 SV=2	23	27	14	62.9	91	62.4	56.7	70.5	150.7	105.5	84	124.7	158.6	132.9	0.473288	0.684725	0.469526	0.426637	0.530474	1.13394	0.79383	0.632054	0.938299	1.19338
P21397	Amine oxidase [flavin-containing] A OS=Homo sapiens GN=MAOA PE=1 SV=1	17	41	14	280.9	20	231.5	71.8	130.7	14.4	145.2	13.4	78.7	27.4	86	3.26628	0.232558	2.69186	0.834884	1.51977	0.167442	1.68837	0.155814	0.915116	0.318605
Q9Y2A7	Nck-associated protein 1 OS=Homo sapiens GN=NCKAP1 PE=1 SV=1	15	19	14	107.4	99.9	80.9	106	135.9	91.3	114.5	83.9	92	87.3	101	1.06337	0.989109	0.80099	1.0495	1.34554	0.90396	1.13366	0.830693	0.910891	0.864356
P08670	Vimentin OS=Homo sapiens GN=VIM PE=1 SV=4	18	36	14	36.5	46.4	90.3	24.3	36.2	58.4	90.3	37.3	528.5	72.8	79	0.462025	0.587342	1.14304	0.307595	0.458228	0.739241	1.14304	0.472152	6.68987	0.921519
P02730	Band 3 anion transport protein OS=Homo sapiens GN=SLC4A1 PE=1 SV=3	14	32	14	84.2	25.2	79.6	18.8	13.5	8.4	101.1		566.5	122.7	80	1.0525	0.315	0.995	0.235	0.16875	0.105	1.26375		7.08125	1.53375
Q9NZ08	Endoplasmic reticulum aminopeptidase 1 OS=Homo sapiens GN=ERAP1 PE=1 SV=3	14	17	14	66.5	120.1	103.8	37.5	117	295.5	22.2	92.7	121.2	14.4	109.3	0.608417	1.09881	0.94968	0.343092	1.07045	2.70357	0.203111	0.848124	1.10887	0.131747
P55786	Puromycin-sensitive aminopeptidase OS=Homo sapiens GN=NPEPPS PE=1 SV=2	14	15	14	98.1	78.4	103.1	75.4	112.3	136.1	123.8	95	114.5	69.4	93.9	1.04473	0.834931	1.09798	0.802982	1.19595	1.44941	1.31842	1.01171	1.21938	0.739084
Q9NTJ5	Phosphatidylinositide phosphatase SAC1 OS=Homo sapiens GN=SACM1L PE=1 SV=2	14	22	14	79.7	134.1	87.2	111.9	90.9	112.4	110.3	80.1	91.7	94.8	106.9	0.745557	1.25444	0.815716	1.04677	0.850327	1.05145	1.03181	0.749298	0.857811	0.88681
P23396	40S ribosomal protein S3 OS=Homo sapiens GN=RPS3 PE=1 SV=2	14	39	14	47.7	107.9	76.4	244.1	101.6	80.4	64	113.3	43.3	106.8	114.4	0.416958	0.943182	0.667832	2.13374	0.888112	0.702797	0.559441	0.990385	0.378497	0.933566
P07814	Bifunctional glutamate/proline--tRNA ligase OS=Homo sapiens GN=EPRS PE=1 SV=5	14	16	14	76.7	81.6	94.9	71.7	87	185.4	105.6	142.6	85.7	74.4	94.3	0.813362	0.865323	1.00636	0.760339	0.922587	1.96607	1.11983	1.5122	0.908802	0.788971
P08758	Annexin A5 OS=Homo sapiens GN=ANXA5 PE=1 SV=2	15	43	14	107.9	151.8	66.8	29.5	32.8	89	83	7.9	332.5	87.3	111.4	0.968582	1.36266	0.599641	0.264811	0.294434	0.798923	0.745063	0.0709156	2.98474	0.783662
P00747	Plasminogen OS=Homo sapiens GN=PLG PE=1 SV=2	14	17	14	61.4	70.1	85.7	79.9	57.7	54.3	95.2	104.9	136.5	249.5	104.7	0.586437	0.669532	0.818529	0.763133	0.551098	0.518625	0.909265	1.00191	1.30372	2.383
P50851	Lipopolysaccharide-responsive and beige-like anchor protein OS=Homo sapiens GN=LRBA PE=1 SV=4	14	17	14	118.1	121.3	56.2	208.8	93	71.2	86	87.4	45	104.9	108.2	1.0915	1.12107	0.519409	1.92976	0.859519	0.658041	0.794824	0.807763	0.415896	0.969501
Q92878	DNA repair protein RAD50 OS=Homo sapiens GN=RAD50 PE=1 SV=1	14	15	14	50.1	232.7	46.9	114.4	73.3	102.7	61.8	27.1	33.7	271.6	85.6	0.58528	2.71846	0.547897	1.33645	0.856308	1.19977	0.721963	0.316589	0.393692	3.1729
P15311	Ezrin OS=Homo sapiens GN=EZR PE=1 SV=4	21	34	14	173.4	110.4	109.9	73.8	109.3	61.3	108.1	66.7	120.7	77	89.4	1.9396	1.2349	1.22931	0.825503	1.2226	0.685682	1.20917	0.746085	1.35011	0.861298
P55011	Solute carrier family 12 member 2 OS=Homo sapiens GN=SLC12A2 PE=1 SV=1	14	18	14	100	111.4	62.6	125.9	80.5	61.5	149.6	54.5	144.8	97.4	111.7	0.895255	0.997314	0.56043	1.12713	0.72068	0.550582	1.3393	0.487914	1.29633	0.871979
Q9NR16	Scavenger receptor cysteine-rich type 1 protein M160 OS=Homo sapiens GN=CD163L1 PE=1 SV=2	14	17	14	192.5	25.4	140.8	39.4	180.4	28.9	170.6	1.7	181.8	46.1	92.3	2.08559	0.27519	1.52546	0.426869	1.9545	0.313109	1.84832	0.0184182	1.96966	0.499458
P05091	Aldehyde dehydrogenase, mitochondrial OS=Homo sapiens GN=ALDH2 PE=1 SV=2	15	22	14	86.6	93.3	276.2	24.6	45	73.4	93.3	127.4	124.7	32.4	123.1	0.703493	0.75792	2.2437	0.199838	0.365556	0.596263	0.75792	1.03493	1.013	0.263201
P02679	Fibrinogen gamma chain OS=Homo sapiens GN=FGG PE=1 SV=3	14	24	14	24.9	27.4	47.7	87.5	42.9	41.1	69.9	320.4	97	240.5	100.8	0.247024	0.271825	0.473214	0.868056	0.425595	0.407738	0.693452	3.17857	0.962302	2.38591
P19367	Hexokinase-1 OS=Homo sapiens GN=HK1 PE=1 SV=3	16	19	14	39.8	42.3	150.5	71.7	50.9	57.3	69	92.8	212.5	204.7	108.7	0.366145	0.389144	1.38454	0.659614	0.468261	0.527139	0.634775	0.853726	1.95492	1.88316
P11678	Eosinophil peroxidase OS=Homo sapiens GN=EPX PE=1 SV=2	16	58	14	49	93.7	71.7	198.3	115.6	53.1	105.3	27.9	72.9	209.6	103	0.475728	0.909709	0.696117	1.92524	1.12233	0.515534	1.02233	0.270874	0.707767	2.03495
P00367	Glutamate dehydrogenase 1, mitochondrial OS=Homo sapiens GN=GLUD1 PE=1 SV=2	14	21	14	57.3	98.2	329.2	58.6	50.6	93.7	44.4	114.3	123.5	15.9	114.3	0.501312	0.859143	2.88014	0.512686	0.442695	0.819773	0.388451	1	1.08049	0.139108
Q10471	Polypeptide N-acetylgalactosaminyltransferase 2 OS=Homo sapiens GN=GALNT2 PE=1 SV=1	16	27	14	48.4	147.6	66.3	58.1	50.1	167	47.1	333.7	53.9	40	87.9	0.550626	1.67918	0.754266	0.660978	0.569966	1.89989	0.535836	3.79636	0.613197	0.455063
Q7Z794	Keratin, type II cytoskeletal 1b OS=Homo sapiens GN=KRT77 PE=1 SV=3	17	49	14	96.4	103.6	90.3	149.9	162.1	107	113.6	125	32.7	47.6	71.9	1.34075	1.44089	1.25591	2.08484	2.25452	1.48818	1.57997	1.73853	0.454798	0.662031
P04406	Glyceraldehyde-3-phosphate dehydrogenase OS=Homo sapiens GN=GAPDH PE=1 SV=3	14	36	13	82.5	96	92.2	70.5	101.5	169	127.4	94	92.9	77.5	96.4	0.855809	0.995851	0.956432	0.731328	1.0529	1.75311	1.32158	0.975104	0.963693	0.803942
Q14254	Flotillin-2 OS=Homo sapiens GN=FLOT2 PE=1 SV=2	13	18	13	103.2	64.7	102.9	40.2	79.2	72.8	187	26.7	178.4	135.9	109.1	0.945921	0.593034	0.943171	0.368469	0.72594	0.667278	1.71402	0.24473	1.6352	1.24565
P12821	Angiotensin-converting enzyme OS=Homo sapiens GN=ACE PE=1 SV=1	13	17	13	52.4	51	66.3	73.2	55.7	139.2	128	139.9	164.4	125.6	104.3	0.502397	0.488974	0.635666	0.701822	0.534036	1.33461	1.22723	1.34132	1.57622	1.20422
Q9NXH8	Torsin-4A OS=Homo sapiens GN=TOR4A PE=1 SV=2	13	16	13	83.5	123.4	43.3	94.6	70.2	110	61.5	281.6	57.7	78.9	95.3	0.87618	1.29486	0.454355	0.992655	0.736621	1.15425	0.645331	2.95488	0.605456	0.827912
P07942	Laminin subunit beta-1 OS=Homo sapiens GN=LAMB1 PE=1 SV=2	13	15	13	35.2	166.1	61.3	68.5	29.6	247.5	41.7	129.2	85	111.9	124.1	0.283642	1.33844	0.493956	0.551974	0.238517	1.99436	0.336019	1.0411	0.684932	0.901692
P34932	Heat shock 70 kDa protein 4 OS=Homo sapiens GN=HSPA4 PE=1 SV=4	13	13	13	58.3	149.3	65.1	47.4	51.1	166.7	110	45.6	136	161.6	108.9	0.535354	1.37098	0.597796	0.435262	0.469238	1.53076	1.0101	0.418733	1.24885	1.48393
P04040	Catalase OS=Homo sapiens GN=CAT PE=1 SV=3	13	24	13	107.8	121.6	113.2	88.2	87.5	84.5	63	211.6	88	45.6	88.8	1.21396	1.36937	1.27477	0.993243	0.98536	0.951577	0.709459	2.38288	0.990991	0.513514
P53618	Coatomer subunit beta OS=Homo sapiens GN=COPB1 PE=1 SV=3	13	18	13	71.5	96.5	46.4	136.3	90.2	68.9	110.6	44.2	99.4	199.6	136.6	0.523426	0.706442	0.339678	0.997804	0.660322	0.504392	0.809663	0.323572	0.727672	1.4612
Q9Y4W6	AFG3-like protein 2 OS=Homo sapiens GN=AFG3L2 PE=1 SV=2	13	13	13	171.5	53.2	260.3	45.5	55.5	55.4	112.7	77.8	109.7	40.6	117.9	1.45462	0.45123	2.2078	0.38592	0.470738	0.46989	0.955895	0.659881	0.93045	0.34436
Q7Z2K6	Endoplasmic reticulum metallopeptidase 1 OS=Homo sapiens GN=ERMP1 PE=1 SV=2	13	17	13	77.5	167	93.4	135.2	83	96.4	114.8	41.6	112.2	72.9	106	0.731132	1.57547	0.881132	1.27547	0.783019	0.909434	1.08302	0.392453	1.05849	0.687736
Q86SF2	N-acetylgalactosaminyltransferase 7 OS=Homo sapiens GN=GALNT7 PE=1 SV=1	13	28	13	72	135.8	113.7	81	79.4	105	59	233.5	74.4	37.1	109.2	0.659341	1.24359	1.04121	0.741758	0.727106	0.961538	0.540293	2.13828	0.681319	0.339744
P39023	60S ribosomal protein L3 OS=Homo sapiens GN=RPL3 PE=1 SV=2	13	28	13	85.2	41.5	82.7	217.3	139.4	37.2	159.5	98	42.2	95.1	101.9	0.836114	0.407262	0.81158	2.13248	1.36801	0.365064	1.56526	0.961727	0.414132	0.933268
P08123	Collagen alpha-2(I) chain OS=Homo sapiens GN=COL1A2 PE=1 SV=7	13	43	13	142.5	3.4	572.2	6.4	31.6	15.9	154.1	27.8	37.4	13.8	94.9	1.50158	0.0358272	6.0295	0.0674394	0.332982	0.167545	1.62381	0.29294	0.394099	0.145416
Q8NBJ4	Golgi membrane protein 1 OS=Homo sapiens GN=GOLM1 PE=1 SV=1	13	20	13	72.1	126.9	95.2	47.3	87	29.8	91.6	82.5	255	94.7	117.9	0.611535	1.07634	0.807464	0.401187	0.737913	0.252757	0.77693	0.699746	2.16285	0.803223
P02649	Apolipoprotein E OS=Homo sapiens GN=APOE PE=1 SV=1	13	17	13	130.4	20	107	73.1	79.7	79.4	127.6	55.1	235.8	86.2	105.8	1.23251	0.189036	1.01134	0.690926	0.753308	0.750473	1.20605	0.520794	2.22873	0.814745
P38606	V-type proton ATPase catalytic subunit A OS=Homo sapiens GN=ATP6V1A PE=1 SV=2	13	15	13	38.9	94.2	97.1	70.1	73.7	120.8	144.6	67.4	149.9	124.2	119.1	0.326616	0.790932	0.815281	0.588581	0.618808	1.01427	1.21411	0.565911	1.25861	1.04282
Q99102	Mucin-4 OS=Homo sapiens GN=MUC4 PE=1 SV=4	13	14	13	33.6	6.2	77.1	193.5	124.4	21	7.6	462.2	20.5	59.7	94.2	0.356688	0.0658174	0.818471	2.05414	1.32059	0.22293	0.0806794	4.90658	0.217622	0.633758
P20020	Plasma membrane calcium-transporting ATPase 1 OS=Homo sapiens GN=ATP2B1 PE=1 SV=3	21	29	13	177.6	36.5	89.1	54.2	161.8	69.1	208.1	22.1	139.6	48.5	93.4	1.9015	0.390792	0.953961	0.5803	1.73233	0.739829	2.22805	0.236617	1.49465	0.519272
Q92616	eIF-2-alpha kinase activator GCN1 OS=Homo sapiens GN=GCN1 PE=1 SV=6	13	14	13	83.9	147.3	31.6	151.5	70.5	94.8	97.4	107.5	73.1	122.5	119.9	0.69975	1.22852	0.263553	1.26355	0.58799	0.790659	0.812344	0.89658	0.609675	1.02168
Q14126	Desmoglein-2 OS=Homo sapiens GN=DSG2 PE=1 SV=2	13	14	13	77.5	88.5	106.4	48	78.5	77.2	123.8	56.9	256.4	68.2	118.5	0.654008	0.746835	0.89789	0.405063	0.662447	0.651477	1.04473	0.480169	2.16371	0.575527
Q96QK1	Vacuolar protein sorting-associated protein 35 OS=Homo sapiens GN=VPS35 PE=1 SV=2	13	18	13	58.9	114.5	53.1	85.8	78.8	80.3	141.1	35.1	192.8	145.7	114	0.516667	1.00439	0.465789	0.752632	0.691228	0.704386	1.23772	0.307895	1.69123	1.27807
Q8N4A0	Polypeptide N-acetylgalactosaminyltransferase 4 OS=Homo sapiens GN=GALNT4 PE=1 SV=2	15	24	13	70.5	268.8	100.2	90.4	86.1	132.3	76.3	53.8	65.6	47.8	108.4	0.650369	2.4797	0.924354	0.833948	0.79428	1.22048	0.703875	0.49631	0.605166	0.440959
Q08554	Desmocollin-1 OS=Homo sapiens GN=DSC1 PE=1 SV=2	13	22	13	139.6	88.9	103.9	116.4	147.6	99.2	99.5	108.5	47	83.2	66.1	2.11195	1.34493	1.57186	1.76097	2.23298	1.50076	1.5053	1.64145	0.711044	1.2587
Q99959	Plakophilin-2 OS=Homo sapiens GN=PKP2 PE=1 SV=2	13	18	13	163.3	60	99.1	82.9	191.5	24.6	161.3	7.5	161.7	56.5	91.7	1.78081	0.654308	1.0807	0.904035	2.08833	0.268266	1.759	0.0817884	1.76336	0.61614
P07900	Heat shock protein HSP 90-alpha OS=Homo sapiens GN=HSP90AA1 PE=1 SV=5	23	40	13	81.5	116.4	65.6	91.2	85.2	118.1	101.5	53	143.9	113.7	129.8	0.627889	0.896764	0.505393	0.702619	0.656394	0.909861	0.781972	0.40832	1.10863	0.875963
Q9UM54	Unconventional myosin-VI OS=Homo sapiens GN=MYO6 PE=1 SV=4	13	18	13	69.1	135.8	63.8	233.4	75.7	75.5	93	144.9	43.2	58.7	107	0.645794	1.26916	0.596262	2.18131	0.707477	0.705607	0.869159	1.35421	0.403738	0.548598
P50454	Serpin H1 OS=Homo sapiens GN=SERPINH1 PE=1 SV=2	13	21	13	36.2	149.8	46.9	21.9	41.6	372.1	16.6	226	48.1	15.5	125.1	0.289369	1.19744	0.3749	0.17506	0.332534	2.97442	0.132694	1.80655	0.384492	0.123901
P60174	Triosephosphate isomerase OS=Homo sapiens GN=TPI1 PE=1 SV=3	13	19	13	102.4	111.6	90.4	43	102.1	198.8	109.8	70.8	116.2	57.9	97	1.05567	1.15052	0.931959	0.443299	1.05258	2.04948	1.13196	0.729897	1.19794	0.596907
Q01518	Adenylyl cyclase-associated protein 1 OS=Homo sapiens GN=CAP1 PE=1 SV=5	13	17	13	88.6	85.5	89.4	28.2	91	231.7	96.9	63.3	171.7	45.2	108.4	0.817343	0.788745	0.824723	0.260148	0.839483	2.13745	0.893911	0.583948	1.58395	0.416974
P12429	Annexin A3 OS=Homo sapiens GN=ANXA3 PE=1 SV=3	13	26	13	35.7	198.7	44.6	27	31.4	95.6	33.1	27.2	49.5	438.8	118.3	0.301775	1.67963	0.377008	0.228233	0.265427	0.808115	0.279797	0.229924	0.418428	3.70921
P05166	Propionyl-CoA carboxylase beta chain, mitochondrial OS=Homo sapiens GN=PCCB PE=1 SV=3	13	16	13	72.1	47.4	414	95.2	72.1	26.6	47.5	112.8	77.3	21.3	113.6	0.634683	0.417254	3.64437	0.838028	0.634683	0.234155	0.418134	0.992958	0.680458	0.1875
P23786	Carnitine O-palmitoyltransferase 2, mitochondrial OS=Homo sapiens GN=CPT2 PE=1 SV=2	13	16	13	116.3	64.6	313.3	69.9	63.9	61.8	63.8	119.4	90.5	42.1	94.6	1.22939	0.682875	3.31184	0.738901	0.675476	0.653277	0.674419	1.26216	0.95666	0.445032
P35900	Keratin, type I cytoskeletal 20 OS=Homo sapiens GN=KRT20 PE=1 SV=1	14	20	12	109.9	38.9	169.4	23.6	118.7	12.2	239.7	8.2	249.2	33.1	97.2	1.13066	0.400206	1.7428	0.242798	1.22119	0.125514	2.46605	0.0843621	2.56379	0.340535
Q99798	Aconitate hydratase, mitochondrial OS=Homo sapiens GN=ACO2 PE=1 SV=2	12	16	12	96.8	94.3	171.7	12.3	55.9	134.7	37.1	273.1	87.9	18.6	117.7	0.82243	0.801189	1.45879	0.104503	0.474936	1.14444	0.315208	2.32031	0.746814	0.158029
Q15738	Sterol-4-alpha-carboxylate 3-dehydrogenase, decarboxylating OS=Homo sapiens GN=NSDHL PE=1 SV=2	12	16	12	81	197.9	64.9	53	89.9	154	81.1	20.4	127.7	100	130.2	0.62212	1.51997	0.498464	0.407066	0.690476	1.1828	0.622888	0.156682	0.980799	0.768049
P31930	Cytochrome b-c1 complex subunit 1, mitochondrial OS=Homo sapiens GN=UQCRC1 PE=1 SV=3	13	28	12	199.9	61.5	189	34.4	72.1	45.9	182.3	25	113	78.3	98.5	2.02944	0.624365	1.91878	0.349239	0.73198	0.46599	1.85076	0.253807	1.14721	0.794924
P46977	Dolichyl-diphosphooligosaccharide--protein glycosyltransferase subunit STT3A OS=Homo sapiens GN=STT3A PE=1 SV=2	13	29	12	52.2	115	72.2	69.5	67	189.6	87.4	58.5	151.1	116.2	121.3	0.430338	0.948063	0.595218	0.57296	0.55235	1.56307	0.720528	0.482275	1.24567	0.957955
O60568	Procollagen-lysine,2-oxoglutarate 5-dioxygenase 3 OS=Homo sapiens GN=PLOD3 PE=1 SV=1	12	15	12	34.8	369.8	51.8	44.2	48.6	240.8	25.5	86.7	68.7	19.2	110	0.316364	3.36182	0.470909	0.401818	0.441818	2.18909	0.231818	0.788182	0.624545	0.174545
O95202	Mitochondrial proton/calcium exchanger protein OS=Homo sapiens GN=LETM1 PE=1 SV=1	12	17	12	224.7	52	199.9	77.4	87.7	43.3	147.7	61.5	68.7	35.1	102	2.20294	0.509804	1.9598	0.758824	0.859804	0.42451	1.44804	0.602941	0.673529	0.344118
O43493	Trans-Golgi network integral membrane protein 2 OS=Homo sapiens GN=TGOLN2 PE=1 SV=2	12	16	12	73.7	130.2	113.6	20.9	78.7	193.5	70.5	63.4	208.6	35.3	111.7	0.659803	1.16562	1.01701	0.187108	0.704566	1.73232	0.631155	0.567592	1.8675	0.316025
P21281	V-type proton ATPase subunit B, brain isoform OS=Homo sapiens GN=ATP6V1B2 PE=1 SV=3	12	17	12	42.6	84.4	97.6	63.8	68.2	124.8	154.3	123	110.5	122.2	108.8	0.391544	0.775735	0.897059	0.586397	0.626838	1.14706	1.4182	1.13051	1.01562	1.12316
O00116	Alkyldihydroxyacetonephosphate synthase, peroxisomal OS=Homo sapiens GN=AGPS PE=1 SV=1	12	15	12	63.5	120.8	92.8	84.3	74.6	96.5	67.7	164.2	97.3	130.4	107.9	0.588508	1.11956	0.860056	0.781279	0.691381	0.894347	0.627433	1.52178	0.901761	1.20853
P53396	ATP-citrate synthase OS=Homo sapiens GN=ACLY PE=1 SV=3	12	13	12	49	111.1	56.7	104	89.1	125	95.6	144.6	96	114.2	114.9	0.426458	0.966928	0.493473	0.905135	0.775457	1.0879	0.832028	1.25849	0.835509	0.993908
O15484	Calpain-5 OS=Homo sapiens GN=CAPN5 PE=1 SV=2	12	20	12	156.9	45.6	118.3	82.3	169	49.5	183.6	48.8	107.6	53.7	84.6	1.85461	0.539007	1.39835	0.972813	1.99764	0.585106	2.17021	0.576832	1.27187	0.634752
Q86VB7	Scavenger receptor cysteine-rich type 1 protein M130 OS=Homo sapiens GN=CD163 PE=1 SV=2	12	15	12	82.6	37	108.3	44.5	78	123.8	105.3	60.3	191.3	162	106.8	0.773408	0.346442	1.01404	0.416667	0.730337	1.15918	0.985955	0.564607	1.7912	1.51685
P02647	Apolipoprotein A-I OS=Homo sapiens GN=APOA1 PE=1 SV=1	12	33	12	102.5	16.5	123.8	28	80.7	13.3	126.2	1.1	435.8	80.8	91.1	1.12514	0.18112	1.35895	0.307355	0.88584	0.145993	1.38529	0.0120746	4.78375	0.886937
P08238	Heat shock protein HSP 90-beta OS=Homo sapiens GN=HSP90AB1 PE=1 SV=4	23	50	12	59.8	173.8	53	81.4	59.5	138.4	99.7	53.3	123.3	135.6	122.2	0.489362	1.42226	0.433715	0.666121	0.486907	1.13257	0.815876	0.43617	1.009	1.10966
Q14CN2	Calcium-activated chloride channel regulator 4 OS=Homo sapiens GN=CLCA4 PE=1 SV=2	13	19	12	146.2	12.1	212.5	18	146.5	13.8	189.2	2.6	212.1	52.4	94.6	1.54545	0.127907	2.2463	0.190275	1.54863	0.145877	2	0.0274841	2.24207	0.553911
P11142	Heat shock cognate 71 kDa protein OS=Homo sapiens GN=HSPA8 PE=1 SV=1	22	46	12	73.7	124.2	98.3	57	75.7	169.4	97.4	50.4	138.9	91.7	123.2	0.598214	1.00812	0.79789	0.462662	0.614448	1.375	0.790584	0.409091	1.12744	0.744318
Q9UGP8	Translocation protein SEC63 homolog OS=Homo sapiens GN=SEC63 PE=1 SV=2	12	16	12	55.8	177.9	60.4	79.9	73.6	188.5	70.6	78.2	100.4	101.8	113	0.493805	1.57434	0.534513	0.70708	0.651327	1.66814	0.624779	0.692035	0.888496	0.900885
P78371	T-complex protein 1 subunit beta OS=Homo sapiens GN=CCT2 PE=1 SV=4	12	12	12	67.4	206.4	50.6	67.1	47.9	109.7	117.1	55.7	102.6	144.3	131.2	0.51372	1.57317	0.385671	0.511433	0.365091	0.836128	0.89253	0.424543	0.782012	1.09985
O95831	Apoptosis-inducing factor 1, mitochondrial OS=Homo sapiens GN=AIFM1 PE=1 SV=1	12	15	12	294.3	94.3	120.1	28.1	79.6	127.2	33.4	157.1	65.2	20.6	80	3.67875	1.17875	1.50125	0.35125	0.995	1.59	0.4175	1.96375	0.815	0.2575
Q14203	Dynactin subunit 1 OS=Homo sapiens GN=DCTN1 PE=1 SV=3	12	12	12
Q9Y446	Plakophilin-3 OS=Homo sapiens GN=PKP3 PE=1 SV=1	12	15	12	151.6	167.6	82.2	70.9	218.5	38.3	99.7	60.2	69.7	57.7	83.5	1.81557	2.00719	0.984431	0.849102	2.61677	0.458683	1.19401	0.720958	0.834731	0.691018
P00450	Ceruloplasmin OS=Homo sapiens GN=CP PE=1 SV=1	12	21	12	43.7	40.9	70	150	76.5	33	179.5	67	145.7	189.5	104.2	0.419386	0.392514	0.671785	1.43954	0.734165	0.316699	1.72265	0.642994	1.39827	1.81862
Q12768	WASH complex subunit 5 OS=Homo sapiens GN=WASHC5 PE=1 SV=1	12	14	12	63.6	142.5	70.5	104.9	78.5	102.9	117.5	82.2	111.9	108.3	117.2	0.542662	1.21587	0.601536	0.895051	0.669795	0.877986	1.00256	0.701365	0.954778	0.924061
O75874	Isocitrate dehydrogenase [NADP] cytoplasmic OS=Homo sapiens GN=IDH1 PE=1 SV=2	12	15	12	180.8	68.9	80.7	52.5	93.9	78.9	131.4	89.7	123.9	105.3	94.1	1.92136	0.7322	0.857598	0.557917	0.997875	0.83847	1.39639	0.953241	1.31668	1.11902
P08519	Apolipoprotein(a) OS=Homo sapiens GN=LPA PE=1 SV=1	12	15	12	123.5	24.9	235.7	244.7	168.2	19.4	91.3	23.5	34.3	29.9	104.6	1.18069	0.23805	2.25335	2.33939	1.60803	0.185468	0.872849	0.224665	0.327916	0.285851
Q13488	V-type proton ATPase 116 kDa subunit a isoform 3 OS=Homo sapiens GN=TCIRG1 PE=1 SV=3	12	15	12	79.4	68.6	131.8	56.1	72.5	118.4	104	108	99.1	165	97.2	0.816872	0.705761	1.35597	0.57716	0.745885	1.21811	1.06996	1.11111	1.01955	1.69753
P49368	T-complex protein 1 subunit gamma OS=Homo sapiens GN=CCT3 PE=1 SV=4	12	18	12	77.1	150.5	53.2	104.1	86.4	121.5	102.3	103.1	71.9	109.7	120.3	0.640898	1.25104	0.442228	0.865337	0.718204	1.00998	0.850374	0.857024	0.597672	0.911887
Q9UIQ6	Leucyl-cystinyl aminopeptidase OS=Homo sapiens GN=LNPEP PE=1 SV=3	12	16	12	97	148.6	78.2	90.7	108.5	94.3	111.1	58.6	100.3	105.3	107.3	0.904007	1.3849	0.728798	0.845294	1.01118	0.878844	1.03541	0.546132	0.934762	0.981361
Q9Y678	Coatomer subunit gamma-1 OS=Homo sapiens GN=COPG1 PE=1 SV=1	13	14	12	121.1	66.2	74.7	99.9	94.1	95	102.3	71.1	124.7	132.4	118.5	1.02194	0.55865	0.63038	0.843038	0.794093	0.801688	0.863291	0.6	1.05232	1.1173
Q8N3E9	1-phosphatidylinositol 4,5-bisphosphate phosphodiesterase delta-3 OS=Homo sapiens GN=PLCD3 PE=1 SV=3	12	12	12	225.9	32.9	113.6	49.8	247.3	35.3	163.4	35.8	72.8	35.2	87.9	2.56997	0.374289	1.29238	0.566553	2.81342	0.401593	1.85893	0.407281	0.828214	0.400455
Q9HD20	Manganese-transporting ATPase 13A1 OS=Homo sapiens GN=ATP13A1 PE=1 SV=2	12	12	12	56.5	101.1	90.5	143.4	77.9	135.1	60	168.5	68.7	84.3	114.1	0.49518	0.886065	0.793164	1.25679	0.682734	1.18405	0.525855	1.47677	0.602103	0.738826
P20702	Integrin alpha-X OS=Homo sapiens GN=ITGAX PE=1 SV=3	14	16	12	26.7	62.4	39.1	68.3	44.5	257.7	59.3	150.4	85.6	201.3	104.7	0.255014	0.595989	0.373448	0.65234	0.425024	2.46132	0.56638	1.43649	0.817574	1.92264
P42357	Histidine ammonia-lyase OS=Homo sapiens GN=HAL PE=1 SV=1	12	16	12	116.1	81.4	78.1	154.6	167.5	88.8	112.1	118.6	34.9	68.5	79.5	1.46038	1.0239	0.98239	1.94465	2.10692	1.11698	1.41006	1.49182	0.438994	0.861635
P12259	Coagulation factor V OS=Homo sapiens GN=F5 PE=1 SV=4	12	17	12	63.9	57.9	180.9	166.8	78.5	108.2	43.2	45.5	121.5	121	112.6	0.567496	0.51421	1.60657	1.48135	0.697158	0.960924	0.383659	0.404085	1.07904	1.0746
Q9NSE4	Isoleucine--tRNA ligase, mitochondrial OS=Homo sapiens GN=IARS2 PE=1 SV=2	12	15	12	39.7	40.9	121.8	27.3	12.7	111	42.3	540.7	38.4	27.4	97.8	0.40593	0.4182	1.2454	0.279141	0.129857	1.13497	0.432515	5.52863	0.392638	0.280164
P55884	Eukaryotic translation initiation factor 3 subunit B OS=Homo sapiens GN=EIF3B PE=1 SV=3	11	15	11	61.8	170.6	69.2	99	90	134.3	74.4	169.2	67.7	65.6	98.2	0.629328	1.73727	0.704684	1.00815	0.916497	1.36762	0.757637	1.72301	0.689409	0.668024
Q8NBQ5	Estradiol 17-beta-dehydrogenase 11 OS=Homo sapiens GN=HSD17B11 PE=1 SV=3	11	26	11	180.1	95.9	121.2	61.9	150.4	84.7	142.4	30.1	89.8	52.9	90.7	1.98567	1.05733	1.33627	0.68247	1.65821	0.933848	1.57001	0.331863	0.990077	0.583241
P36578	60S ribosomal protein L4 OS=Homo sapiens GN=RPL4 PE=1 SV=5	11	24	11	65.9	39.9	81.9	379.1	111.5	29.6	116	79.4	26.9	71.5	98.3	0.670397	0.4059	0.833164	3.85656	1.13428	0.301119	1.18006	0.807731	0.273652	0.727365
O75795	UDP-glucuronosyltransferase 2B17 OS=Homo sapiens GN=UGT2B17 PE=1 SV=1	13	39	11	142.1	6.1	214.4	50	141.2	11	187.1	19.1	161.2	72.4	95.4	1.48952	0.0639413	2.24738	0.524109	1.48008	0.115304	1.96122	0.20021	1.68973	0.75891
P11215	Integrin alpha-M OS=Homo sapiens GN=ITGAM PE=1 SV=2	13	19	11	25.7	89.6	36.5	64.4	43.8	113.7	63.7	78.2	88.6	394.6	101.4	0.253452	0.883629	0.359961	0.635108	0.431953	1.1213	0.628205	0.771203	0.873767	3.89152
P22087	rRNA 2'-O-methyltransferase fibrillarin OS=Homo sapiens GN=FBL PE=1 SV=2	11	15	11	97.7	141.3	38.3	121	99.3	98.2	60.5	59.7	40.1	243.9	100.2	0.97505	1.41018	0.382236	1.20758	0.991018	0.98004	0.603792	0.595808	0.4002	2.43413
Q8NBS9	Thioredoxin domain-containing protein 5 OS=Homo sapiens GN=TXNDC5 PE=1 SV=2	11	20	11	34.9	153.8	44.8	39.3	63.2	368.7	18.4	112	109.1	35.6	120.2	0.290349	1.27953	0.372712	0.326955	0.52579	3.06739	0.153078	0.93178	0.907654	0.296173
Q16134	Electron transfer flavoprotein-ubiquinone oxidoreductase, mitochondrial OS=Homo sapiens GN=ETFDH PE=1 SV=2	11	16	11	237	39	247.8	86.6	87.1	26.7	136	59.4	61.9	29.5	89	2.66292	0.438202	2.78427	0.973034	0.978652	0.3	1.52809	0.667416	0.695506	0.331461
P61247	40S ribosomal protein S3a OS=Homo sapiens GN=RPS3A PE=1 SV=2	11	14	11	69.2	72	84.3	131.7	137.3	82.5	104.4	149.4	74.1	99.1	96.1	0.720083	0.74922	0.877211	1.37045	1.42872	0.858481	1.08637	1.55463	0.771072	1.03122
Q9Y5Y6	Suppressor of tumorigenicity 14 protein OS=Homo sapiens GN=ST14 PE=1 SV=2	11	13	11	88.4	88.2	121.1	56.6	99.1	77.7	206.8	59.4	142	66.1	94.6	0.934461	0.932347	1.28013	0.598309	1.04757	0.821353	2.18605	0.627907	1.50106	0.698732
P48735	Isocitrate dehydrogenase [NADP], mitochondrial OS=Homo sapiens GN=IDH2 PE=1 SV=2	11	13	11	125.9	92.8	65.2	27.3	50.4	94.6	156.1	184.7	84.9	121.8	96.3	1.30737	0.963655	0.677051	0.283489	0.523364	0.982347	1.62098	1.91796	0.88162	1.2648
Q9UQE7	Structural maintenance of chromosomes protein 3 OS=Homo sapiens GN=SMC3 PE=1 SV=2	11	12	11	165.9	163.3	27.1	92.3	23.4	92.1	85.1	52.2	56.5	228.1	114	1.45526	1.43246	0.237719	0.809649	0.205263	0.807895	0.746491	0.457895	0.495614	2.00088
Q8NBJ5	Procollagen galactosyltransferase 1 OS=Homo sapiens GN=COLGALT1 PE=1 SV=1	11	17	11	47	203.9	55.6	78.2	58.3	185.5	23.9	272.7	58.3	21.4	95.2	0.493697	2.14181	0.584034	0.821429	0.612395	1.94853	0.25105	2.8645	0.612395	0.22479
P0DMV8	Heat shock 70 kDa protein 1A OS=Homo sapiens GN=HSPA1A PE=1 SV=1	16	34	11	132.7	119.8	82	28	88	113.6	154.3	36.9	187.3	60.2	97.3	1.36382	1.23124	0.842754	0.28777	0.904419	1.16752	1.58582	0.379239	1.92497	0.618705
Q8IXK2	Polypeptide N-acetylgalactosaminyltransferase 12 OS=Homo sapiens GN=GALNT12 PE=1 SV=3	12	13	11	135.4	134.2	138.8	117.6	120.3	46.3	79.3	56.4	100.6	69.5	101.5	1.33399	1.32217	1.36749	1.15862	1.18522	0.456158	0.781281	0.555665	0.991133	0.684729
Q16850	Lanosterol 14-alpha demethylase OS=Homo sapiens GN=CYP51A1 PE=1 SV=3	11	14	11	56.6	112.8	85	169.2	196.2	96.2	99.4	66.9	69.6	40.3	107.8	0.525046	1.04638	0.788497	1.56957	1.82004	0.892393	0.922078	0.620594	0.64564	0.37384
Q9H223	EH domain-containing protein 4 OS=Homo sapiens GN=EHD4 PE=1 SV=1	11	14	11	88.6	137.7	117.4	68	101.4	83.7	110.4	68.6	111.9	98	114.3	0.775153	1.20472	1.02712	0.594926	0.887139	0.732283	0.965879	0.600175	0.979003	0.857393
O75110	Probable phospholipid-transporting ATPase IIA OS=Homo sapiens GN=ATP9A PE=1 SV=3	14	18	11	101.5	302.2	101.7	58.3	125.1	67	78.8	87	34.7	47	96.7	1.04964	3.12513	1.05171	0.602896	1.29369	0.692865	0.814891	0.89969	0.358842	0.486039
P02748	Complement component C9 OS=Homo sapiens GN=C9 PE=1 SV=2	11	13	11	21.3	54.7	78.4	164.6	57	37.3	90.1	38.2	92.7	357.1	108.6	0.196133	0.503683	0.721915	1.51565	0.524862	0.343462	0.82965	0.35175	0.853591	3.28821
P04075	Fructose-bisphosphate aldolase A OS=Homo sapiens GN=ALDOA PE=1 SV=2	14	23	11	64.5	113.9	94.8	60.6	93.1	141.2	115.7	109.3	137.4	53.4	116.1	0.555556	0.981051	0.816537	0.521964	0.801895	1.21619	0.996555	0.94143	1.18346	0.459948
P06733	Alpha-enolase OS=Homo sapiens GN=ENO1 PE=1 SV=2	11	22	11	90.8	117.2	81.8	49.5	74.1	204	91	88.9	126	62.4	114.4	0.793706	1.02448	0.715035	0.432692	0.647727	1.78322	0.795455	0.777098	1.1014	0.545455
P21796	Voltage-dependent anion-selective channel protein 1 OS=Homo sapiens GN=VDAC1 PE=1 SV=2	12	35	11	147.8	135	175	48.2	72.2	124.8	126.2	42.5	71.5	66	90.7	1.62955	1.48842	1.92944	0.531422	0.796031	1.37596	1.3914	0.468578	0.788313	0.727674
O95470	Sphingosine-1-phosphate lyase 1 OS=Homo sapiens GN=SGPL1 PE=1 SV=3	11	13	11	78.5	71.2	78.2	154.9	82.1	88.2	145	135.5	53.5	110.8	102.2	0.768102	0.696673	0.765166	1.51566	0.803327	0.863014	1.41879	1.32583	0.523483	1.08415
Q16853	Membrane primary amine oxidase OS=Homo sapiens GN=AOC3 PE=1 SV=3	11	25	11	85.1	21.6	79.7	51.5	96.8	56.8	211.1	239.1	112.4	47.1	98.7	0.862209	0.218845	0.807497	0.521783	0.98075	0.575481	2.1388	2.42249	1.1388	0.477204
P07099	Epoxide hydrolase 1 OS=Homo sapiens GN=EPHX1 PE=1 SV=1	11	23	11	101.3	40	114.8	69.5	89	65.6	137.9	149.9	124.3	107	100.8	1.00496	0.396825	1.13889	0.689484	0.882937	0.650794	1.36806	1.4871	1.23313	1.06151
Q9UGM3	Deleted in malignant brain tumors 1 protein OS=Homo sapiens GN=DMBT1 PE=1 SV=2	11	23	11	18.8	17	18.5	211.7	20.9	20.5	21.5	294	27.4	353.7	95.9	0.196038	0.177268	0.192909	2.20751	0.217935	0.213764	0.224192	3.06569	0.285714	3.68822
O94906	Pre-mRNA-processing factor 6 OS=Homo sapiens GN=PRPF6 PE=1 SV=1	11	11	11	70.4	269.5	119.8	80.1	25.6	58.5	87	86.2	42.5	131.7	128.7	0.547009	2.09402	0.930847	0.622378	0.198912	0.454545	0.675991	0.669775	0.330225	1.02331
P26006	Integrin alpha-3 OS=Homo sapiens GN=ITGA3 PE=1 SV=5	11	13	11	107.1	76.3	110.1	65.6	167.5	27.3	173.9	53.4	123	101.1	94.6	1.13214	0.806554	1.16385	0.693446	1.77061	0.288584	1.83827	0.564482	1.30021	1.06871
Q709C8	Vacuolar protein sorting-associated protein 13C OS=Homo sapiens GN=VPS13C PE=1 SV=1	11	12	11	85.5	63.7	105.5	65.2	112.4	123.9	94.6	107.3	137.8	103.9	100.2	0.853293	0.635729	1.05289	0.650699	1.12176	1.23653	0.944112	1.07086	1.37525	1.03693
Q9HCG7	Non-lysosomal glucosylceramidase OS=Homo sapiens GN=GBA2 PE=1 SV=2	11	14	11	106.7	60.3	232.8	142.9	128.9	49.3	121.4	51.5	55.9	33.1	117.1	0.911187	0.514944	1.98804	1.22032	1.10077	0.421008	1.03672	0.439795	0.47737	0.282664
P40926	Malate dehydrogenase, mitochondrial OS=Homo sapiens GN=MDH2 PE=1 SV=3	11	16	11	43.2	162.1	92.4	11.5	33.8	271.6	20.8	270.4	58.3	12.3	123.5	0.349798	1.31255	0.748178	0.0931174	0.273684	2.19919	0.168421	2.18947	0.472065	0.0995951
Q13308	Inactive tyrosine-protein kinase 7 OS=Homo sapiens GN=PTK7 PE=1 SV=2	11	11	11	29.2	82.3	42.6	31.5	29.6	434.5	46.3	162.5	81.9	45.3	114.3	0.255468	0.720035	0.372703	0.275591	0.258968	3.8014	0.405074	1.4217	0.716535	0.396325
P24557	Thromboxane-A synthase OS=Homo sapiens GN=TBXAS1 PE=1 SV=3	11	15	11	47.8	119.6	48.2	76.1	45.2	180.3	80.6	58.4	149.3	168.5	125.8	0.379968	0.950715	0.383148	0.604928	0.3593	1.43323	0.6407	0.464229	1.1868	1.33943
Q7L576	Cytoplasmic FMR1-interacting protein 1 OS=Homo sapiens GN=CYFIP1 PE=1 SV=1	22	26	11	105.9	97.6	127.5	97.4	115.2	90.9	113.9	63.6	90.9	91.5	105.6	1.00284	0.924242	1.20739	0.922348	1.09091	0.860795	1.0786	0.602273	0.860795	0.866477
Q7Z6Z7	E3 ubiquitin-protein ligase HUWE1 OS=Homo sapiens GN=HUWE1 PE=1 SV=3	11	12	11	65.6	155.1	43.8	173.9	72.2	100.2	80.7	117.1	60	119.4	112.1	0.585192	1.38359	0.390723	1.55129	0.644068	0.893845	0.719893	1.0446	0.535236	1.06512
Q9ULC5	Long-chain-fatty-acid--CoA ligase 5 OS=Homo sapiens GN=ACSL5 PE=1 SV=1	12	15	11	165.7	140.1	86.9	64.8	88.4	36	243.5	23.7	90.8	63.2	97	1.70825	1.44433	0.895876	0.668041	0.91134	0.371134	2.51031	0.24433	0.936082	0.651546
O15144	Actin-related protein 2/3 complex subunit 2 OS=Homo sapiens GN=ARPC2 PE=1 SV=1	11	14	11	60.5	141.1	64.4	123.7	93.7	119.2	95.5	108.2	100.9	77.8	114.9	0.526545	1.22802	0.560487	1.07659	0.815492	1.03742	0.831158	0.941688	0.878155	0.677111
Q14152	Eukaryotic translation initiation factor 3 subunit A OS=Homo sapiens GN=EIF3A PE=1 SV=1	11	14	11	88.1	103.2	88.1	93.2	106.1	119.5	94.9	89.2	104.3	111.4	102	0.863725	1.01176	0.863725	0.913725	1.0402	1.17157	0.930392	0.87451	1.02255	1.09216
P14410	Sucrase-isomaltase, intestinal OS=Homo sapiens GN=SI PE=1 SV=6	12	12	11	60.4	36.4	66.6	396.9	85	48.4	41.3	175.9	15.4	67	106.7	0.566073	0.341143	0.62418	3.71978	0.796626	0.453608	0.387067	1.64855	0.14433	0.627929
Q7KZF4	Staphylococcal nuclease domain-containing protein 1 OS=Homo sapiens GN=SND1 PE=1 SV=1	11	14	11	36.1	137.7	45.9	183.4	75.7	119.1	90.5	116.8	70.1	110.4	114.3	0.315836	1.20472	0.401575	1.60455	0.662292	1.04199	0.791776	1.02187	0.613298	0.965879
P27708	CAD protein OS=Homo sapiens GN=CAD PE=1 SV=3	11	12	11	50.6	154.1	66.7	58	56.7	119.4	57.4	84.4	109.3	227.4	116.2	0.435456	1.32616	0.57401	0.499139	0.487952	1.02754	0.493976	0.726334	0.94062	1.95697
O15439	Multidrug resistance-associated protein 4 OS=Homo sapiens GN=ABCC4 PE=1 SV=3	11	12	11	114.3	40.3	35	45.2	93	98.6	148.8	12.5	101.4	328.6	82.3	1.38882	0.489672	0.425273	0.54921	1.13001	1.19806	1.80802	0.151883	1.23208	3.99271
P23284	Peptidyl-prolyl cis-trans isomerase B OS=Homo sapiens GN=PPIB PE=1 SV=2	11	26	11	48.9	134.4	60.5	4.1	47.8	342	13.7	230.3	96.5	11.9	109.9	0.44495	1.22293	0.5505	0.0373066	0.434941	3.11192	0.124659	2.09554	0.878071	0.10828
P41252	Isoleucine--tRNA ligase, cytoplasmic OS=Homo sapiens GN=IARS PE=1 SV=2	11	11	11	103.3	67.4	84.6	157.4	112.9	101.4	136.8	85.7	58	96.2	96.2	1.0738	0.700624	0.879418	1.63617	1.1736	1.05405	1.42204	0.890852	0.602911	1
P11940	Polyadenylate-binding protein 1 OS=Homo sapiens GN=PABPC1 PE=1 SV=2	15	24	10	94.8	85.8	66.7	60.2	104.4	170.4	92.8	143.4	74.8	114.5	92.1	1.02932	0.931596	0.724213	0.653637	1.13355	1.85016	1.0076	1.557	0.812161	1.24321
Q16531	DNA damage-binding protein 1 OS=Homo sapiens GN=DDB1 PE=1 SV=1	10	10	10	59.9	158.9	72.1	69	81.3	92.8	120.4	58.1	114.7	164.1	108.6	0.551565	1.46317	0.663904	0.635359	0.748619	0.854512	1.10866	0.534991	1.05617	1.51105
Q9NVH1	DnaJ homolog subfamily C member 11 OS=Homo sapiens GN=DNAJC11 PE=1 SV=2	10	12	10	190.5	83.6	144.8	107.4	81.7	41.9	113.2	118.9	53.6	73.5	91	2.09341	0.918681	1.59121	1.18022	0.897802	0.46044	1.24396	1.30659	0.589011	0.807692
P50991	T-complex protein 1 subunit delta OS=Homo sapiens GN=CCT4 PE=1 SV=4	11	15	10	90.8	187.2	60.3	97.4	71.1	96.2	102.8	79.4	78.2	114.1	122.5	0.741224	1.52816	0.492245	0.795102	0.580408	0.785306	0.839184	0.648163	0.638367	0.931429
P19801	Amiloride-sensitive amine oxidase [copper-containing] OS=Homo sapiens GN=AOC1 PE=1 SV=4	10	12	10	114.2	88.7	179.5	42.2	167.1	77.9	108.8	63.2	103.5	46.2	108.7	1.0506	0.816007	1.65133	0.388224	1.53726	0.716651	1.00092	0.581417	0.952162	0.425023
P10586	Receptor-type tyrosine-protein phosphatase F OS=Homo sapiens GN=PTPRF PE=1 SV=2	10	10	10	25.1	73.7	208.4	66.9	124.2	87.8	240.3	44.3	116.5	21.7	91	0.275824	0.80989	2.29011	0.735165	1.36484	0.964835	2.64066	0.486813	1.28022	0.238462
P55157	Microsomal triglyceride transfer protein large subunit OS=Homo sapiens GN=MTTP PE=1 SV=1	10	12	10	26.6	682.7	30.6	28	34.4	87.1	27.2	21.1	19.7	26.2	116.4	0.228522	5.86512	0.262887	0.24055	0.295533	0.748282	0.233677	0.181271	0.169244	0.225086
Q5SSJ5	Heterochromatin protein 1-binding protein 3 OS=Homo sapiens GN=HP1BP3 PE=1 SV=1	10	12	10	95.1	39.4	65.1	158.7	194.1	48.4	159.1	115	47.3	83.5	94.3	1.00848	0.417815	0.69035	1.68293	2.05832	0.513256	1.68717	1.21951	0.501591	0.885472
P04003	C4b-binding protein alpha chain OS=Homo sapiens GN=C4BPA PE=1 SV=2	10	16	10	16.2	38.2	71.6	83.8	56.2	68.4	59.6	123.1	119.7	354	109.2	0.148352	0.349817	0.655678	0.767399	0.514652	0.626374	0.545788	1.12729	1.09615	3.24176
Q14165	Malectin OS=Homo sapiens GN=MLEC PE=1 SV=1	10	19	10	78	168	92.8	55.5	73.4	108.7	114.4	43.5	158.3	74.5	133	0.586466	1.26316	0.697744	0.417293	0.55188	0.817293	0.86015	0.327068	1.19023	0.56015
Q9UJS0	Calcium-binding mitochondrial carrier protein Aralar2 OS=Homo sapiens GN=SLC25A13 PE=1 SV=2	15	21	10	161.2	87.3	190.4	50.9	60	65.3	154.3	147.3	61	19.5	102.8	1.56809	0.849222	1.85214	0.495136	0.583658	0.635214	1.50097	1.43288	0.593385	0.189689
P45880	Voltage-dependent anion-selective channel protein 2 OS=Homo sapiens GN=VDAC2 PE=1 SV=2	10	27	10	167.2	88.3	174.3	55.2	89.6	84.6	132.5	39.8	85.7	88.7	94.2	1.77495	0.937367	1.85032	0.585987	0.951168	0.898089	1.40658	0.422505	0.909766	0.941614
Q8TE67	Epidermal growth factor receptor kinase substrate 8-like protein 3 OS=Homo sapiens GN=EPS8L3 PE=1 SV=2	10	10	10	60.9	312.4	86.8	63.6	48	74.8	68.5	47.7	85.9	129.4	121.9	0.49959	2.56276	0.712059	0.521739	0.393765	0.613618	0.561936	0.391304	0.704676	1.06153
Q14435	Polypeptide N-acetylgalactosaminyltransferase 3 OS=Homo sapiens GN=GALNT3 PE=1 SV=2	11	13	10	81.3	169.5	115.6	51.2	82.1	72	81.2	179	108.9	55	104	0.781731	1.62981	1.11154	0.492308	0.789423	0.692308	0.780769	1.72115	1.04712	0.528846
P28838	Cytosol aminopeptidase OS=Homo sapiens GN=LAP3 PE=1 SV=3	10	12	10	34.5	123.1	72.9	106.8	49	177.4	57.1	93.5	129.3	133.9	122.5	0.281633	1.0049	0.595102	0.871837	0.4	1.44816	0.466122	0.763265	1.05551	1.09306
Q9BTV4	Transmembrane protein 43 OS=Homo sapiens GN=TMEM43 PE=1 SV=1	10	12	10	64.8	200.8	56.1	64	56.8	162.1	82.4	65.3	113.8	115.1	118.9	0.544996	1.68881	0.471825	0.538267	0.477712	1.36333	0.693019	0.549201	0.957107	0.96804
Q07960	Rho GTPase-activating protein 1 OS=Homo sapiens GN=ARHGAP1 PE=1 SV=1	10	14	10	72.2	131.5	66.8	119	112.4	200.4	51.3	101	51.9	78.9	114.6	0.630017	1.14747	0.582897	1.03839	0.980803	1.74869	0.447644	0.881326	0.45288	0.688482
Q6P1M3	Lethal(2) giant larvae protein homolog 2 OS=Homo sapiens GN=LLGL2 PE=1 SV=2	10	13	10	260.8	16.3	106.1	48.5	317.5	17.3	156.1	4.1	74	25.2	74.1	3.51957	0.219973	1.43185	0.654521	4.28475	0.233468	2.10661	0.0553306	0.99865	0.340081
Q02809	Procollagen-lysine,2-oxoglutarate 5-dioxygenase 1 OS=Homo sapiens GN=PLOD1 PE=1 SV=2	10	10	10	18.9	127.2	27.9	64.7	27.6	256.9	17.2	375.3	46.8	29.8	107.8	0.175325	1.17996	0.258813	0.600186	0.25603	2.38312	0.159555	3.48145	0.434137	0.276438
Q96JP2	Unconventional myosin-XVB OS=Homo sapiens GN=MYO15B PE=1 SV=2	10	10	10	90.5	309.9	199.4	54.9	83.2	39.4	90.2	20.4	64.4	51.8	96.1	0.941727	3.22477	2.07492	0.57128	0.865765	0.40999	0.938606	0.212279	0.670135	0.539022
P23141	Liver carboxylesterase 1 OS=Homo sapiens GN=CES1 PE=1 SV=2	10	13	10	53.8	16.3	111.2	13.4	83.3	190.9	86.6	124.5	315.3	16.6	88.1	0.61067	0.185017	1.2622	0.1521	0.945516	2.16686	0.982974	1.41317	3.57889	0.188422
Q8NE62	Choline dehydrogenase, mitochondrial OS=Homo sapiens GN=CHDH PE=1 SV=2	10	13	10	165.9	171.5	155.1	90.5	74.7	91.7	58.9	107.3	47.3	44	93	1.78387	1.84409	1.66774	0.973118	0.803226	0.986022	0.633333	1.15376	0.508602	0.473118
Q8IXB1	DnaJ homolog subfamily C member 10 OS=Homo sapiens GN=DNAJC10 PE=1 SV=2	10	15	10	27.5	166.5	38.6	63.4	41.5	164.3	25.2	371.3	34.1	76.9	90.7	0.303197	1.83572	0.425579	0.699008	0.457552	1.81147	0.277839	4.09372	0.375965	0.84785
Q99460	26S proteasome non-ATPase regulatory subunit 1 OS=Homo sapiens GN=PSMD1 PE=1 SV=2	10	11	10	24.7	102.9	44.3	153.2	57	122.2	75.5	106.2	78.1	207.2	128.5	0.192218	0.800778	0.344747	1.19222	0.44358	0.950973	0.587549	0.826459	0.607782	1.61245
P16452	Erythrocyte membrane protein band 4.2 OS=Homo sapiens GN=EPB42 PE=1 SV=3	10	13	10	145.5	29.7	151	51	85.8	15.6	100.9	12.5	264.8	150.3	92.8	1.56789	0.320043	1.62716	0.549569	0.924569	0.168103	1.08728	0.134698	2.85345	1.61961
Q15833	Syntaxin-binding protein 2 OS=Homo sapiens GN=STXBP2 PE=1 SV=2	10	11	10	73	170	75.3	57.4	70	111.7	76	81.3	149.6	124.1	111.5	0.654709	1.52466	0.675336	0.514798	0.627803	1.00179	0.681614	0.729148	1.3417	1.113
Q9UHR4	Brain-specific angiogenesis inhibitor 1-associated protein 2-like protein 1 OS=Homo sapiens GN=BAIAP2L1 PE=1 SV=2	10	11	10	65.2	320.5	59.5	57.6	79.9	61.9	79.2	64.1	84.5	108.2	119.5	0.545607	2.68201	0.497908	0.482008	0.668619	0.517992	0.662762	0.536402	0.707113	0.905439
P49257	Protein ERGIC-53 OS=Homo sapiens GN=LMAN1 PE=1 SV=2	10	30	10	55.3	85.5	51.6	51.7	52.3	308.2	51.1	97.9	134.1	96.4	115.7	0.47796	0.73898	0.445981	0.446845	0.452031	2.66379	0.441659	0.846154	1.15903	0.833189
O95782	AP-2 complex subunit alpha-1 OS=Homo sapiens GN=AP2A1 PE=1 SV=3	19	22	10	83.8	90.9	50.6	111.2	120.1	133.1	106.2	77.7	112.9	115.4	98.1	0.85423	0.926606	0.5158	1.13354	1.22426	1.35678	1.08257	0.792049	1.15087	1.17635
Q16698	2,4-dienoyl-CoA reductase, mitochondrial OS=Homo sapiens GN=DECR1 PE=1 SV=1	10	16	10	102.8	72.3	267.2	39.1	66.2	104	82.3	122.1	105.4	32.1	106.4	0.966165	0.679511	2.51128	0.367481	0.62218	0.977444	0.773496	1.14756	0.990602	0.301692
O94905	Erlin-2 OS=Homo sapiens GN=ERLIN2 PE=1 SV=1	13	28	10	94.7	117.6	110.1	64.7	85.5	89	145.7	45.9	127.1	111.4	108.3	0.874423	1.08587	1.01662	0.597415	0.789474	0.821791	1.34534	0.423823	1.17359	1.02862
O14980	Exportin-1 OS=Homo sapiens GN=XPO1 PE=1 SV=1	10	12	10	62.4	132.4	41.8	194.4	91.8	62.2	100.9	39.1	70.3	169.9	134.8	0.462908	0.982196	0.310089	1.44214	0.681009	0.461424	0.748516	0.290059	0.521513	1.26039
P30533	Alpha-2-macroglobulin receptor-associated protein OS=Homo sapiens GN=LRPAP1 PE=1 SV=1	10	11	10	54.8	192.9	49.7	11.6	49	291.8	33.7	143.7	115	18	139.9	0.391708	1.37884	0.355254	0.0829164	0.35025	2.08578	0.240886	1.02716	0.822016	0.128663
Q6PIF6	Unconventional myosin-VIIb OS=Homo sapiens GN=MYO7B PE=1 SV=2	10	11	10	120	88.3	145.6	72.1	162.2	40.7	116.7	77.2	98.3	72.2	106.8	1.1236	0.826779	1.3633	0.675094	1.51873	0.381086	1.0927	0.722846	0.920412	0.67603
P09543	2',3'-cyclic-nucleotide 3'-phosphodiesterase OS=Homo sapiens GN=CNP PE=1 SV=2	10	12	10	78.5	78.3	77.9	51.1	92.8	164.4	95.8	155	145.4	66.3	94.7	0.828933	0.826822	0.822598	0.539599	0.979937	1.73601	1.01162	1.63675	1.53537	0.700106
P07954	Fumarate hydratase, mitochondrial OS=Homo sapiens GN=FH PE=1 SV=3	10	11	10	72	76.6	318.1	26.9	54.1	128.5	20.3	145	117.7	9.9	131.1	0.549199	0.584287	2.42639	0.205187	0.412662	0.980168	0.154844	1.10603	0.897788	0.0755149
P15880	40S ribosomal protein S2 OS=Homo sapiens GN=RPS2 PE=1 SV=2	10	56	10	63.7	181.1	54.1	215	92	62.3	70.2	120	26.7	129	85.9	0.74156	2.10827	0.629802	2.50291	1.07101	0.725262	0.817229	1.39697	0.310827	1.50175
O14936	Peripheral plasma membrane protein CASK OS=Homo sapiens GN=CASK PE=1 SV=3	10	15	10	177.8	63.1	107	53.3	173.4	97.4	135	49	109.1	47.1	87.8	2.02506	0.718679	1.21868	0.607062	1.97494	1.10934	1.53759	0.558087	1.2426	0.536446
Q13228	Selenium-binding protein 1 OS=Homo sapiens GN=SELENBP1 PE=1 SV=2	10	12	10	196.7	40.9	120.1	14.7	185.5	27.4	180.8	30.6	192.5	25.8	84.9	2.31684	0.481743	1.41461	0.173145	2.18492	0.322733	2.12956	0.360424	2.26737	0.303887
P63092	Guanine nucleotide-binding protein G(s) subunit alpha isoforms short OS=Homo sapiens GN=GNAS PE=1 SV=1	11	18	10	101.6	64.9	87.3	56.5	161.1	114	106.4	53.6	143.9	107.7	102.9	0.987366	0.630709	0.848397	0.549077	1.5656	1.10787	1.03401	0.520894	1.39845	1.04665
Q6UXG2	UPF0577 protein KIAA1324 OS=Homo sapiens GN=KIAA1324 PE=2 SV=2	10	13	10	115.3	51.9	102.4	104.8	160.6	114	111.4	31.4	122.5	86.4	99.1	1.16347	0.523713	1.0333	1.05752	1.62059	1.15035	1.12412	0.316852	1.23613	0.871847
P30153	Serine/threonine-protein phosphatase 2A 65 kDa regulatory subunit A alpha isoform OS=Homo sapiens GN=PPP2R1A PE=1 SV=4	10	10	10	119.4	95.7	74.6	82	109.1	100.5	122.4	37.8	135.7	116.1	106.7	1.11903	0.896907	0.699157	0.76851	1.02249	0.941893	1.14714	0.354264	1.27179	1.0881
P01031	Complement C5 OS=Homo sapiens GN=C5 PE=1 SV=4	10	12	10	11.1	65.4	55.3	194.5	108.2	35.6	66.6	72	121.1	267.2	103	0.107767	0.634951	0.536893	1.88835	1.05049	0.345631	0.646602	0.699029	1.17573	2.59417
Q8WVQ1	Soluble calcium-activated nucleotidase 1 OS=Homo sapiens GN=CANT1 PE=1 SV=1	10	14	10	66.6	164.6	94.1	55.8	62.1	89.4	81	120.2	114.4	109.2	142.8	0.466387	1.15266	0.658964	0.390756	0.434874	0.62605	0.567227	0.841737	0.80112	0.764706
Q9HBR0	Putative sodium-coupled neutral amino acid transporter 10 OS=Homo sapiens GN=SLC38A10 PE=1 SV=2	10	14	10	65.9	141.6	89.4	62.1	110.5	240.8	45.4	130.3	61.1	45.9	107	0.615888	1.32336	0.835514	0.580374	1.03271	2.25047	0.424299	1.21776	0.571028	0.428972
P68104	Elongation factor 1-alpha 1 OS=Homo sapiens GN=EEF1A1 PE=1 SV=1	10	19	10	77.7	160.1	61.2	59.6	89.9	152.6	101.9	71.8	106.3	109.7	109.2	0.711538	1.46612	0.56044	0.545788	0.82326	1.39744	0.93315	0.657509	0.973443	1.00458
Q8TCJ2	Dolichyl-diphosphooligosaccharide--protein glycosyltransferase subunit STT3B OS=Homo sapiens GN=STT3B PE=1 SV=1	11	32	10	63	166.2	97.4	96.2	93.7	131	49.7	203.7	32.4	77.7	89	0.707865	1.86742	1.09438	1.0809	1.05281	1.47191	0.558427	2.28876	0.364045	0.873034
Q02878	60S ribosomal protein L6 OS=Homo sapiens GN=RPL6 PE=1 SV=3	10	30	10	95	55.3	109.1	300.6	162.3	52.4	84.9	82.4	28	49.7	80.3	1.18306	0.688667	1.35866	3.74346	2.02117	0.652553	1.05729	1.02615	0.348692	0.618929
Q9Y4P3	Transducin beta-like protein 2 OS=Homo sapiens GN=TBL2 PE=1 SV=1	10	12	10	48.7	125.3	51.1	108.5	68.6	162.1	64.9	242.7	45.3	80.9	101.8	0.478389	1.23084	0.501965	1.06582	0.67387	1.59234	0.637525	2.38409	0.44499	0.794695
P21283	V-type proton ATPase subunit C 1 OS=Homo sapiens GN=ATP6V1C1 PE=1 SV=4	10	11	10	37.1	92.2	91.4	78.5	56.2	114	104.8	63.5	165.1	176.6	120.6	0.307629	0.764511	0.757877	0.650912	0.466003	0.945274	0.868988	0.526534	1.36899	1.46434
P98088	Mucin-5AC OS=Homo sapiens GN=MUC5AC PE=1 SV=4	10	11	10	20.9	10.1	32.5	24.2	9.3	8.5	18.7	53.3	17.5	821.9	83	0.251807	0.121687	0.391566	0.291566	0.112048	0.10241	0.225301	0.642169	0.210843	9.90241
P09917	Arachidonate 5-lipoxygenase OS=Homo sapiens GN=ALOX5 PE=1 SV=2	10	10	10	63.2	70.8	33	105.1	52	104.4	61.9	172.5	64.3	273.9	98.8	0.639676	0.716599	0.334008	1.06377	0.526316	1.05668	0.626518	1.74595	0.65081	2.77227
Q14699	Raftlin OS=Homo sapiens GN=RFTN1 PE=1 SV=4	10	12	10	56.4	71.8	62.6	39.3	82.7	311	91.7	74.9	149.3	54.6	105.5	0.534597	0.680569	0.593365	0.372512	0.783886	2.94787	0.869194	0.709953	1.41517	0.517536
O75131	Copine-3 OS=Homo sapiens GN=CPNE3 PE=1 SV=1	11	20	10	110.5	88.8	90.4	80.8	106.3	90.1	115.6	50.5	122.1	145.6	99.3	1.11279	0.89426	0.910373	0.813696	1.07049	0.907351	1.16415	0.50856	1.22961	1.46626
O75533	Splicing factor 3B subunit 1 OS=Homo sapiens GN=SF3B1 PE=1 SV=3	10	11	10	76.4	152.3	33.4	150.3	90.5	141.3	81.4	111	44.1	104.5	114.8	0.665505	1.32666	0.290941	1.30923	0.788328	1.23084	0.709059	0.966899	0.384146	0.910279
P33176	Kinesin-1 heavy chain OS=Homo sapiens GN=KIF5B PE=1 SV=1	10	10	10	97.9	108.2	93.6	47.4	92.9	159.1	107.6	71.1	125.5	95.7	100.9	0.970268	1.07235	0.927651	0.469772	0.920714	1.57681	1.0664	0.704658	1.24381	0.948464
Q13753	Laminin subunit gamma-2 OS=Homo sapiens GN=LAMC2 PE=1 SV=2	10	11	10	37.6	83.2	79.5	60.8	33.2	102.5	70	397.5	39.1	86.8	109.8	0.342441	0.757741	0.724044	0.553734	0.302368	0.933515	0.637523	3.62022	0.356102	0.790528
Q9H4M9	EH domain-containing protein 1 OS=Homo sapiens GN=EHD1 PE=1 SV=2	11	12	10	78.4	96.8	67.6	114.5	67.5	111.5	124.7	60.4	132	125.7	121	0.647934	0.8	0.558678	0.946281	0.557851	0.921488	1.03058	0.499174	1.09091	1.03884
P10643	Complement component C7 OS=Homo sapiens GN=C7 PE=1 SV=2	10	14	10	13.3	64.1	40.2	173.5	58.5	31.2	47.2	54.4	84.6	422.1	110.8	0.120036	0.57852	0.362816	1.56588	0.527978	0.281588	0.425993	0.490975	0.763538	3.80957
Q9HDC9	Adipocyte plasma membrane-associated protein OS=Homo sapiens GN=APMAP PE=1 SV=2	10	23	10	64.7	84.8	75.7	50.1	53.5	122.1	116.8	56.6	161.4	197.9	116.3	0.55632	0.729149	0.650903	0.430782	0.460017	1.04987	1.0043	0.486672	1.38779	1.70163
O43149	Zinc finger ZZ-type and EF-hand domain-containing protein 1 OS=Homo sapiens GN=ZZEF1 PE=1 SV=6	10	11	10	123	104.3	58.4	200.7	135	52.1	127.4	47.8	58.1	84.5	108.6	1.1326	0.960405	0.537753	1.84807	1.24309	0.479742	1.17311	0.440147	0.534991	0.778085
P54886	Delta-1-pyrroline-5-carboxylate synthase OS=Homo sapiens GN=ALDH18A1 PE=1 SV=2	10	10	10	46.1	80.3	120	20.6	40.1	114.7	43.5	374.9	70.8	67.9	121.2	0.380363	0.662541	0.990099	0.169967	0.330858	0.94637	0.358911	3.09323	0.584158	0.560231
O43242	26S proteasome non-ATPase regulatory subunit 3 OS=Homo sapiens GN=PSMD3 PE=1 SV=2	10	12	10	84.1	107.9	35.6	175.6	75.3	88.2	81.3	179.3	54.5	116.1	102.3	0.822092	1.05474	0.347996	1.71652	0.73607	0.86217	0.794721	1.75269	0.532747	1.1349
Q6UWM9	UDP-glucuronosyltransferase 2A3 OS=Homo sapiens GN=UGT2A3 PE=2 SV=2	11	14	10	179.1	44.5	203.9	34.5	168.2	7.6	183	10.2	149.1	27.6	92.3	1.94041	0.482124	2.2091	0.373781	1.82232	0.0823402	1.98267	0.110509	1.61538	0.299025
P40879	Chloride anion exchanger OS=Homo sapiens GN=SLC26A3 PE=1 SV=1	10	19	10	150.4	46	183	47.2	147.2	31.1	198.3	46.3	91.8	61.4	97.3	1.54573	0.472765	1.88078	0.485098	1.51285	0.31963	2.03803	0.475848	0.943474	0.631038
O15270	Serine palmitoyltransferase 2 OS=Homo sapiens GN=SPTLC2 PE=1 SV=1	10	13	10	58.7	129.8	83	148.2	79.3	70.1	79.4	136.9	73.4	129.7	111.4	0.52693	1.16517	0.745063	1.33034	0.711849	0.629264	0.712747	1.2289	0.658887	1.16427
Q14247	Src substrate cortactin OS=Homo sapiens GN=CTTN PE=1 SV=2	10	10	10	113.7	105.7	122.7	37.2	72.5	175.1	99	76.1	142	58.5	97.4	1.16735	1.08522	1.25975	0.38193	0.744353	1.79774	1.01643	0.781314	1.45791	0.600616
Q15907	Ras-related protein Rab-11B OS=Homo sapiens GN=RAB11B PE=1 SV=4	11	17	10	125.4	122.7	69.7	50.8	86.3	109.3	131.9	63.1	167.9	59	113.8	1.10193	1.07821	0.612478	0.446397	0.758348	0.960457	1.15905	0.554482	1.4754	0.518453
P22314	Ubiquitin-like modifier-activating enzyme 1 OS=Homo sapiens GN=UBA1 PE=1 SV=3	10	15	10	71.8	103.4	111.5	59.9	91.3	164.6	84.1	103.1	113.4	93.3	103.8	0.691715	0.996146	1.07418	0.577071	0.879576	1.58574	0.810212	0.993256	1.09249	0.898844
P12830	Cadherin-1 OS=Homo sapiens GN=CDH1 PE=1 SV=3	10	11	10	115	51.6	90.6	31.3	112.5	39.8	152.8	27.3	323.1	60.1	96.1	1.19667	0.536941	0.942768	0.325702	1.17066	0.414152	1.59001	0.284079	3.36212	0.62539
P54868	Hydroxymethylglutaryl-CoA synthase, mitochondrial OS=Homo sapiens GN=HMGCS2 PE=1 SV=1	10	12	10	201.6	11.9	374.7	6.9	59.6	14.7	169.6	6.7	154.1	13.7	86.6	2.32794	0.137413	4.32679	0.0796767	0.688222	0.169746	1.95843	0.0773672	1.77945	0.158199
P26640	Valine--tRNA ligase OS=Homo sapiens GN=VARS PE=1 SV=4	10	10	10	55.3	149.9	75.3	117.7	67	85.6	125.9	72.2	81	142.6	127.5	0.433725	1.17569	0.590588	0.923137	0.52549	0.671373	0.987451	0.566275	0.635294	1.11843
O60832	H/ACA ribonucleoprotein complex subunit 4 OS=Homo sapiens GN=DKC1 PE=1 SV=3	10	13	10	83.4	202.7	45.7	106.1	92.2	101.4	69.5	72	48.6	180.5	97.9	0.85189	2.07048	0.466803	1.08376	0.941777	1.03575	0.709908	0.735444	0.496425	1.84372
P35232	Prohibitin OS=Homo sapiens GN=PHB PE=1 SV=1	10	28	10	165.4	103.1	150.5	69.1	91.3	54.7	145.5	38.1	95.3	93.2	93.7	1.76521	1.10032	1.60619	0.73746	0.974386	0.583778	1.55283	0.406617	1.01708	0.994664
P82914	28S ribosomal protein S15, mitochondrial OS=Homo sapiens GN=MRPS15 PE=1 SV=1	10	13	10	118	77.8	210.2	87.4	81.8	29.1	113.6	242.6	23	31.3	85.3	1.38335	0.912075	2.46424	1.02462	0.958968	0.341149	1.33177	2.84408	0.269637	0.36694
Q9Y2J2	Band 4.1-like protein 3 OS=Homo sapiens GN=EPB41L3 PE=1 SV=2	13	17	10	182.2	16.2	97	31	146.9	113.7	105.6	121.1	114.5	73.6	98.1	1.85729	0.165138	0.988787	0.316004	1.49745	1.15902	1.07645	1.23445	1.16718	0.750255
Q93050	V-type proton ATPase 116 kDa subunit a isoform 1 OS=Homo sapiens GN=ATP6V0A1 PE=1 SV=3	10	19	10	79.9	163.8	92.9	95.4	106.9	86	116.9	73.1	89.2	83.1	112.7	0.708962	1.45342	0.824312	0.846495	0.948536	0.763088	1.03727	0.648625	0.791482	0.737356
Q08426	Peroxisomal bifunctional enzyme OS=Homo sapiens GN=EHHADH PE=1 SV=3	10	12	10	180.9	128.1	242.1	22	77.2	33	125.9	84.2	95.1	29.3	82.2	2.20073	1.55839	2.94526	0.26764	0.939173	0.40146	1.53163	1.02433	1.15693	0.356448
O95479	GDH/6PGL endoplasmic bifunctional protein OS=Homo sapiens GN=H6PD PE=1 SV=2	10	11	10	83.9	140.9	74.5	44.1	97.9	175	47.1	256.9	58.1	34.1	87.4	0.959954	1.61213	0.852403	0.504577	1.12014	2.00229	0.538902	2.93936	0.66476	0.39016
Q08380	Galectin-3-binding protein OS=Homo sapiens GN=LGALS3BP PE=1 SV=1	10	13	10	41.8	158.1	71.9	52.9	48	131.5	55.2	182.1	87.8	169.8	101.1	0.413452	1.5638	0.711177	0.523244	0.474777	1.30069	0.545994	1.80119	0.868447	1.67953
P17858	ATP-dependent 6-phosphofructokinase, liver type OS=Homo sapiens GN=PFKL PE=1 SV=6	15	20	10	103.2	89.2	56.1	121.2	99.2	71.7	142	63.2	104.3	118.3	131.6	0.784195	0.677812	0.426292	0.920973	0.753799	0.544833	1.07903	0.480243	0.792553	0.898936
P29401	Transketolase OS=Homo sapiens GN=TKT PE=1 SV=3	10	12	10	82	125.7	70.2	52.5	91.3	182.6	93.7	67.8	126.2	103.7	104.3	0.786194	1.20518	0.673058	0.503356	0.87536	1.75072	0.89837	0.650048	1.20997	0.994247
O75116	Rho-associated protein kinase 2 OS=Homo sapiens GN=ROCK2 PE=1 SV=4	12	14	10	82.6	130.3	122.8	42	126.5	161.5	122.9	36.2	128.1	32.4	114.9	0.718886	1.13403	1.06876	0.365535	1.10096	1.40557	1.06963	0.315057	1.11488	0.281984
Q92544	Transmembrane 9 superfamily member 4 OS=Homo sapiens GN=TM9SF4 PE=1 SV=2	9	16	9	61.6	290	77.8	37.1	73.2	115.2	102.4	74.8	97.6	54.9	115.4	0.533795	2.513	0.674177	0.32149	0.634315	0.998267	0.887348	0.64818	0.845754	0.475737
Q9H9B4	Sideroflexin-1 OS=Homo sapiens GN=SFXN1 PE=1 SV=4	10	18	9	148.1	76.6	160.8	121.6	68	73.6	88.2	135.1	49	81.8	97.3	1.5221	0.787256	1.65262	1.24974	0.698869	0.756423	0.906475	1.38849	0.503597	0.840699
P37268	Squalene synthase OS=Homo sapiens GN=FDFT1 PE=1 SV=1	9	9	9	49.2	214.1	63.7	98.8	159.4	52.7	78.2	89.7	82.7	99	112.5	0.437333	1.90311	0.566222	0.878222	1.41689	0.468444	0.695111	0.797333	0.735111	0.88
P51648	Fatty aldehyde dehydrogenase OS=Homo sapiens GN=ALDH3A2 PE=1 SV=1	10	14	9	53.4	109.1	143.8	84	104.3	103.9	132.7	37.6	95.3	105.7	130.3	0.409823	0.837299	1.10361	0.644666	0.80046	0.797391	1.01842	0.288565	0.731389	0.811205
P16422	Epithelial cell adhesion molecule OS=Homo sapiens GN=EPCAM PE=1 SV=2	9	13	9	166.2	65.8	100.6	33.1	118.5	26.2	214.8		200.9	70.6	103.2	1.61047	0.637597	0.974806	0.320736	1.14826	0.253876	2.0814		1.94671	0.684109
Q7L5L3	Lysophospholipase D GDPD3 OS=Homo sapiens GN=GDPD3 PE=2 SV=3	9	16	9	114.8	38.7	238.9	96.9	141.7	24.4	162.3	34.5	91	52.1	104.6	1.09751	0.369981	2.28394	0.926386	1.35468	0.23327	1.55163	0.329828	0.869981	0.498088
P11171	Protein 4.1 OS=Homo sapiens GN=EPB41 PE=1 SV=4	10	18	9	187.6	37	122.1	60.9	128.5	33.9	126.6	30	175.7	105.1	92.6	2.02592	0.399568	1.31857	0.657667	1.38769	0.366091	1.36717	0.323974	1.89741	1.13499
P39656	Dolichyl-diphosphooligosaccharide--protein glycosyltransferase 48 kDa subunit OS=Homo sapiens GN=DDOST PE=1 SV=4	9	21	9	50.8	131.5	76.6	110.6	71.8	175.5	63	131.3	76.1	110.9	101.9	0.498528	1.29048	0.751717	1.08538	0.704612	1.72228	0.618253	1.28852	0.746811	1.08832
Q9BWM7	Sideroflexin-3 OS=Homo sapiens GN=SFXN3 PE=1 SV=3	10	16	9	55.7	109.5	60.9	77.5	44	156.6	64.8	284.6	75.5	72.4	98.6	0.564909	1.11055	0.617647	0.786004	0.446247	1.58824	0.657201	2.88641	0.76572	0.73428
O00541	Pescadillo homolog OS=Homo sapiens GN=PES1 PE=1 SV=1	9	10	9	55	125.3	37.2	251.9	82.2	78.9	59.6	142.9	32.8	132.1	102	0.539216	1.22843	0.364706	2.46961	0.805882	0.773529	0.584314	1.40098	0.321569	1.2951
Q9BQS7	Hephaestin OS=Homo sapiens GN=HEPH PE=1 SV=3	9	11	9	100.5	103.3	118.6	57	131.9	121.1	94.2	98.9	157	24.1	93.5	1.07487	1.10481	1.26845	0.609626	1.4107	1.29519	1.00749	1.05775	1.67914	0.257754
Q02978	Mitochondrial 2-oxoglutarate/malate carrier protein OS=Homo sapiens GN=SLC25A11 PE=1 SV=3	9	23	9	166.7	69	153	134.1	111.5	47.6	89.3	129.7	48.6	68.5	82	2.03293	0.841463	1.86585	1.63537	1.35976	0.580488	1.08902	1.58171	0.592683	0.835366
P49588	Alanine--tRNA ligase, cytoplasmic OS=Homo sapiens GN=AARS PE=1 SV=2	9	9	9	56	109.2	74.1	41.3	96.1	189.3	77.4	53	143.5	147.9	112.1	0.499554	0.97413	0.661017	0.368421	0.85727	1.68867	0.690455	0.472792	1.28011	1.31936
P08174	Complement decay-accelerating factor OS=Homo sapiens GN=CD55 PE=1 SV=4	9	9	9	51.5	67.4	62.3	133.7	28.3	75	131	105.2	93	220.4	132.3	0.389267	0.509448	0.470899	1.01058	0.213908	0.566893	0.990174	0.795163	0.702948	1.66591
Q8TD43	Transient receptor potential cation channel subfamily M member 4 OS=Homo sapiens GN=TRPM4 PE=1 SV=1	9	12	9	145.1	24.3	106.8	41.6	196.2	24.6	220.1	18.8	161.2	56.1	105	1.3819	0.231429	1.01714	0.39619	1.86857	0.234286	2.09619	0.179048	1.53524	0.534286
P36871	Phosphoglucomutase-1 OS=Homo sapiens GN=PGM1 PE=1 SV=3	9	10	9	113.4	70.8	110.2	77.7	134.4	115.6	93.8	95.2	109.1	67.3	112.5	1.008	0.629333	0.979556	0.690667	1.19467	1.02756	0.833778	0.846222	0.969778	0.598222
Q9BS26	Endoplasmic reticulum resident protein 44 OS=Homo sapiens GN=ERP44 PE=1 SV=1	10	20	9	96.8	155.2	101	27.3	78.4	235.5	32.1	42.3	182.8	23	125.7	0.770088	1.23469	0.8035	0.217184	0.623707	1.87351	0.25537	0.336516	1.45426	0.182975
P30040	Endoplasmic reticulum resident protein 29 OS=Homo sapiens GN=ERP29 PE=1 SV=4	9	19	9	84.2	167.5	87.2	17.7	83.7	249.6	16.1	112.3	151.4	6.6	123.5	0.681781	1.35628	0.706073	0.14332	0.677733	2.02105	0.130364	0.909312	1.22591	0.0534413
P62241	40S ribosomal protein S8 OS=Homo sapiens GN=RPS8 PE=1 SV=2	9	40	9	76	27.2	115.3	230.3	186	27.7	191.6	54.8	29.4	62.9	98.9	0.768453	0.275025	1.16582	2.32861	1.88069	0.280081	1.93731	0.554095	0.29727	0.635996
P08727	Keratin, type I cytoskeletal 19 OS=Homo sapiens GN=KRT19 PE=1 SV=4	19	43	9	136.7	47.2	150.7	25.6	86.1	30.8	246.9	26	216.4	42.2	91.4	1.49562	0.516411	1.6488	0.280088	0.942013	0.33698	2.70131	0.284464	2.36761	0.461707
Q96I99	Succinate--CoA ligase [GDP-forming] subunit beta, mitochondrial OS=Homo sapiens GN=SUCLG2 PE=1 SV=2	9	10	9	136.2	126.2	240.5	2.9	53.8	135.7	29	76.5	163.3	17.4	118.6	1.1484	1.06408	2.02782	0.0244519	0.453626	1.14418	0.244519	0.645025	1.3769	0.146712
B0I1T2	Unconventional myosin-Ig OS=Homo sapiens GN=MYO1G PE=1 SV=2	11	13	9	95.3	73.2	48.7	66.4	97.4	146.4	74.7	106.5	94.8	199.9	96.7	0.985522	0.75698	0.503619	0.68666	1.00724	1.51396	0.772492	1.10134	0.980352	2.06722
O00571	ATP-dependent RNA helicase DDX3X OS=Homo sapiens GN=DDX3X PE=1 SV=3	10	10	9	61.5	145	49.8	84.3	104	109.6	89	100.2	75.6	175.1	105.9	0.580737	1.36922	0.470255	0.796034	0.982059	1.03494	0.840415	0.946176	0.713881	1.65345
P07948	Tyrosine-protein kinase Lyn OS=Homo sapiens GN=LYN PE=1 SV=3	12	16	9	58.9	94.2	46.3	92.3	77.2	169	72.7	168.8	98.4	129.6	92.6	0.636069	1.01728	0.5	0.99676	0.833693	1.82505	0.785097	1.82289	1.06263	1.39957
P46777	60S ribosomal protein L5 OS=Homo sapiens GN=RPL5 PE=1 SV=3	9	19	9	58.9	66.3	150.2	170.2	159.2	91.1	57.9	132.4	37.9	79.3	96.7	0.6091	0.685626	1.55326	1.76008	1.64633	0.942089	0.598759	1.36918	0.391934	0.820062
Q93008	Probable ubiquitin carboxyl-terminal hydrolase FAF-X OS=Homo sapiens GN=USP9X PE=1 SV=3	9	10	9	120.5	117	68.4	104.5	96.7	116	106	71.5	91.6	84.9	123	0.979675	0.95122	0.556098	0.849593	0.786179	0.943089	0.861789	0.581301	0.744715	0.690244
Q12907	Vesicular integral-membrane protein VIP36 OS=Homo sapiens GN=LMAN2 PE=1 SV=1	9	13	9	68.3	146.7	74	64.2	91.5	160.8	86.8	64.5	137.4	93.9	111.7	0.611459	1.31334	0.662489	0.574754	0.819158	1.43957	0.777081	0.57744	1.23008	0.840645
Q9NRK6	ATP-binding cassette sub-family B member 10, mitochondrial OS=Homo sapiens GN=ABCB10 PE=1 SV=2	9	10	9	162.1	99	163.1	103.3	109.6	75.5	72.2	110.9	53.9	69.9	80.5	2.01366	1.22981	2.02609	1.28323	1.36149	0.937888	0.896894	1.37764	0.669565	0.868323
Q5XKE5	Keratin, type II cytoskeletal 79 OS=Homo sapiens GN=KRT79 PE=1 SV=2	15	38	9	140.2	235	56	51.1	100	81.4	283.6	66.1	23.5	22	41.1	3.41119	5.71776	1.36253	1.24331	2.43309	1.98054	6.90024	1.60827	0.571776	0.53528
Q16822	Phosphoenolpyruvate carboxykinase [GTP], mitochondrial OS=Homo sapiens GN=PCK2 PE=1 SV=3	10	11	9	93.6	60.1	168.4	5.4	44.9	146.1	57.1	363	50.1	24.9	86.3	1.08459	0.696408	1.95133	0.0625724	0.520278	1.69293	0.661645	4.20626	0.580533	0.288528
Q15067	Peroxisomal acyl-coenzyme A oxidase 1 OS=Homo sapiens GN=ACOX1 PE=1 SV=3	9	10	9	152.6	90.5	188	38.1	95.6	40.4	135.1	50.2	164.1	33.5	111.9	1.36372	0.808758	1.68007	0.340483	0.854334	0.361037	1.20733	0.448615	1.46649	0.299374
P40429	60S ribosomal protein L13a OS=Homo sapiens GN=RPL13A PE=1 SV=2	9	30	9	83	35.9	81.3	402.4	123.1	38.2	95.8	62	22.7	68.7	86.9	0.955121	0.413119	0.935558	4.63061	1.41657	0.439586	1.10242	0.713464	0.26122	0.790564
P48147	Prolyl endopeptidase OS=Homo sapiens GN=PREP PE=1 SV=2	9	9	9	64.4	163.8	64.2	63.4	127.2	125.3	113.2	93.9	119.8	62.6	102.1	0.630754	1.60431	0.628795	0.62096	1.24584	1.22723	1.10872	0.919687	1.17336	0.613124
P37059	Estradiol 17-beta-dehydrogenase 2 OS=Homo sapiens GN=HSD17B2 PE=1 SV=1	9	15	9	151.7	16.6	232.6	83.8	122.4	12.7	197.3	6.2	126.5	42.1	108.1	1.40333	0.153562	2.15171	0.775208	1.13228	0.117484	1.82516	0.0573543	1.17021	0.389454
Q9NY59	Sphingomyelin phosphodiesterase 3 OS=Homo sapiens GN=SMPD3 PE=1 SV=1	9	10	9	150	66.8	127.1	66.2	126.4	71.3	166.4	35.3	147.4	55.2	87.8	1.70843	0.76082	1.44761	0.753986	1.43964	0.812073	1.89522	0.40205	1.67882	0.628702
Q9Y2Q0	Phospholipid-transporting ATPase IA OS=Homo sapiens GN=ATP8A1 PE=1 SV=1	9	10	9	110.6	46.4	111.9	108.3	139.8	58.2	125.2	83.5	103.6	109.1	103.4	1.06963	0.448743	1.08221	1.04739	1.35203	0.562863	1.21083	0.807544	1.00193	1.05513
P62424	60S ribosomal protein L7a OS=Homo sapiens GN=RPL7A PE=1 SV=2	9	34	9	77.8	115.4	83	165	143.5	71	85	143.6	34.8	91.4	89.5	0.869274	1.28939	0.927374	1.84358	1.60335	0.793296	0.949721	1.60447	0.388827	1.02123
Q9HBH5	Retinol dehydrogenase 14 OS=Homo sapiens GN=RDH14 PE=1 SV=1	9	13	9	116.4	137.9	82.1	100.3	93.4	92.8	89.5	104.9	83	94.7	105.1	1.10752	1.31208	0.781161	0.954329	0.888677	0.882969	0.85157	0.998097	0.789724	0.901047
O15143	Actin-related protein 2/3 complex subunit 1B OS=Homo sapiens GN=ARPC1B PE=1 SV=3	9	16	9	61.4	126.6	50.8	124.2	56.3	113.3	80.7	205.2	53.4	125.8	102.4	0.599609	1.23633	0.496094	1.21289	0.549805	1.10645	0.788086	2.00391	0.521484	1.22852
P13671	Complement component C6 OS=Homo sapiens GN=C6 PE=1 SV=3	9	9	9	27.2	84.2	56.4	136.7	69.8	71	44.4	74	78.3	339.7	118.4	0.22973	0.711149	0.476351	1.15456	0.589527	0.599662	0.375	0.625	0.661318	2.86909
Q02952	A-kinase anchor protein 12 OS=Homo sapiens GN=AKAP12 PE=1 SV=4	9	11	9	46.8	43.9	110	44.6	63.1	229.9	53.4	243.2	152.3	31.1	81.6	0.573529	0.53799	1.34804	0.546569	0.773284	2.8174	0.654412	2.98039	1.86642	0.381127
Q12884	Prolyl endopeptidase FAP OS=Homo sapiens GN=FAP PE=1 SV=5	9	16	9	3.7	50.5	5.2	91.7	7.4	363.5	3.3	418.7	7.8	56.3	91.9	0.0402612	0.54951	0.0565832	0.997824	0.0805223	3.95539	0.0359086	4.55604	0.0848749	0.612622
P07339	Cathepsin D OS=Homo sapiens GN=CTSD PE=1 SV=1	9	24	9	110.9	107.1	93.1	86.3	154.2	138.1	105.4	86	84.6	52.8	81.4	1.36241	1.31572	1.14373	1.0602	1.89435	1.69656	1.29484	1.05651	1.03931	0.648649
Q09328	Alpha-1,6-mannosylglycoprotein 6-beta-N-acetylglucosaminyltransferase A OS=Homo sapiens GN=MGAT5 PE=2 SV=1	9	9	9	4.8	282	36.9	49.7	6.7	124.9	23.3	404.9	24.8	33.7	108.3	0.0443213	2.60388	0.34072	0.45891	0.0618652	1.15328	0.215143	3.73869	0.228994	0.311173
P08842	Steryl-sulfatase OS=Homo sapiens GN=STS PE=1 SV=2	9	12	9	31.1	41.7	56.3	86.5	51.8	57.4	48.8	57.7	37.2	532.5	98.9	0.314459	0.421638	0.569262	0.874621	0.523761	0.580384	0.493428	0.583418	0.376138	5.38423
Q10472	Polypeptide N-acetylgalactosaminyltransferase 1 OS=Homo sapiens GN=GALNT1 PE=1 SV=1	9	15	9	77.1	120.7	71.3	135.7	90.9	93.3	71.4	214.4	65.2	64.2	95.8	0.804802	1.25992	0.744259	1.41649	0.948852	0.973904	0.745303	2.238	0.680585	0.670146
A1L0T0	Acetolactate synthase-like protein OS=Homo sapiens GN=ILVBL PE=1 SV=2	9	14	9	104.2	121.5	119.7	117	136.8	77.5	121.3	67.1	68	64.9	102	1.02157	1.19118	1.17353	1.14706	1.34118	0.759804	1.18922	0.657843	0.666667	0.636275
P18124	60S ribosomal protein L7 OS=Homo sapiens GN=RPL7 PE=1 SV=1	9	31	9	86.6	75.9	81.1	296.1	123.1	48.4	85	85.3	32.9	88.9	96.6	0.89648	0.785714	0.839545	3.06522	1.27433	0.501035	0.879917	0.883023	0.34058	0.92029
Q15005	Signal peptidase complex subunit 2 OS=Homo sapiens GN=SPCS2 PE=1 SV=3	9	17	9	40.3	71.3	50.2	65.5	66.6	224.5	77.6	26.7	182.7	177	117.7	0.342396	0.605777	0.426508	0.5565	0.565845	1.90739	0.659303	0.226848	1.55225	1.50382
Q969N2	GPI transamidase component PIG-T OS=Homo sapiens GN=PIGT PE=1 SV=1	9	11	9	52.7	156.1	86.4	144.9	75.5	83	67.3	147.9	69	107.5	109.9	0.479527	1.42038	0.786169	1.31847	0.686988	0.755232	0.612375	1.34577	0.627843	0.978162
Q9UHB9	Signal recognition particle subunit SRP68 OS=Homo sapiens GN=SRP68 PE=1 SV=2	9	12	9	132.4	67.2	50.1	218.9	194.2	80.7	76.9	61.7	35.8	84.7	97.3	1.36074	0.690647	0.514902	2.24974	1.99589	0.829394	0.790339	0.634121	0.367934	0.870504
P13612	Integrin alpha-4 OS=Homo sapiens GN=ITGA4 PE=1 SV=3	9	10	9	49.7	60.8	59.7	84.3	82.8	215.5	113.9	71.9	130.3	133.5	97.6	0.509221	0.622951	0.61168	0.86373	0.848361	2.20799	1.16701	0.73668	1.33504	1.36783
Q9UHG3	Prenylcysteine oxidase 1 OS=Homo sapiens GN=PCYOX1 PE=1 SV=3	9	19	9	80.5	107.6	86.7	49.5	61.3	88.7	138.6	27.4	216.5	106	137.1	0.587163	0.784829	0.632385	0.36105	0.447119	0.646973	1.01094	0.199854	1.57914	0.773158
Q9UBG0	C-type mannose receptor 2 OS=Homo sapiens GN=MRC2 PE=1 SV=2	9	11	9	47.7	62.8	56.2	45.6	30.6	308.6	86.4	186.8	107.8	68.8	98.7	0.483283	0.636272	0.569402	0.462006	0.31003	3.12665	0.87538	1.8926	1.0922	0.697062
P61158	Actin-related protein 3 OS=Homo sapiens GN=ACTR3 PE=1 SV=3	9	12	9	75.7	146.3	69.8	93.4	66.4	118.1	114.4	47.2	130.5	116.8	121.5	0.623045	1.20412	0.574486	0.768724	0.546502	0.972016	0.941564	0.388477	1.07407	0.961317
Q06210	Glutamine--fructose-6-phosphate aminotransferase [isomerizing] 1 OS=Homo sapiens GN=GFPT1 PE=1 SV=3	9	11	9	99.1	94.5	74.3	79.3	77.9	114.5	124.8	46.7	137.7	129.5	121.7	0.814297	0.7765	0.610518	0.651602	0.640099	0.940838	1.02547	0.38373	1.13147	1.06409
P04844	Dolichyl-diphosphooligosaccharide--protein glycosyltransferase subunit 2 OS=Homo sapiens GN=RPN2 PE=1 SV=3	9	21	9	63.1	142.9	81.6	76.2	80.9	204.1	70.9	99.8	96.2	74.1	110.1	0.573115	1.29791	0.741144	0.692098	0.734787	1.85377	0.64396	0.906449	0.873751	0.673025
P08648	Integrin alpha-5 OS=Homo sapiens GN=ITGA5 PE=1 SV=2	9	10	9	27.3	57.8	64.6	76.8	25.2	241.8	79.4	116.5	141.5	139	130.3	0.209517	0.443592	0.495779	0.589409	0.1934	1.85572	0.609363	0.894091	1.08596	1.06677
P46781	40S ribosomal protein S9 OS=Homo sapiens GN=RPS9 PE=1 SV=3	9	31	9	71.1	66.1	90.9	272.4	128.3	53.9	86.1	138.1	27.7	74.9	90.5	0.785635	0.730387	1.00442	3.00994	1.41768	0.59558	0.951381	1.52597	0.306077	0.827624
O75390	Citrate synthase, mitochondrial OS=Homo sapiens GN=CS PE=1 SV=2	9	12	9	75.7	93.8	140.4	24	55.1	137.2	68.8	220.6	125.3	40.6	118.4	0.639358	0.79223	1.18581	0.202703	0.465372	1.15878	0.581081	1.86318	1.05828	0.342905
Q01995	Transgelin OS=Homo sapiens GN=TAGLN PE=1 SV=4	9	11	9	49.1	53.6	86.6	21.8	52.7	319	54.8	149.6	141.9	34.9	136	0.361029	0.394118	0.636765	0.160294	0.3875	2.34559	0.402941	1.1	1.04338	0.256618
P14314	Glucosidase 2 subunit beta OS=Homo sapiens GN=PRKCSH PE=1 SV=2	9	22	9	76.9	180.4	82.9	22.7	62.7	243.5	23.7	127.7	135.7	10.1	133.6	0.575599	1.3503	0.620509	0.16991	0.469311	1.8226	0.177395	0.955838	1.01572	0.0755988
Q14137	Ribosome biogenesis protein BOP1 OS=Homo sapiens GN=BOP1 PE=1 SV=2	9	11	9	55.9	169.8	24.8	239.3	64.5	67.7	51.6	137.2	24.5	159.1	105.6	0.529356	1.60795	0.234848	2.2661	0.610795	0.641098	0.488636	1.29924	0.232008	1.50663
P15907	Beta-galactoside alpha-2,6-sialyltransferase 1 OS=Homo sapiens GN=ST6GAL1 PE=1 SV=1	9	10	9	18.9	248.6	24.5	30.5	35.6	367	23.6	201	30.7	27.8	91.7	0.206107	2.71101	0.267176	0.332606	0.388222	4.00218	0.257361	2.19193	0.334787	0.303162
Q96HE7	ERO1-like protein alpha OS=Homo sapiens GN=ERO1A PE=1 SV=2	9	14	9	39.3	170	55.7	25.6	52.6	247.5	12.2	194.6	98.9	48	155.6	0.252571	1.09254	0.357969	0.164524	0.338046	1.59062	0.0784062	1.25064	0.635604	0.308483
Q6P179	Endoplasmic reticulum aminopeptidase 2 OS=Homo sapiens GN=ERAP2 PE=1 SV=2	9	9	9	48.6	113.5	34.1	24.2	109.4	292.6	9.5	179.6	143.6	11.4	133.4	0.364318	0.850825	0.255622	0.181409	0.82009	2.1934	0.0712144	1.34633	1.07646	0.0854573
P22059	Oxysterol-binding protein 1 OS=Homo sapiens GN=OSBP PE=1 SV=1	9	11	9	99.1	101.5	65.6	180.1	87.4	65.2	106.4	61.6	69.4	152	111.8	0.886404	0.907871	0.586762	1.61091	0.781753	0.583184	0.951699	0.550984	0.620751	1.35957
O00186	Syntaxin-binding protein 3 OS=Homo sapiens GN=STXBP3 PE=1 SV=2	9	10	9	140.4	77.4	81.6	38.5	154	102.5	135.4	34.6	161.3	74.8	99.5	1.41106	0.777889	0.820101	0.386935	1.54774	1.03015	1.3608	0.347739	1.62111	0.751759
Q99805	Transmembrane 9 superfamily member 2 OS=Homo sapiens GN=TM9SF2 PE=1 SV=1	9	21	9	75.5	162.3	80.5	68.5	87.8	85.8	113.3	52.9	143.2	111.6	118.5	0.637131	1.36962	0.679325	0.578059	0.740928	0.724051	0.956118	0.446414	1.20844	0.941772
P51572	B-cell receptor-associated protein 31 OS=Homo sapiens GN=BCAP31 PE=1 SV=3	9	20	9	89.7	129.7	35.6	37.7	27.3	40.9	212.7	177.9	117.6	94.4	136.4	0.657625	0.95088	0.260997	0.276393	0.200147	0.299853	1.55938	1.30425	0.86217	0.692082
Q15084	Protein disulfide-isomerase A6 OS=Homo sapiens GN=PDIA6 PE=1 SV=1	9	22	9	45.9	266.7	64.1	35.9	52.5	252.5	14.7	93.7	118.1	12.1	144.1	0.318529	1.8508	0.44483	0.249133	0.36433	1.75226	0.102012	0.650243	0.81957	0.0839695
Q9UHB6	LIM domain and actin-binding protein 1 OS=Homo sapiens GN=LIMA1 PE=1 SV=1	9	9	9	216.5	8.2	144.7	5.5	218.7	29.1	164.9	8.9	179	34.9	89.6	2.41629	0.0915179	1.61496	0.0613839	2.44085	0.324777	1.8404	0.0993304	1.99777	0.389509
P27797	Calreticulin OS=Homo sapiens GN=CALR PE=1 SV=1	9	25	9	55.1	172	76.8	29.7	60.9	257	19.1	75.9	198.8	18.6	136	0.405147	1.26471	0.564706	0.218382	0.447794	1.88971	0.140441	0.558088	1.46176	0.136765
Q9BTU6	Phosphatidylinositol 4-kinase type 2-alpha OS=Homo sapiens GN=PI4K2A PE=1 SV=1	9	11	9	81.6	142.5	59.9	90.5	71.4	140.6	75.9	108.9	120.7	97.3	110.8	0.736462	1.2861	0.540614	0.816787	0.644404	1.26895	0.685018	0.982852	1.08935	0.878159
O60701	UDP-glucose 6-dehydrogenase OS=Homo sapiens GN=UGDH PE=1 SV=1	9	10	9	134.7	41.1	129.7	72.3	103.1	76.4	164.1	27.8	142.1	91.2	117.6	1.14541	0.34949	1.10289	0.614796	0.876701	0.64966	1.39541	0.236395	1.20833	0.77551
O14672	Disintegrin and metalloproteinase domain-containing protein 10 OS=Homo sapiens GN=ADAM10 PE=1 SV=1	9	9	9	100.7	87.1	77.9	66.6	96.9	85.8	139.2	39.6	160.4	134	111.8	0.900716	0.77907	0.69678	0.595707	0.866726	0.767442	1.24508	0.354204	1.4347	1.19857
Q9NZB2	Constitutive coactivator of PPAR-gamma-like protein 1 OS=Homo sapiens GN=FAM120A PE=1 SV=2	8	10	8	94.8	103.9	66.1	36.7	117	155.5	71.1	120.8	93.8	138.3	102.1	0.928501	1.01763	0.647405	0.359452	1.14594	1.52302	0.696376	1.18315	0.918707	1.35455
P13796	Plastin-2 OS=Homo sapiens GN=LCP1 PE=1 SV=6	11	16	8	48.4	156.4	61.6	56.2	50.6	174.7	83.7	78.3	161	109	120.1	0.402998	1.30225	0.512906	0.467943	0.421316	1.45462	0.696919	0.651957	1.34055	0.907577
Q9H845	Acyl-CoA dehydrogenase family member 9, mitochondrial OS=Homo sapiens GN=ACAD9 PE=1 SV=1	8	8	8	143.1	131.2	109.4	47.9	105.1	84.2	95.1	75.7	100.6	108.6	99.2	1.44254	1.32258	1.10282	0.482863	1.05948	0.84879	0.958669	0.763105	1.01411	1.09476
P25786	Proteasome subunit alpha type-1 OS=Homo sapiens GN=PSMA1 PE=1 SV=1	8	9	8	97.4	116.7	79.2	84.6	116.3	132.4	98.5	82.7	106.1	98.2	88.1	1.10556	1.32463	0.898978	0.960272	1.32009	1.50284	1.11805	0.938706	1.20431	1.11464
Q9BQG0	Myb-binding protein 1A OS=Homo sapiens GN=MYBBP1A PE=1 SV=2	8	9	8	68.4	167	25.4	220.3	72.2	72.4	64.7	87.7	51.9	139.7	130.5	0.524138	1.27969	0.194636	1.68812	0.553257	0.554789	0.495785	0.672031	0.397701	1.0705
Q99536	Synaptic vesicle membrane protein VAT-1 homolog OS=Homo sapiens GN=VAT1 PE=1 SV=2	8	12	8	70.6	68.8	78	51.7	57.6	116	146.5	39.8	231.3	131.2	108.4	0.651292	0.634686	0.719557	0.476937	0.531365	1.07011	1.35148	0.367159	2.13376	1.21033
P22307	Non-specific lipid-transfer protein OS=Homo sapiens GN=SCP2 PE=1 SV=2	8	10	8	134.5	70.4	81	19.3	78.6	200.2	74.8	106.2	152.4	81.4	101.2	1.32905	0.695652	0.800395	0.190711	0.77668	1.97826	0.73913	1.04941	1.50593	0.804348
Q15582	Transforming growth factor-beta-induced protein ig-h3 OS=Homo sapiens GN=TGFBI PE=1 SV=1	8	11	8	22.2	172.9	34.8	46.3	33.3	200	60.6	207.6	95.3	112.3	114.6	0.193717	1.50873	0.303665	0.404014	0.290576	1.7452	0.528796	1.81152	0.831588	0.97993
P14868	Aspartate--tRNA ligase, cytoplasmic OS=Homo sapiens GN=DARS PE=1 SV=2	8	10	8	68.1	142.9	62.9	84.8	68.2	160.1	118.7	63.2	124.6	107.1	99.5	0.684422	1.43618	0.632161	0.852261	0.685427	1.60905	1.19296	0.635176	1.25226	1.07638
Q92520	Protein FAM3C OS=Homo sapiens GN=FAM3C PE=1 SV=1	8	11	8	65.6	149.2	67.9	34.3	61.8	174.8	85.4	110.5	168.7	29.5	152.1	0.431295	0.980934	0.446417	0.22551	0.406312	1.14924	0.561473	0.726496	1.10914	0.193951
Q9UJZ1	Stomatin-like protein 2, mitochondrial OS=Homo sapiens GN=STOML2 PE=1 SV=1	8	12	8	143	120.4	129.6	45.4	63.7	79.1	165.5	36.5	110.1	98.1	108.5	1.31797	1.10968	1.19447	0.418433	0.587097	0.729032	1.52535	0.336406	1.01475	0.904147
P19013	Keratin, type II cytoskeletal 4 OS=Homo sapiens GN=KRT4 PE=1 SV=4	13	30	8	123	122.1	252.3	55.3	76	56.4	160.3	133.8	18.9	49.2	52.7	2.33397	2.31689	4.78748	1.04934	1.44213	1.07021	3.04175	2.5389	0.358634	0.933586
Q9NZN4	EH domain-containing protein 2 OS=Homo sapiens GN=EHD2 PE=1 SV=2	9	12	8	109.2	55	97.3	71.3	79.8	114.5	171.4	82.8	156.5	54.1	108.2	1.00924	0.508318	0.899261	0.658965	0.737523	1.05823	1.5841	0.76525	1.4464	0.5
P02533	Keratin, type I cytoskeletal 14 OS=Homo sapiens GN=KRT14 PE=1 SV=4	24	107	8	150.2	129.2	63.7	159.4	132.9	69.6	85.1	107.3	36.6	89.3	76.7	1.95828	1.68449	0.830508	2.07823	1.73272	0.907432	1.10952	1.39896	0.477184	1.16428
P27105	Erythrocyte band 7 integral membrane protein OS=Homo sapiens GN=STOM PE=1 SV=3	8	33	8	54.3	65.1	58.7	53.3	34.4	99.8	84.5	36.9	222.4	286.1	104.5	0.519617	0.622967	0.561722	0.510048	0.329187	0.955024	0.808612	0.35311	2.12823	2.7378
Q969X5	Endoplasmic reticulum-Golgi intermediate compartment protein 1 OS=Homo sapiens GN=ERGIC1 PE=1 SV=1	8	16	8	93.3	125.4	99	97	84.1	110.5	92.6	78.9	131.4	75.5	112.3	0.83081	1.11665	0.881567	0.863758	0.748887	0.983972	0.824577	0.702582	1.17008	0.672306
P25205	DNA replication licensing factor MCM3 OS=Homo sapiens GN=MCM3 PE=1 SV=3	8	9	8	27.3	312.1	18.8	129.3	47.6	81.7	51.6	42.1	69.7	204	115.7	0.235955	2.69749	0.162489	1.11755	0.411409	0.706137	0.445981	0.363872	0.60242	1.76318
Q9Y277	Voltage-dependent anion-selective channel protein 3 OS=Homo sapiens GN=VDAC3 PE=1 SV=1	9	18	8	141.5	76.1	141.3	58	84.3	196	102.2	61.5	71.5	83.4	84.3	1.67853	0.902728	1.67616	0.688019	1	2.32503	1.21234	0.729537	0.848161	0.989324
P00387	NADH-cytochrome b5 reductase 3 OS=Homo sapiens GN=CYB5R3 PE=1 SV=3	8	21	8	75.7	112.9	74.8	86.6	72.1	136.1	98.1	125.5	113.7	98.1	106.3	0.712135	1.06209	0.703669	0.814675	0.678269	1.28034	0.92286	1.18062	1.06961	0.92286
O15269	Serine palmitoyltransferase 1 OS=Homo sapiens GN=SPTLC1 PE=1 SV=1	8	10	8	62.4	123.6	76.1	81.8	81.5	87.7	110.4	81.1	116.8	160.3	118.2	0.527919	1.04569	0.643824	0.692047	0.689509	0.741963	0.93401	0.686125	0.988156	1.35618
Q6UWP7	Lysocardiolipin acyltransferase 1 OS=Homo sapiens GN=LCLAT1 PE=1 SV=1	8	11	8	72.9	167.9	76.4	110.3	65	80.9	92.4	169.4	66.2	85.5	113.1	0.644562	1.48453	0.675508	0.975243	0.574713	0.715296	0.816976	1.49779	0.585323	0.755968
P62917	60S ribosomal protein L8 OS=Homo sapiens GN=RPL8 PE=1 SV=2	8	27	8	69.8	58.2	121.5	221.6	169.1	62.4	83.8	90.8	30	94.6	98.1	0.711519	0.593272	1.23853	2.25892	1.72375	0.636086	0.85423	0.925586	0.30581	0.964322
Q9UQ80	Proliferation-associated protein 2G4 OS=Homo sapiens GN=PA2G4 PE=1 SV=3	8	8	8	64.1	148.8	59.7	110.9	67.3	143.5	81.4	54.3	106.2	126.1	137.7	0.465505	1.08061	0.433551	0.805374	0.488744	1.04212	0.59114	0.394336	0.771242	0.915759
P61106	Ras-related protein Rab-14 OS=Homo sapiens GN=RAB14 PE=1 SV=4	9	12	8	112.5	83.1	76.1	56.2	81.8	88.3	156.7	108.7	153.6	83	100	1.125	0.831	0.761	0.562	0.818	0.883	1.567	1.087	1.536	0.83
P08311	Cathepsin G OS=Homo sapiens GN=CTSG PE=1 SV=2	8	37	8	24.6	232.9	21.7	35.4	19.1	95.6	22.1	164.6	24.5	356.1	103.5	0.237681	2.25024	0.209662	0.342029	0.184541	0.923671	0.213527	1.59034	0.236715	3.44058
Q14344	Guanine nucleotide-binding protein subunit alpha-13 OS=Homo sapiens GN=GNA13 PE=1 SV=2	10	20	8	123.9	58.3	85.9	60.9	148.2	84.8	174.5	24.2	156.3	84	99	1.25152	0.588889	0.867677	0.615152	1.49697	0.856566	1.76263	0.244444	1.57879	0.848485
Q9BSJ8	Extended synaptotagmin-1 OS=Homo sapiens GN=ESYT1 PE=1 SV=1	8	9	8	64.6	99.9	66.7	67.7	71.7	102.5	145.5	104.2	127.3	129.3	120.5	0.5361	0.829046	0.553527	0.561826	0.595021	0.850622	1.20747	0.86473	1.05643	1.07303
O94919	Endonuclease domain-containing 1 protein OS=Homo sapiens GN=ENDOD1 PE=1 SV=2	8	8	8	161.3	67.2	127.5	58.2	114.8	35.1	170.1	49.1	166	49.4	101.5	1.58916	0.662069	1.25616	0.573399	1.13103	0.345813	1.67586	0.483744	1.63547	0.4867
Q8IY17	Neuropathy target esterase OS=Homo sapiens GN=PNPLA6 PE=1 SV=2	8	9	8	71.3	109.9	81.7	109.1	87	90.5	105.3	125.2	78.8	129.4	111.8	0.637746	0.983005	0.730769	0.97585	0.778175	0.809481	0.94186	1.11986	0.70483	1.15742
Q16819	Meprin A subunit alpha OS=Homo sapiens GN=MEP1A PE=1 SV=2	8	9	8	138.3	172.6	129.4	47.1	79.5	111	95.8	20.4	129.1	76.9	99.8	1.38577	1.72946	1.29659	0.471944	0.796593	1.11222	0.95992	0.204409	1.29359	0.770541
O00391	Sulfhydryl oxidase 1 OS=Homo sapiens GN=QSOX1 PE=1 SV=3	8	8	8	81.2	108.8	95.7	108.6	90.1	60.4	45	235	84	76.5	114.8	0.707317	0.947735	0.833624	0.945993	0.784843	0.526132	0.391986	2.04704	0.731707	0.666376
Q8NHY0	Beta-1,4 N-acetylgalactosaminyltransferase 2 OS=Homo sapiens GN=B4GALNT2 PE=1 SV=2	8	12	8	92	20.8	166.6	34.1	184.2	24.3	179.3	10.5	242.5	45.6	100.2	0.918164	0.207585	1.66267	0.340319	1.83832	0.242515	1.78942	0.10479	2.42016	0.45509
Q9NX63	MICOS complex subunit MIC19 OS=Homo sapiens GN=CHCHD3 PE=1 SV=1	8	12	8	137.7	88	153.3	38.5	77.1	116.5	157.1	24.1	130.8	71.8	105.2	1.30894	0.836502	1.45722	0.36597	0.73289	1.10741	1.49335	0.229087	1.24335	0.68251
O95870	Protein ABHD16A OS=Homo sapiens GN=ABHD16A PE=1 SV=3	8	9	8	67.6	146.2	66.4	109.5	62.4	105.1	73.3	203.9	62.6	94.5	108.5	0.623041	1.34747	0.611982	1.00922	0.575115	0.968664	0.675576	1.87926	0.576959	0.870968
P42224	Signal transducer and activator of transcription 1-alpha/beta OS=Homo sapiens GN=STAT1 PE=1 SV=2	8	8	8	20.7	77.9	20.8	128.1	38.7	141.8	30.4	98.4	121	299.6	122.6	0.168842	0.6354	0.169657	1.04486	0.315661	1.15661	0.247961	0.80261	0.986949	2.44372
Q9Y394	Dehydrogenase/reductase SDR family member 7 OS=Homo sapiens GN=DHRS7 PE=1 SV=1	8	13	8	113.2	70.6	94.6	106.8	75.8	112.2	105	91.8	85.7	125.8	118.6	0.954469	0.595278	0.797639	0.900506	0.639123	0.946037	0.885329	0.77403	0.722597	1.06071
Q92747	Actin-related protein 2/3 complex subunit 1A OS=Homo sapiens GN=ARPC1A PE=2 SV=2	8	12	8	96.8	128	85.9	147.6	88.8	70.5	115.6	75.6	75.3	98.1	117.7	0.82243	1.08751	0.729822	1.25404	0.75446	0.59898	0.982158	0.642311	0.639762	0.833475
Q8IVF2	Protein AHNAK2 OS=Homo sapiens GN=AHNAK2 PE=1 SV=2	9	10	8	63.9	51.3	64	41.8	15	400.4	49.6	161.9	116.6	44.3	91.1	0.701427	0.563117	0.702525	0.458836	0.164654	4.39517	0.544457	1.77717	1.27991	0.486279
Q9BYC5	Alpha-(1,6)-fucosyltransferase OS=Homo sapiens GN=FUT8 PE=1 SV=2	8	9	8	34.1	98.2	38.9	126.3	47.1	276.1	53.3	109.6	71.2	129.8	115.4	0.295494	0.850953	0.337088	1.09445	0.408146	2.39255	0.461872	0.94974	0.616984	1.12478
P28907	ADP-ribosyl cyclase/cyclic ADP-ribose hydrolase 1 OS=Homo sapiens GN=CD38 PE=1 SV=2	8	9	8	14	38.2	41.7	86.9	45.8	326.8	55	16.6	220.1	122.1	132.9	0.105342	0.287434	0.31377	0.653875	0.34462	2.45899	0.413845	0.124906	1.65613	0.918736
P14780	Matrix metalloproteinase-9 OS=Homo sapiens GN=MMP9 PE=1 SV=3	8	12	8	17.2	127.6	17.9	39.2	60.3	231.7	20.9	219.7	80.7	183	101.8	0.168959	1.25344	0.175835	0.385069	0.592338	2.27603	0.205305	2.15815	0.792731	1.79764
P62244	40S ribosomal protein S15a OS=Homo sapiens GN=RPS15A PE=1 SV=2	8	19	8	31.5	99.9	61.2	308.7	93.3	92.4	62.6	133.5	26.3	80.7	110	0.286364	0.908182	0.556364	2.80636	0.848182	0.84	0.569091	1.21364	0.239091	0.733636
O75367	Core histone macro-H2A.1 OS=Homo sapiens GN=H2AFY PE=1 SV=4	10	15	8	156	53.1	95.2	46.2	233.1	43.7	66.4	236.1	27.9	81.1	61.2	2.54902	0.867647	1.55556	0.754902	3.80882	0.714052	1.08497	3.85784	0.455882	1.32516
P13861	cAMP-dependent protein kinase type II-alpha regulatory subunit OS=Homo sapiens GN=PRKAR2A PE=1 SV=2	8	10	8	144.2	68.8	98	32.7	156.4	103.9	161.2	14.8	179.4	47	93.5	1.54225	0.735829	1.04813	0.349733	1.67273	1.11123	1.72406	0.158289	1.91872	0.502674
Q14683	Structural maintenance of chromosomes protein 1A OS=Homo sapiens GN=SMC1A PE=1 SV=2	8	8	8	161.7	193.3	27.2	102.3	37.2	86.1	83.5	98.3	39	168.4	103	1.5699	1.8767	0.264078	0.993204	0.361165	0.835922	0.81068	0.954369	0.378641	1.63495
P33908	Mannosyl-oligosaccharide 1,2-alpha-mannosidase IA OS=Homo sapiens GN=MAN1A1 PE=1 SV=3	8	10	8	102.1	134	121	25.1	87.6	178.8	102	44.7	159.6	39.3	105.8	0.965028	1.26654	1.14367	0.23724	0.827977	1.68998	0.964083	0.422495	1.50851	0.371456
Q9H4G0	Band 4.1-like protein 1 OS=Homo sapiens GN=EPB41L1 PE=1 SV=2	9	12	8	244.9	68.1	104.7	43.8	191	54.6	133.8	31.4	75	69.7	82.9	2.95416	0.821472	1.26297	0.528347	2.30398	0.658625	1.61399	0.37877	0.904704	0.840772
Q02218	2-oxoglutarate dehydrogenase, mitochondrial OS=Homo sapiens GN=OGDH PE=1 SV=3	8	11	8	80.5	76.8	237.6	43.7	78.1	83.5	45.3	244.6	79.2	27.2	103.5	0.777778	0.742029	2.29565	0.422222	0.754589	0.806763	0.437681	2.36329	0.765217	0.262802
Q13557	Calcium/calmodulin-dependent protein kinase type II subunit delta OS=Homo sapiens GN=CAMK2D PE=1 SV=3	8	10	8	97.2	68.8	115.7	49.7	119.5	118.5	136.4	56.9	167.3	76.6	93.4	1.04069	0.736617	1.23876	0.53212	1.27944	1.26874	1.46039	0.609208	1.79122	0.820128
Q9P2J5	Leucine--tRNA ligase, cytoplasmic OS=Homo sapiens GN=LARS PE=1 SV=2	8	8	8	54.2	103.5	61.2	164.8	46.1	114.1	107.3	194.8	44.2	102.4	107.4	0.504655	0.963687	0.569832	1.53445	0.429236	1.06238	0.999069	1.81378	0.411546	0.953445
P05388	60S acidic ribosomal protein P0 OS=Homo sapiens GN=RPLP0 PE=1 SV=1	8	14	8	123.7	107.8	76.1	84	110.4	103.9	98.1	40.4	146.9	94.4	114.3	1.08224	0.943132	0.665792	0.734908	0.965879	0.909011	0.858268	0.353456	1.28521	0.825897
P42892	Endothelin-converting enzyme 1 OS=Homo sapiens GN=ECE1 PE=1 SV=2	8	10	8	89.2	104.4	117.4	56.4	105	85	177	23.6	150.4	85.9	105.7	0.843898	0.987701	1.11069	0.533586	0.993377	0.804163	1.67455	0.223273	1.42289	0.812677
Q16762	Thiosulfate sulfurtransferase OS=Homo sapiens GN=TST PE=1 SV=4	8	10	8	117.1	73.9	188.3	8.7	41.8	80.6	120.4	201.8	120	38.6	108.8	1.07629	0.679228	1.7307	0.0799632	0.384191	0.740809	1.10662	1.85478	1.10294	0.354779
Q9UHD8	Septin-9 OS=Homo sapiens GN=SEPT9 PE=1 SV=2	8	9	8	123.7	78.4	90.5	46.4	153.5	117.1	125.2	34	173.6	61.2	96.5	1.28187	0.812435	0.937824	0.480829	1.59067	1.21347	1.29741	0.352332	1.79896	0.634197
Q96GQ5	RUS1 family protein C16orf58 OS=Homo sapiens GN=C16orf58 PE=1 SV=2	8	10	8	58.9	129.3	55.1	80.4	50.7	103.8	70.6	229.7	93.3	116.1	111.9	0.526363	1.1555	0.492404	0.718499	0.453083	0.927614	0.63092	2.05273	0.83378	1.03753
P30050	60S ribosomal protein L12 OS=Homo sapiens GN=RPL12 PE=1 SV=1	8	15	8	79.5	130.7	76.4	102.9	104.7	145.3	84.8	58.8	105.3	87.9	123.7	0.642684	1.05659	0.617623	0.831851	0.846403	1.17462	0.68553	0.475344	0.851253	0.71059
O00231	26S proteasome non-ATPase regulatory subunit 11 OS=Homo sapiens GN=PSMD11 PE=1 SV=3	8	8	8	93.7	132.5	49.1	114.8	55.2	128.7	108	84.3	85.5	125.5	122.5	0.764898	1.08163	0.400816	0.937143	0.450612	1.05061	0.881633	0.688163	0.697959	1.02449
O94923	D-glucuronyl C5-epimerase OS=Homo sapiens GN=GLCE PE=1 SV=3	8	8	8	55.1	327.6	51.6	44.5	74	133.5	47.7	165.5	56.1	40.3	104.1	0.529299	3.14697	0.495677	0.427474	0.710855	1.28242	0.458213	1.58982	0.538905	0.387128
P54136	Arginine--tRNA ligase, cytoplasmic OS=Homo sapiens GN=RARS PE=1 SV=2	8	8	8	65.2	149.8	62.6	64.7	74	135.7	123.9	66	140	118.9	99.4	0.655936	1.50704	0.629779	0.650905	0.744467	1.36519	1.24648	0.663984	1.40845	1.19618
Q2M389	WASH complex subunit 4 OS=Homo sapiens GN=WASHC4 PE=1 SV=2	8	9	8	57.9	104.6	80.5	102	70.8	70.2	101.9	132.9	118.8	148	112.1	0.516503	0.933095	0.718109	0.909902	0.631579	0.626227	0.90901	1.18555	1.05977	1.32025
P16442	Histo-blood group ABO system transferase OS=Homo sapiens GN=ABO PE=1 SV=2	8	9	8	257.6	17.3	2.7	2.6	289	83	112.5	138.3	93.8	27.8	75.4	3.41645	0.229443	0.035809	0.0344828	3.83289	1.1008	1.49204	1.83422	1.24403	0.3687
Q14517	Protocadherin Fat 1 OS=Homo sapiens GN=FAT1 PE=1 SV=2	8	9	8	33.4	294.4	66.5	44.9	24.3	136.3	32.1	169.8	54.4	111.5	132.5	0.252075	2.22189	0.501887	0.338868	0.183396	1.02868	0.242264	1.28151	0.410566	0.841509
Q5T653	39S ribosomal protein L2, mitochondrial OS=Homo sapiens GN=MRPL2 PE=1 SV=2	8	8	8	59	55	282.7	72.4	60.4	51.7	53.3	324.5	21.9	23.4	95.5	0.617801	0.575916	2.96021	0.758115	0.632461	0.541361	0.558115	3.39791	0.229319	0.245026
Q6NUK1	Calcium-binding mitochondrial carrier protein SCaMC-1 OS=Homo sapiens GN=SLC25A24 PE=1 SV=2	8	9	8	208.5	55	166.1	58	32.4	75.6	100.9	185.6	81.6	43.1	93.2	2.23712	0.590129	1.78219	0.622318	0.347639	0.811159	1.08262	1.99142	0.875536	0.462446
Q9BPW9	Dehydrogenase/reductase SDR family member 9 OS=Homo sapiens GN=DHRS9 PE=1 SV=1	8	10	8	122.8	24	180.5	20.3	74.3	20.5	347.4	17.4	142.2	47.3	103.4	1.18762	0.232108	1.74565	0.196325	0.718569	0.198259	3.35977	0.168279	1.37524	0.457447
P18621	60S ribosomal protein L17 OS=Homo sapiens GN=RPL17 PE=1 SV=3	9	19	8	102.1	38.6	75.7	188.9	131.5	38.3	179.5	100.5	44.4	94.2	106.2	0.961394	0.363465	0.712806	1.77872	1.23823	0.36064	1.69021	0.946328	0.418079	0.887006
P40121	Macrophage-capping protein OS=Homo sapiens GN=CAPG PE=1 SV=2	8	11	8	103.6	80.7	77	110.5	91.1	222.9	67.6	73.4	105.4	68.6	99.2	1.04435	0.813508	0.77621	1.11391	0.918347	2.24698	0.681452	0.739919	1.0625	0.691532
P19440	Glutathione hydrolase 1 proenzyme OS=Homo sapiens GN=GGT1 PE=1 SV=2	8	8	8	55.8	119.4	43	57.9	39.5	89.5	162.1	36	272.2	122.5	102.1	0.546523	1.16944	0.421156	0.567091	0.386876	0.876592	1.58766	0.352595	2.66601	1.1998
O96005	Cleft lip and palate transmembrane protein 1 OS=Homo sapiens GN=CLPTM1 PE=1 SV=1	8	10	8	70.5	158.2	77.8	95.4	77	144.7	82.1	88	86.3	97.7	122.4	0.57598	1.29248	0.635621	0.779412	0.629085	1.18219	0.670752	0.718954	0.705065	0.798203
P62280	40S ribosomal protein S11 OS=Homo sapiens GN=RPS11 PE=1 SV=3	8	28	8	63.8	55.3	81.8	308.1	142.3	30.8	106.1	104.9	21	85.3	100.5	0.634826	0.550249	0.81393	3.06567	1.41592	0.306468	1.05572	1.04378	0.208955	0.848756
P04839	Cytochrome b-245 heavy chain OS=Homo sapiens GN=CYBB PE=1 SV=2	8	9	8	22.9	58.7	31.6	112.6	23.7	149.6	88.7	94.3	132.6	267.5	117.8	0.194397	0.498302	0.268251	0.955857	0.201188	1.26995	0.752971	0.800509	1.12564	2.2708
Q06323	Proteasome activator complex subunit 1 OS=Homo sapiens GN=PSME1 PE=1 SV=1	8	9	8	67.2	73.2	56.6	46.3	52.4	140.2	99.7	34	279.8	141.6	108.9	0.61708	0.672176	0.519743	0.425161	0.481175	1.28742	0.915519	0.312213	2.56933	1.30028
Q9Y230	RuvB-like 2 OS=Homo sapiens GN=RUVBL2 PE=1 SV=3	8	9	8	41.2	274.6	38.5	65.6	49	97	91.1	40.1	83	169.5	150.3	0.274118	1.82701	0.256154	0.43646	0.326015	0.645376	0.606121	0.2668	0.552229	1.12774
Q9BRK5	45 kDa calcium-binding protein OS=Homo sapiens GN=SDF4 PE=1 SV=1	8	11	8	86.9	124.2	121.5	29.7	53.8	106.1	99	46.1	247.8	58.9	126.1	0.689136	0.984933	0.963521	0.235527	0.426646	0.841396	0.785091	0.365583	1.96511	0.46709
P50570	Dynamin-2 OS=Homo sapiens GN=DNM2 PE=1 SV=2	8	8	8	96.3	83.1	103.5	69.4	119.2	120.8	96.6	77.4	158.4	83.5	91.9	1.04788	0.904244	1.12622	0.755169	1.29706	1.31447	1.05114	0.84222	1.72361	0.908596
O95865	N(G),N(G)-dimethylarginine dimethylaminohydrolase 2 OS=Homo sapiens GN=DDAH2 PE=1 SV=1	9	13	8	115.2	44.2	94.9	22.8	72.3	190.8	156	35.1	244.9	32.8	90.8	1.26872	0.486784	1.04515	0.251101	0.796256	2.10132	1.71806	0.386564	2.69714	0.361233
P08195	4F2 cell-surface antigen heavy chain OS=Homo sapiens GN=SLC3A2 PE=1 SV=3	8	10	8	43.7	94.8	42.1	85.9	55.2	146.4	72	43	114.8	276	126.2	0.346276	0.751189	0.333597	0.680666	0.437401	1.16006	0.570523	0.340729	0.909667	2.187
P13674	Prolyl 4-hydroxylase subunit alpha-1 OS=Homo sapiens GN=P4HA1 PE=1 SV=2	8	10	8	28.4	127.4	23.8	19.8	27.3	221.9	10.9	452.5	43.2	8.4	136.4	0.208211	0.934018	0.174487	0.145161	0.200147	1.62683	0.079912	3.31745	0.316716	0.0615836
Q9P015	39S ribosomal protein L15, mitochondrial OS=Homo sapiens GN=MRPL15 PE=1 SV=1	8	12	8	89.9	86	243.1	95.3	98.4	42.8	89.8	199.4	31.5	38.3	85.6	1.05023	1.00467	2.83995	1.11332	1.14953	0.5	1.04907	2.32944	0.367991	0.44743
Q9NRZ7	1-acyl-sn-glycerol-3-phosphate acyltransferase gamma OS=Homo sapiens GN=AGPAT3 PE=1 SV=1	8	10	8	85.1	157.3	81.3	82.6	93.4	94.4	82.9	158.5	62.6	100.6	101.4	0.83925	1.55128	0.801775	0.814596	0.921105	0.930966	0.817554	1.56312	0.617357	0.99211
P47985	Cytochrome b-c1 complex subunit Rieske, mitochondrial OS=Homo sapiens GN=UQCRFS1 PE=1 SV=2	8	11	8	209.5	71.5	198.4	45.6	76.8	50	144.4	37.4	99	62.6	104.8	1.99905	0.682252	1.89313	0.435115	0.732824	0.477099	1.37786	0.35687	0.944656	0.597328
Q13393	Phospholipase D1 OS=Homo sapiens GN=PLD1 PE=1 SV=1	8	8	8	104.8	66.2	118.7	123.9	91.3	41.5	111.4	131	94.1	117.6	99.4	1.05433	0.665996	1.19416	1.24648	0.918511	0.417505	1.12072	1.31791	0.94668	1.1831
Q00325	Phosphate carrier protein, mitochondrial OS=Homo sapiens GN=SLC25A3 PE=1 SV=2	8	26	8	165.9	83.8	178.1	109.1	86.9	60.1	96.7	106.9	70.3	41.4	100.9	1.6442	0.830525	1.76511	1.08127	0.861249	0.595639	0.958375	1.05946	0.696729	0.410307
Q9UQN3	Charged multivesicular body protein 2b OS=Homo sapiens GN=CHMP2B PE=1 SV=1	9	10	8	46.3	194	51.2	119.1	66	141.2	57.5	172.3	51.9	92.1	108.5	0.426728	1.78802	0.471889	1.0977	0.608295	1.30138	0.529954	1.58802	0.478341	0.848848
Q15436	Protein transport protein Sec23A OS=Homo sapiens GN=SEC23A PE=1 SV=2	8	10	8	57.7	107.7	60.4	74.6	66.7	199.7	82.5	168.7	74.8	98.7	108.5	0.531797	0.992627	0.556682	0.687558	0.614747	1.84055	0.760369	1.55484	0.689401	0.909677
Q8TB61	Adenosine 3'-phospho 5'-phosphosulfate transporter 1 OS=Homo sapiens GN=SLC35B2 PE=1 SV=1	8	9	8	83.7	80.5	78.1	100.1	95.2	97.2	105.7	116.7	127.1	81.7	133.9	0.625093	0.601195	0.583271	0.747573	0.710978	0.725915	0.789395	0.871546	0.949216	0.610157
P26373	60S ribosomal protein L13 OS=Homo sapiens GN=RPL13 PE=1 SV=4	8	19	8	55	55.5	72.4	319.4	138.8	42.7	90.3	151	22	63.6	89.2	0.616592	0.622197	0.811659	3.58072	1.55605	0.4787	1.01233	1.69283	0.246637	0.713004
P53007	Tricarboxylate transport protein, mitochondrial OS=Homo sapiens GN=SLC25A1 PE=1 SV=2	8	15	8	161.5	99	156.8	88.5	103.3	44.6	88.7	151.4	60.8	48	97.3	1.65982	1.01747	1.61151	0.909558	1.06166	0.458376	0.911614	1.55601	0.624872	0.49332
Q9BZQ8	Protein Niban OS=Homo sapiens GN=FAM129A PE=1 SV=1	8	8	8	84.5	49.1	142.9	44.5	60.2	98.6	146.1	58.6	245.5	71.1	98.9	0.854398	0.496461	1.44489	0.449949	0.608696	0.996967	1.47725	0.592518	2.48231	0.718908
P18583	Protein SON OS=Homo sapiens GN=SON PE=1 SV=4	8	9	8	23.5	280.7	15.5	184.7	22.8	57.3	38.1	240	16.9	104.9	115.6	0.203287	2.4282	0.134083	1.59775	0.197232	0.495675	0.329585	2.07612	0.146194	0.907439
Q96BQ1	Protein FAM3D OS=Homo sapiens GN=FAM3D PE=1 SV=1	8	27	8	127.4	83.1	134.3	69.2	73.4	58.9	147.6	26.6	204.3	60.6	114.6	1.11169	0.725131	1.1719	0.603839	0.640489	0.513962	1.28796	0.232112	1.78272	0.528796
P36542	ATP synthase subunit gamma, mitochondrial OS=Homo sapiens GN=ATP5C1 PE=1 SV=1	8	28	8	175.1	53.7	203	101.1	107.3	39.1	119.7	85.1	58.2	62.7	95	1.84316	0.565263	2.13684	1.06421	1.12947	0.411579	1.26	0.895789	0.612632	0.66
Q7Z404	Transmembrane channel-like protein 4 OS=Homo sapiens GN=TMC4 PE=2 SV=3	8	9	8	74.7	157	92.8	95.5	37.5	10.3	84	224	105.3	108.2	110.8	0.674188	1.41697	0.837545	0.861913	0.338448	0.0929603	0.758123	2.02166	0.950361	0.976534
Q92542	Nicastrin OS=Homo sapiens GN=NCSTN PE=1 SV=2	8	8	8	99.9	122.9	80.8	57.8	88	119.6	116.2	72.4	107.9	122.7	111.9	0.892761	1.0983	0.722073	0.516533	0.786416	1.06881	1.03843	0.647006	0.964254	1.09651
P05106	Integrin beta-3 OS=Homo sapiens GN=ITGB3 PE=1 SV=2	8	8	8	60.8	72.5	84.5	67.9	62.5	106.8	80.2	41.3	219.5	193.8	110.2	0.551724	0.657895	0.766788	0.616152	0.567151	0.969147	0.727768	0.374773	1.99183	1.75862
Q9Y6R1	Electrogenic sodium bicarbonate cotransporter 1 OS=Homo sapiens GN=SLC4A4 PE=1 SV=1	8	10	8	155.5	3.7	155.9	24.3	140.1	8.1	238.2	4.9	239.9	27.9	101.5	1.53202	0.0364532	1.53596	0.239409	1.3803	0.079803	2.3468	0.0482759	2.36355	0.274877
Q5JRA6	Transport and Golgi organization protein 1 homolog OS=Homo sapiens GN=MIA3 PE=1 SV=1	8	8	8	69.5	65.3	112	15.9	75.5	218.2	29.3	239.4	123.8	20.4	130.8	0.531346	0.499235	0.856269	0.12156	0.577217	1.6682	0.224006	1.83028	0.946483	0.155963
P01876	Immunoglobulin heavy constant alpha 1 OS=Homo sapiens GN=IGHA1 PE=1 SV=2	12	42	8	41.7	28.1	121.6	55.7	81.2	78	79.6	9.8	290.7	218.3	95.3	0.437566	0.294858	1.27597	0.58447	0.852046	0.818468	0.835257	0.102833	3.05037	2.29066
P61221	ATP-binding cassette sub-family E member 1 OS=Homo sapiens GN=ABCE1 PE=1 SV=1	8	11	8	76.7	192.3	57	188.7	91	101.3	71.7	126.5	37.9	56.4	100.6	0.762425	1.91153	0.5666	1.87575	0.904573	1.00696	0.712724	1.25746	0.37674	0.560636
Q05655	Protein kinase C delta type OS=Homo sapiens GN=PRKCD PE=1 SV=2	9	9	8	133.9	80.8	107.9	35.7	149.1	92.9	146.2	44.3	114.6	96.9	97.6	1.37193	0.827869	1.10553	0.365779	1.52766	0.951844	1.49795	0.453893	1.17418	0.992828
P04792	Heat shock protein beta-1 OS=Homo sapiens GN=HSPB1 PE=1 SV=2	8	11	8	80.8	149.5	112.7	60.1	73.7	159.4	77.7	175.7	75.6	32.3	102.5	0.788293	1.45854	1.09951	0.586341	0.719024	1.55512	0.758049	1.71415	0.737561	0.315122
P00352	Retinal dehydrogenase 1 OS=Homo sapiens GN=ALDH1A1 PE=1 SV=2	9	13	8	119.5	32.6	129.2	35	101.2	88.7	140.2	28.4	230.3	104.7	90.2	1.32483	0.361419	1.43237	0.388027	1.12195	0.98337	1.55432	0.314856	2.55322	1.16075
Q9UH99	SUN domain-containing protein 2 OS=Homo sapiens GN=SUN2 PE=1 SV=3	9	12	8	78.1	147	71.2	38.6	71.5	178.4	80.7	151.1	117	51.1	115.4	0.676776	1.27383	0.616984	0.334489	0.619584	1.54593	0.699307	1.30936	1.01386	0.442808
Q9H553	Alpha-1,3/1,6-mannosyltransferase ALG2 OS=Homo sapiens GN=ALG2 PE=1 SV=1	8	8	8	64.7	108.5	81.8	93	87.8	149.3	82.4	134.3	100.2	89.6	108.3	0.597415	1.00185	0.755309	0.858726	0.810711	1.37858	0.760849	1.24007	0.925208	0.827331
P12277	Creatine kinase B-type OS=Homo sapiens GN=CKB PE=1 SV=1	8	11	8	197.6	102.2	91.4	14.3	243.8	20.3	143.7		177.2	23.8	85.6	2.30841	1.19393	1.06776	0.167056	2.84813	0.23715	1.67874		2.07009	0.278037
Q9H5V8	CUB domain-containing protein 1 OS=Homo sapiens GN=CDCP1 PE=1 SV=3	8	9	8	44.1	74.8	73.5	121.7	99.8	54.9	98.5	60.5	100.3	281.7	90.2	0.488914	0.829268	0.814856	1.34922	1.10643	0.608647	1.09202	0.670732	1.11197	3.12306
P11310	Medium-chain specific acyl-CoA dehydrogenase, mitochondrial OS=Homo sapiens GN=ACADM PE=1 SV=1	8	10	8	90.2	51.9	271.5	35	68.4	103.2	42.2	154.6	124.8	35.5	122.6	0.735726	0.423328	2.21452	0.285481	0.557912	0.841762	0.344209	1.26101	1.01794	0.28956
Q92499	ATP-dependent RNA helicase DDX1 OS=Homo sapiens GN=DDX1 PE=1 SV=2	8	9	8	76.9	82.6	58.4	71.5	99.2	123.7	116.6	77.2	112.5	171.7	109.7	0.701003	0.752963	0.532361	0.651778	0.904284	1.12762	1.0629	0.703737	1.02552	1.56518
P08514	Integrin alpha-IIb OS=Homo sapiens GN=ITGA2B PE=1 SV=3	8	9	8	72.8	66.3	83.9	117	87.7	51.9	90.7	85	176.6	168.2	99.9	0.728729	0.663664	0.83984	1.17117	0.877878	0.51952	0.907908	0.850851	1.76777	1.68368
P49821	NADH dehydrogenase [ubiquinone] flavoprotein 1, mitochondrial OS=Homo sapiens GN=NDUFV1 PE=1 SV=4	8	9	8	257.7	119.7	160.8	35	65.3	43.3	116.3	37.6	110.1	66.3	87.9	2.93174	1.36177	1.82935	0.39818	0.74289	0.492605	1.32309	0.427759	1.25256	0.754266
P05026	Sodium/potassium-transporting ATPase subunit beta-1 OS=Homo sapiens GN=ATP1B1 PE=1 SV=1	8	19	8	177.6	38.9	114.4	75	146	33	195.6	17.4	146.7	52	103.4	1.7176	0.376209	1.10638	0.725338	1.41199	0.319149	1.89168	0.168279	1.41876	0.502901
Q16181	Septin-7 OS=Homo sapiens GN=SEPT7 PE=1 SV=2	9	10	8	99.4	74.2	116.8	41.3	94.3	150.2	126.5	81.1	182.5	43.8	90	1.10444	0.824444	1.29778	0.458889	1.04778	1.66889	1.40556	0.901111	2.02778	0.486667
P48444	Coatomer subunit delta OS=Homo sapiens GN=ARCN1 PE=1 SV=1	7	7	7	103.4	90.1	75.8	110.4	120.5	127	96.5	89.7	87.8	87.9	110.9	0.932372	0.812444	0.683499	0.995491	1.08656	1.14518	0.870153	0.808837	0.791704	0.792606
P58107	Epiplakin OS=Homo sapiens GN=EPPK1 PE=1 SV=2	8	8	7	62.3	288.8	76.7	96.3	94.4	86.8	125	58.5	52.4	56.7	102.1	0.610186	2.8286	0.751224	0.943193	0.924584	0.850147	1.22429	0.572968	0.513222	0.555338
Q5T2T1	MAGUK p55 subfamily member 7 OS=Homo sapiens GN=MPP7 PE=1 SV=1	7	7	7	132.2	56.9	107.5	38.4	206	64.5	112.1	89.4	121.2	77.3	94.6	1.39746	0.60148	1.13636	0.40592	2.17759	0.681818	1.18499	0.945032	1.28118	0.817125
O75306	NADH dehydrogenase [ubiquinone] iron-sulfur protein 2, mitochondrial OS=Homo sapiens GN=NDUFS2 PE=1 SV=2	7	10	7	210.2	105.3	152.1	48.7	95.7	48.6	94.8	72.8	94.7	78.4	98.9	2.12538	1.06471	1.53792	0.492417	0.967644	0.491405	0.958544	0.736097	0.957533	0.79272
Q8WUY1	Protein THEM6 OS=Homo sapiens GN=THEM6 PE=1 SV=2	7	8	7	57.4	170.8	73.3	112	69	138.7	70.2	79.3	67.3	144.4	117.6	0.488095	1.45238	0.623299	0.952381	0.586735	1.17942	0.596939	0.67432	0.572279	1.22789
O76021	Ribosomal L1 domain-containing protein 1 OS=Homo sapiens GN=RSL1D1 PE=1 SV=3	7	12	7	53.9	175.6	43.9	225.6	87	84.3	60.3	142.6	22.1	100.4	104.3	0.516779	1.6836	0.420901	2.16299	0.834132	0.808245	0.57814	1.36721	0.211889	0.962608
P62277	40S ribosomal protein S13 OS=Homo sapiens GN=RPS13 PE=1 SV=2	7	21	7	33.3	64.6	65	447.7	111.7	30.9	51.7	72	22.5	92	108.6	0.30663	0.594843	0.598527	4.12247	1.02855	0.28453	0.476059	0.662983	0.207182	0.847145
O00567	Nucleolar protein 56 OS=Homo sapiens GN=NOP56 PE=1 SV=4	7	9	7	145	123	41.4	122.6	89.7	76.8	87.1	70.9	54.6	187.8	101.1	1.43422	1.21662	0.409496	1.21266	0.88724	0.759644	0.861523	0.701286	0.540059	1.85757
Q9NTI5	Sister chromatid cohesion protein PDS5 homolog B OS=Homo sapiens GN=PDS5B PE=1 SV=1	7	8	7	85.4	178	52.2	140.8	34.3	84.9	118.9	59.7	74.1	132.3	139.2	0.613506	1.27874	0.375	1.01149	0.246408	0.609914	0.854167	0.428879	0.532328	0.950431
Q9Y265	RuvB-like 1 OS=Homo sapiens GN=RUVBL1 PE=1 SV=1	7	9	7	39.8	310.4	33.8	59.1	44.2	93.9	83.4	44.7	78.3	182.7	129.7	0.306862	2.39322	0.260601	0.455667	0.340786	0.723978	0.643022	0.344641	0.603701	1.40864
Q96P63	Serpin B12 OS=Homo sapiens GN=SERPINB12 PE=1 SV=1	7	12	7	129.5	106.7	83.5	132.8	165.4	76.3	119.8	101.3	37.1	83.4	64.1	2.02028	1.66459	1.30265	2.07176	2.58034	1.19033	1.86895	1.58034	0.578783	1.30109
P61978	Heterogeneous nuclear ribonucleoprotein K OS=Homo sapiens GN=HNRNPK PE=1 SV=1	7	8	7	39.8	146	37.6	50.5	51.5	173.8	88.4	66.8	90.6	240.5	114.4	0.347902	1.27622	0.328671	0.441434	0.450175	1.51923	0.772727	0.583916	0.791958	2.10227
O00330	Pyruvate dehydrogenase protein X component, mitochondrial OS=Homo sapiens GN=PDHX PE=1 SV=3	7	7	7	82.1	69.2	209.9	48.9	51	59.9	179.4	47.6	123.8	97.3	130.8	0.627676	0.529052	1.60474	0.373853	0.389908	0.457951	1.37156	0.363914	0.946483	0.743884
P31944	Caspase-14 OS=Homo sapiens GN=CASP14 PE=1 SV=2	7	19	7	118.8	82.2	107.6	110.8	121.3	120.4	113.9	132.9	45	62.7	84.5	1.40592	0.972781	1.27337	1.31124	1.4355	1.42485	1.34793	1.57278	0.532544	0.742012
P27216	Annexin A13 OS=Homo sapiens GN=ANXA13 PE=1 SV=3	8	14	7	143.3	55.8	95.9	22.6	180.4	89.6	146.2	6.1	197.7	60.9	101.6	1.41043	0.549213	0.943898	0.222441	1.77559	0.88189	1.43898	0.0600394	1.94587	0.599409
P51149	Ras-related protein Rab-7a OS=Homo sapiens GN=RAB7A PE=1 SV=1	7	12	7	103.7	99.4	105.8	35	103.5	144.2	90.8	68.8	205.8	47.1	96	1.08021	1.03542	1.10208	0.364583	1.07812	1.50208	0.945833	0.716667	2.14375	0.490625
P00734	Prothrombin OS=Homo sapiens GN=F2 PE=1 SV=2	7	8	7	31.3	54.7	113.4	70.3	89.4	76.7	109.3	111.5	237.6	118.9	86.8	0.360599	0.630184	1.30645	0.809908	1.02995	0.883641	1.25922	1.28456	2.73733	1.36982
P84095	Rho-related GTP-binding protein RhoG OS=Homo sapiens GN=RHOG PE=1 SV=1	8	16	7	72.7	74.3	54.7	73	75.1	151.2	108.9	122.7	133	130.9	103.5	0.702415	0.717874	0.528502	0.705314	0.725604	1.46087	1.05217	1.18551	1.28502	1.26473
Q9Y512	Sorting and assembly machinery component 50 homolog OS=Homo sapiens GN=SAMM50 PE=1 SV=3	7	11	7	174.9	95	162.4	94.5	100.2	47.5	98.6	82.8	72	90.5	81.5	2.14601	1.16564	1.99264	1.15951	1.22945	0.582822	1.20982	1.01595	0.883436	1.11043
P61313	60S ribosomal protein L15 OS=Homo sapiens GN=RPL15 PE=1 SV=2	7	30	7	69.7	93.9	86	258.2	131.6	59.2	76.9	103.2	26.8	95.1	99.4	0.701207	0.944668	0.865191	2.59759	1.32394	0.595573	0.773642	1.03823	0.269618	0.95674
Q08945	FACT complex subunit SSRP1 OS=Homo sapiens GN=SSRP1 PE=1 SV=1	7	8	7	164.1	129.2	83.3	130.9	68.3	43.1	95.6	94	64.7	139.3	87.6	1.87329	1.47489	0.950913	1.49429	0.77968	0.492009	1.09132	1.07306	0.738584	1.59018
Q6P4Q7	Metal transporter CNNM4 OS=Homo sapiens GN=CNNM4 PE=1 SV=3	7	8	7	131.6	41.4	121.5	61.7	201.9	28.6	197.8	7.6	151	61	95.9	1.37226	0.4317	1.26694	0.643379	2.10532	0.298227	2.06257	0.0792492	1.57456	0.636079
Q9NRG9	Aladin OS=Homo sapiens GN=AAAS PE=1 SV=1	7	10	7	52.4	186.6	51.3	145.5	65.3	86.2	55.5	177	34.6	131.1	114.5	0.457642	1.62969	0.448035	1.27074	0.570306	0.752838	0.484716	1.54585	0.302183	1.14498
P25311	Zinc-alpha-2-glycoprotein OS=Homo sapiens GN=AZGP1 PE=1 SV=2	7	11	7	125	86	99.4	115	133.5	111.6	112.3	104.2	59.6	75.8	77.7	1.60875	1.10682	1.27928	1.48005	1.71815	1.43629	1.4453	1.34106	0.767053	0.975547
P16284	Platelet endothelial cell adhesion molecule OS=Homo sapiens GN=PECAM1 PE=1 SV=1	7	8	7	20.9	41	64.6	76	62.3	211.8	58.7	60.5	167.8	205.3	131	0.159542	0.312977	0.49313	0.580153	0.475573	1.61679	0.448092	0.461832	1.28092	1.56718
Q14185	Dedicator of cytokinesis protein 1 OS=Homo sapiens GN=DOCK1 PE=1 SV=2	7	8	7	91.4	108	47.3	92.9	102	160.6	110.3	107.8	103	71.1	105.6	0.86553	1.02273	0.447917	0.879735	0.965909	1.52083	1.04451	1.02083	0.975379	0.673295
P78324	Tyrosine-protein phosphatase non-receptor type substrate 1 OS=Homo sapiens GN=SIRPA PE=1 SV=2	7	7	7	27.1	78.8	29.9	68.8	54.8	127.4	54.1	22.1	161.5	369.7	105.9	0.255902	0.744098	0.282342	0.649669	0.517469	1.20302	0.510859	0.208687	1.52502	3.49103
Q15019	Septin-2 OS=Homo sapiens GN=SEPT2 PE=1 SV=1	7	7	7	96.2	65.8	95.1	25.6	88.9	145	126.7	45	229.8	95.6	86.2	1.11601	0.763341	1.10325	0.296984	1.03132	1.68213	1.46984	0.522042	2.66589	1.10905
O14975	Very long-chain acyl-CoA synthetase OS=Homo sapiens GN=SLC27A2 PE=1 SV=2	7	10	7	78.6	95.8	145.8	120.3	100.9	55.2	165.2	26.1	79.1	122.7	110.3	0.712602	0.86854	1.32185	1.09066	0.914778	0.500453	1.49773	0.236627	0.717135	1.11242
Q13011	Delta(3,5)-Delta(2,4)-dienoyl-CoA isomerase, mitochondrial OS=Homo sapiens GN=ECH1 PE=1 SV=2	7	8	7	102.8	112.8	245.9	20.8	31.8	61.4	145.2	50.6	166.5	39.7	122.4	0.839869	0.921569	2.00899	0.169935	0.259804	0.501634	1.18627	0.413399	1.36029	0.324346
P22748	Carbonic anhydrase 4 OS=Homo sapiens GN=CA4 PE=1 SV=2	7	8	7	161.4	23.2	145.1	16.6	67.3	19.8	150.5	5.4	281.1	130.4	99.2	1.62702	0.233871	1.4627	0.167339	0.678427	0.199597	1.51714	0.0544355	2.83367	1.31452
P51178	1-phosphatidylinositol 4,5-bisphosphate phosphodiesterase delta-1 OS=Homo sapiens GN=PLCD1 PE=1 SV=2	7	9	7	227.9	30	124.7	30	214.4	44.8	151.5	30.8	112.5	52.6	80.9	2.81706	0.370828	1.54141	0.370828	2.65019	0.55377	1.87268	0.380717	1.39061	0.650185
P62910	60S ribosomal protein L32 OS=Homo sapiens GN=RPL32 PE=1 SV=2	7	15	7	54.2	32.7	64.6	435.3	105.5	18.6	126.3	54.3	25	90.5	93.1	0.58217	0.351235	0.693878	4.67562	1.13319	0.199785	1.35661	0.583244	0.268528	0.972073
P38159	RNA-binding motif protein, X chromosome OS=Homo sapiens GN=RBMX PE=1 SV=3	7	7	7	44.2	71.7	27.7	42.2	60	279.8	41.2	40.4	68.6	315	109.2	0.404762	0.656593	0.253663	0.386447	0.549451	2.56227	0.377289	0.369963	0.628205	2.88462
P05109	Protein S100-A8 OS=Homo sapiens GN=S100A8 PE=1 SV=1	7	20	7	17.2	69.4	19.3	15.4	17.2	41.1	34.5	33.9	43.2	679.8	129.1	0.13323	0.537568	0.149497	0.119287	0.13323	0.318358	0.267235	0.262587	0.334624	5.26569
P06727	Apolipoprotein A-IV OS=Homo sapiens GN=APOA4 PE=1 SV=3	7	7	7	364.3	50	59.1	47	21.9	59.6	112.6	41.4	199.1	71.3	73.8	4.93631	0.677507	0.800813	0.636856	0.296748	0.807588	1.52575	0.560976	2.69783	0.966125
P23458	Tyrosine-protein kinase JAK1 OS=Homo sapiens GN=JAK1 PE=1 SV=2	7	7	7	91.5	72.6	79.3	72.6	111.6	143.6	104.2	88.6	123.8	101.5	110.7	0.826558	0.655827	0.71635	0.655827	1.00813	1.2972	0.941283	0.800361	1.11834	0.916893
P62701	40S ribosomal protein S4, X isoform OS=Homo sapiens GN=RPS4X PE=1 SV=2	11	23	7	50.8	71.7	88.5	322.2	128.5	63	61.9	102.1	27.1	82.3	101.9	0.498528	0.703631	0.868499	3.16192	1.26104	0.618253	0.607458	1.00196	0.265947	0.807655
P18077	60S ribosomal protein L35a OS=Homo sapiens GN=RPL35A PE=1 SV=2	7	42	7	94.7	99.9	128.5	190.9	126.8	83.4	70	112	22.9	76.7	94.3	1.00424	1.05938	1.36267	2.02439	1.34464	0.884411	0.742312	1.1877	0.242842	0.813362
Q53GQ0	Very-long-chain 3-oxoacyl-CoA reductase OS=Homo sapiens GN=HSD17B12 PE=1 SV=2	7	17	7	71.8	94.5	73.4	94.5	86.7	117.1	74.3	265.4	70.6	51.4	100.4	0.715139	0.941235	0.731076	0.941235	0.863546	1.16633	0.74004	2.64343	0.703187	0.511952
Q9C0C2	182 kDa tankyrase-1-binding protein OS=Homo sapiens GN=TNKS1BP1 PE=1 SV=4	7	7	7	33.6	68.9	83.7	21.3	40.5	233.4	59	114.8	88.3	275.3	81.2	0.413793	0.848522	1.03079	0.262315	0.498768	2.87438	0.726601	1.41379	1.08744	3.39039
P27635	60S ribosomal protein L10 OS=Homo sapiens GN=RPL10 PE=1 SV=4	7	24	7	77.2	48.2	79.8	185.5	148.6	34.9	173.8	111.2	42.4	100.6	97.7	0.790174	0.493347	0.816786	1.89867	1.52098	0.357216	1.77892	1.13818	0.433982	1.02968
P11586	C-1-tetrahydrofolate synthase, cytoplasmic OS=Homo sapiens GN=MTHFD1 PE=1 SV=3	7	8	7	109.4	83.1	64.2	168.1	113	107.8	97.7	59.5	74.1	103.1	120	0.911667	0.6925	0.535	1.40083	0.941667	0.898333	0.814167	0.495833	0.6175	0.859167
P33527	Multidrug resistance-associated protein 1 OS=Homo sapiens GN=ABCC1 PE=1 SV=3	8	8	7	44.2	127.9	85.4	59.2	75.2	168.4	105.2	129.3	98.9	102.5	103.9	0.425409	1.23099	0.821944	0.569779	0.723773	1.62079	1.01251	1.24447	0.951877	0.986526
P83731	60S ribosomal protein L24 OS=Homo sapiens GN=RPL24 PE=1 SV=1	7	18	7	48.3	48.4	74.1	360.3	124.7	45.5	84.2	114.7	29.7	64.4	105.7	0.456954	0.4579	0.701041	3.4087	1.17975	0.430464	0.796594	1.08515	0.280984	0.609272
Q70UQ0	Inhibitor of nuclear factor kappa-B kinase-interacting protein OS=Homo sapiens GN=IKBIP PE=1 SV=1	7	8	7	34.2	131.1	58.5	47	16.5	177.5	39	96.5	154.7	228.9	116.1	0.294574	1.1292	0.503876	0.404823	0.142119	1.52885	0.335917	0.83118	1.33247	1.97158
P29144	Tripeptidyl-peptidase 2 OS=Homo sapiens GN=TPP2 PE=1 SV=4	7	7	7	22.8	114.5	69.4	137.4	128.8	251.9	72.2	21.1	89.3	83.1	109.4	0.20841	1.04662	0.634369	1.25594	1.17733	2.30256	0.659963	0.19287	0.816271	0.759598
P01920	HLA class II histocompatibility antigen, DQ beta 1 chain OS=Homo sapiens GN=HLA-DQB1 PE=1 SV=2	7	9	7	146.1	81.2	107.5	51.1	56.9	141.6	177.3	116.5	62.6	50.1	109.1	1.33914	0.744271	0.985335	0.468378	0.52154	1.29789	1.62511	1.06783	0.573786	0.459212
P27338	Amine oxidase [flavin-containing] B OS=Homo sapiens GN=MAOB PE=1 SV=3	10	15	7	99.2	25.3	129.8	65.7	79.5	106.4	159	143.7	141.2	47.2	103	0.963107	0.245631	1.26019	0.637864	0.771845	1.03301	1.54369	1.39515	1.37087	0.458252
O00160	Unconventional myosin-If OS=Homo sapiens GN=MYO1F PE=1 SV=3	11	12	7	48.9	78.5	41.1	73.3	48.9	104.8	51.2	153.9	124.1	277.6	97.6	0.501025	0.804303	0.421107	0.751025	0.501025	1.07377	0.52459	1.57684	1.27152	2.84426
Q9UNM6	26S proteasome non-ATPase regulatory subunit 13 OS=Homo sapiens GN=PSMD13 PE=1 SV=2	7	10	7	85.1	150.6	38.6	110.1	66.6	91.8	129.8	37.3	88.6	165.2	136.3	0.624358	1.10492	0.283199	0.807777	0.488628	0.673514	0.952311	0.273661	0.650037	1.21203
P07686	Beta-hexosaminidase subunit beta OS=Homo sapiens GN=HEXB PE=1 SV=3	8	8	7	105.5	143.3	83.2	72.7	163.8	140.6	63.5	102.5	75.9	59.6	89.4	1.18009	1.60291	0.930649	0.813199	1.83221	1.57271	0.710291	1.14653	0.848993	0.666667
P16401	Histone H1.5 OS=Homo sapiens GN=HIST1H1B PE=1 SV=3	8	15	7	693.9	18.2	39.2	17.7	106.2	37.6	66.3	20.8	22	41.2	36.8	18.856	0.494565	1.06522	0.480978	2.88587	1.02174	1.80163	0.565217	0.597826	1.11957
P42765	3-ketoacyl-CoA thiolase, mitochondrial OS=Homo sapiens GN=ACAA2 PE=1 SV=2	7	12	7	126.7	100.4	338.5	15.3	48.5	117.1	27.6	62.3	127.3	17.4	118.9	1.0656	0.844407	2.84693	0.12868	0.407906	0.984861	0.232128	0.52397	1.07065	0.146341
Q9HD45	Transmembrane 9 superfamily member 3 OS=Homo sapiens GN=TM9SF3 PE=1 SV=2	7	13	7	65.2	132.8	70.2	49.4	58.7	108.6	130.2	51.1	171.8	131.9	130	0.501538	1.02154	0.54	0.38	0.451538	0.835385	1.00154	0.393077	1.32154	1.01462
Q11206	CMP-N-acetylneuraminate-beta-galactosamide-alpha-2,3-sialyltransferase 4 OS=Homo sapiens GN=ST3GAL4 PE=2 SV=1	7	8	7	155.6	30.6	66.5	34.2	170.2	36.1	268.9	23.8	156.4	65.2	92.6	1.68035	0.330454	0.718143	0.36933	1.83801	0.389849	2.90389	0.257019	1.68898	0.704104
Q8N335	Glycerol-3-phosphate dehydrogenase 1-like protein OS=Homo sapiens GN=GPD1L PE=1 SV=1	7	8	7	153.3	100.9	80.8	33.9	95.3	58.9	180.4	31.7	152.7	108.6	103.5	1.48116	0.974879	0.780676	0.327536	0.920773	0.569082	1.743	0.30628	1.47536	1.04928
P14735	Insulin-degrading enzyme OS=Homo sapiens GN=IDE PE=1 SV=4	7	8	7	86.4	158.2	101.5	110.6	91.5	90.7	83.7	124.8	74.2	74	104.5	0.826794	1.51388	0.971292	1.05837	0.875598	0.867943	0.800957	1.19426	0.710048	0.708134
Q9Y227	Ectonucleoside triphosphate diphosphohydrolase 4 OS=Homo sapiens GN=ENTPD4 PE=1 SV=1	7	9	7	75.9	86.2	85.1	74.3	100.4	131.5	106.7	59.1	135.9	136.4	108.7	0.698252	0.793008	0.782889	0.683533	0.923643	1.20975	0.981601	0.543698	1.25023	1.25483
P05362	Intercellular adhesion molecule 1 OS=Homo sapiens GN=ICAM1 PE=1 SV=2	7	8	7	16.8	71	25.6	75.7	30.9	269.3	30.9	203.1	75.9	192.2	108.8	0.154412	0.652574	0.235294	0.695772	0.284007	2.47518	0.284007	1.86673	0.69761	1.76654
Q04917	14-3-3 protein eta OS=Homo sapiens GN=YWHAH PE=1 SV=4	11	20	7	91.4	93.2	82.3	22.2	69	166.6	99.3	24.9	211.9	125.2	114	0.801754	0.817544	0.72193	0.194737	0.605263	1.4614	0.871053	0.218421	1.85877	1.09825
Q8IWU6	Extracellular sulfatase Sulf-1 OS=Homo sapiens GN=SULF1 PE=1 SV=1	7	7	7	2.6	59.7	9.8	38.8	37.2	148.6	15.1	617.5	13.3	46	111.3	0.0233603	0.536388	0.0880503	0.348607	0.334232	1.33513	0.135669	5.54807	0.119497	0.413297
Q96AG4	Leucine-rich repeat-containing protein 59 OS=Homo sapiens GN=LRRC59 PE=1 SV=1	7	9	7	87.4	56	95.9	152	98.3	85.8	133	56.8	100.1	109.5	125.3	0.697526	0.446927	0.765363	1.21309	0.784517	0.684757	1.06145	0.453312	0.798883	0.873903
P54709	Sodium/potassium-transporting ATPase subunit beta-3 OS=Homo sapiens GN=ATP1B3 PE=1 SV=1	7	11	7	154.6	63.4	121.8	38.2	104.7	59.4	226.2	16.9	141.5	70.7	102.5	1.50829	0.618537	1.18829	0.372683	1.02146	0.579512	2.20683	0.164878	1.38049	0.689756
O75746	Calcium-binding mitochondrial carrier protein Aralar1 OS=Homo sapiens GN=SLC25A12 PE=1 SV=2	12	16	7	167.9	72	122.3	67.3	80	93.2	112.1	158	84.1	50.6	92.6	1.81317	0.777538	1.32073	0.726782	0.863931	1.00648	1.21058	1.70626	0.908207	0.546436
P20701	Integrin alpha-L OS=Homo sapiens GN=ITGAL PE=1 SV=3	7	8	7	56.3	51.4	44.9	78.5	66.2	174.7	85.8	59.2	142.8	230.8	109.5	0.514155	0.469406	0.410046	0.716895	0.604566	1.59543	0.783562	0.540639	1.30411	2.10776
O75477	Erlin-1 OS=Homo sapiens GN=ERLIN1 PE=1 SV=1	10	18	7	107.7	151.9	107.1	54.6	82.7	107.8	105.9	35.8	131.8	104.7	110	0.979091	1.38091	0.973636	0.496364	0.751818	0.98	0.962727	0.325455	1.19818	0.951818
Q8WWI5	Choline transporter-like protein 1 OS=Homo sapiens GN=SLC44A1 PE=1 SV=1	7	14	7	108.4	49.8	89	49.3	98.2	70.3	176	24.3	225.4	99.2	110.3	0.982774	0.451496	0.80689	0.446963	0.890299	0.637353	1.59565	0.220308	2.04352	0.899365
P13073	Cytochrome c oxidase subunit 4 isoform 1, mitochondrial OS=Homo sapiens GN=COX4I1 PE=1 SV=1	7	26	7	221.7	68	156.4	48.8	81.9	44.5	146.9	47.5	123.5	59.8	101.1	2.19288	0.672601	1.54698	0.48269	0.810089	0.440158	1.45302	0.469832	1.22156	0.591494
P12814	Alpha-actinin-1 OS=Homo sapiens GN=ACTN1 PE=1 SV=2	15	22	7	72.3	70.8	104.2	54.3	82.1	174.4	91.5	58.7	165.1	121.8	105	0.688571	0.674286	0.992381	0.517143	0.781905	1.66095	0.871429	0.559048	1.57238	1.16
P24752	Acetyl-CoA acetyltransferase, mitochondrial OS=Homo sapiens GN=ACAT1 PE=1 SV=1	7	8	7	57.9	49.1	250	171.2	9.7	109.5	23.9	102.4	151	18	157.1	0.368555	0.31254	1.59134	1.08975	0.0617441	0.697008	0.152132	0.651814	0.961171	0.114577
Q9UBX3	Mitochondrial dicarboxylate carrier OS=Homo sapiens GN=SLC25A10 PE=1 SV=2	7	9	7	177.5	87.9	212.6	108	93	35.5	88.8	116.4	47.3	37.9	95.1	1.86646	0.92429	2.23554	1.13565	0.977918	0.373291	0.933754	1.22397	0.497371	0.398528
Q6UWF7	NXPE family member 4 OS=Homo sapiens GN=NXPE4 PE=2 SV=1	7	9	7	174.1	42.3	154.7	48.1	171.1	38.1	132.7	57.3	139.4	60.1	82.2	2.118	0.514599	1.882	0.585158	2.08151	0.463504	1.61436	0.69708	1.69586	0.731144
P05783	Keratin, type I cytoskeletal 18 OS=Homo sapiens GN=KRT18 PE=1 SV=2	9	13	7	115.7	74.8	112.4	39.7	117.3	41.1	200	16.8	193.6	79.4	109.2	1.05952	0.684982	1.0293	0.363553	1.07418	0.376374	1.8315	0.153846	1.77289	0.727106
O95395	Beta-1,3-galactosyl-O-glycosyl-glycoprotein beta-1,6-N-acetylglucosaminyltransferase 3 OS=Homo sapiens GN=GCNT3 PE=2 SV=1	7	9	7	75.5	35.5	128.6	56.1	142.1	39.1	190.5	26	169.1	131.1	106.5	0.70892	0.333333	1.20751	0.526761	1.33427	0.367136	1.78873	0.244131	1.58779	1.23099
P53992	Protein transport protein Sec24C OS=Homo sapiens GN=SEC24C PE=1 SV=3	7	9	7	31.3	52.4	33.8	51.2	46.6	74	65.4	49.5	34	600.1	61.7	0.507293	0.849271	0.547812	0.829822	0.755267	1.19935	1.05997	0.802269	0.551053	9.72609
O95299	NADH dehydrogenase [ubiquinone] 1 alpha subcomplex subunit 10, mitochondrial OS=Homo sapiens GN=NDUFA10 PE=1 SV=1	7	8	7	241.2	126.9	184.6	31.5	75.5	63.7	95.8	32	101.2	52.6	95	2.53895	1.33579	1.94316	0.331579	0.794737	0.670526	1.00842	0.336842	1.06526	0.553684
P55060	Exportin-2 OS=Homo sapiens GN=CSE1L PE=1 SV=3	7	10	7	68.4	216.1	29.1	123	60.8	81.6	102.9	49.8	95.3	147.5	125.4	0.545455	1.72329	0.232057	0.980861	0.484848	0.650718	0.820574	0.397129	0.759968	1.17624
Q96SQ9	Cytochrome P450 2S1 OS=Homo sapiens GN=CYP2S1 PE=1 SV=2	7	10	7	80.7	275.9	36.6	37.5	96.8	97.1	76.3	213.6	56.4	38.9	90.3	0.893688	3.05537	0.405316	0.415282	1.07198	1.0753	0.844961	2.36545	0.624585	0.430786
P09001	39S ribosomal protein L3, mitochondrial OS=Homo sapiens GN=MRPL3 PE=1 SV=1	7	8	7	101.8	75.5	212.9	78.9	93.4	53	90.7	214.5	34	44.1	101	1.00792	0.747525	2.10792	0.781188	0.924752	0.524752	0.89802	2.12376	0.336634	0.436634
P23634	Plasma membrane calcium-transporting ATPase 4 OS=Homo sapiens GN=ATP2B4 PE=1 SV=2	15	18	7	93.2	67.3	87.7	46.4	66.8	176.6	116.9	97.7	165.9	80.1	101.4	0.919132	0.663708	0.864892	0.457594	0.658777	1.74162	1.15286	0.963511	1.63609	0.789941
P01009	Alpha-1-antitrypsin OS=Homo sapiens GN=SERPINA1 PE=1 SV=3	7	14	7	50.7	54.8	97.7	34.6	64.9	82.6	111.7	61.9	217.5	227.1	96.5	0.525389	0.567876	1.01244	0.358549	0.672539	0.855959	1.15751	0.641451	2.25389	2.35337
P63104	14-3-3 protein zeta/delta OS=Homo sapiens GN=YWHAZ PE=1 SV=1	11	21	7	88	97.5	88.2	21.8	87.7	195	81.8	100	197.2	36.6	106.2	0.828625	0.918079	0.830508	0.205273	0.8258	1.83616	0.770245	0.94162	1.85687	0.344633
Q9Y4I1	Unconventional myosin-Va OS=Homo sapiens GN=MYO5A PE=1 SV=2	10	11	7	46.5	82	21.3	183.7	47.3	150.6	81.6	148.9	47.1	174.3	116.6	0.398799	0.703259	0.182676	1.57547	0.40566	1.2916	0.699828	1.27702	0.403945	1.49485
P17931	Galectin-3 OS=Homo sapiens GN=LGALS3 PE=1 SV=5	7	15	7	60	92.2	169.2	95.2	170.8	57.8	91.6	28.6	89.6	123.2	121.7	0.493016	0.757601	1.3903	0.782251	1.40345	0.474938	0.752671	0.235004	0.736237	1.01233
Q9UBV2	Protein sel-1 homolog 1 OS=Homo sapiens GN=SEL1L PE=1 SV=3	7	9	7	44.1	122.6	84.5	66.3	69.3	237.2	73.9	86.4	98.8	92.7	124.3	0.354787	0.986323	0.679807	0.533387	0.557522	1.90829	0.594529	0.695093	0.794851	0.745776
P16070	CD44 antigen OS=Homo sapiens GN=CD44 PE=1 SV=3	7	10	7	43.6	54.5	36.6	47.5	48.1	211.5	63.3	71.2	263	137.8	122.8	0.355049	0.443811	0.298046	0.386808	0.391694	1.72231	0.515472	0.579805	2.14169	1.12215
Q99795	Cell surface A33 antigen OS=Homo sapiens GN=GPA33 PE=1 SV=1	7	20	7	130.2	28.3	84.8	27.8	109.6	18.1	206.2	1	360.4	37.1	96.4	1.35062	0.293568	0.879668	0.288382	1.13693	0.187759	2.139	0.0103734	3.73859	0.384855
Q8NB49	Phospholipid-transporting ATPase IG OS=Homo sapiens GN=ATP11C PE=1 SV=3	7	7	7	84.5	117	28.5	263.6	154.7	88.2	37.5	40.2	33.9	47.7	204.2	0.41381	0.572968	0.139569	1.29089	0.757591	0.431929	0.183643	0.196866	0.166014	0.233595
P16219	Short-chain specific acyl-CoA dehydrogenase, mitochondrial OS=Homo sapiens GN=ACADS PE=1 SV=1	7	7	7	111	36.1	437.1	18.1	54.2	15.4	38.4	137.2	131.2	11	110.2	1.00726	0.327586	3.96642	0.164247	0.491833	0.139746	0.348457	1.24501	1.19056	0.0998185
Q14108	Lysosome membrane protein 2 OS=Homo sapiens GN=SCARB2 PE=1 SV=2	7	12	7	98.1	76.4	103.6	48.6	87	84.8	160.5	33.4	199.1	99.3	109.2	0.898352	0.699634	0.948718	0.445055	0.796703	0.776557	1.46978	0.305861	1.82326	0.909341
O00232	26S proteasome non-ATPase regulatory subunit 12 OS=Homo sapiens GN=PSMD12 PE=1 SV=3	7	9	7	51.7	99.8	67.7	154.4	63.8	79.7	114.4	38.7	171.5	108	150.1	0.344437	0.66489	0.451033	1.02865	0.42505	0.530979	0.762159	0.257828	1.14257	0.71952
Q9Y3I0	tRNA-splicing ligase RtcB homolog OS=Homo sapiens GN=RTCB PE=1 SV=1	7	7	7	47.8	90.7	32.1	43.9	59.1	116.9	199.9	53.4	97.2	249.4	109.5	0.43653	0.828311	0.293151	0.400913	0.539726	1.06758	1.82557	0.487671	0.887671	2.27763
Q99828	Calcium and integrin-binding protein 1 OS=Homo sapiens GN=CIB1 PE=1 SV=4	7	8	7	71.9	165.4	64.3	162.3	92.9	53.2	84.6	63.5	98.7	125.5	117.7	0.610875	1.40527	0.546304	1.37893	0.789295	0.451997	0.718777	0.539507	0.838573	1.06627
P12081	Histidine--tRNA ligase, cytoplasmic OS=Homo sapiens GN=HARS PE=1 SV=2	7	10	7	97.4	84.1	62.8	118.6	166.8	93.2	83.4	137.5	63.1	92.9	100.2	0.972056	0.839321	0.626747	1.18363	1.66467	0.93014	0.832335	1.37226	0.629741	0.927146
Q10469	Alpha-1,6-mannosyl-glycoprotein 2-beta-N-acetylglucosaminyltransferase OS=Homo sapiens GN=MGAT2 PE=1 SV=1	7	10	7	64.2	114.7	92.9	61	84.2	158.1	96.6	161.5	94.3	64.3	108.3	0.592798	1.0591	0.857802	0.56325	0.77747	1.45983	0.891967	1.49123	0.870729	0.593721
Q9P206	Uncharacterized protein KIAA1522 OS=Homo sapiens GN=KIAA1522 PE=1 SV=2	7	7	7	320.4	34.8	102.1		288.1	46.3	86.7	70.4	65.9	18.7	66.7	4.8036	0.521739	1.53073		4.31934	0.694153	1.29985	1.05547	0.988006	0.28036
Q5T749	Keratinocyte proline-rich protein OS=Homo sapiens GN=KPRP PE=1 SV=1	7	14	7	166.4	97.2	72	180.2	207.2	47.5	100.7	90.6	24.6	53.7	59.9	2.77796	1.6227	1.202	3.00835	3.4591	0.792988	1.68114	1.51252	0.410684	0.896494
Q6PIU2	Neutral cholesterol ester hydrolase 1 OS=Homo sapiens GN=NCEH1 PE=1 SV=3	7	10	7	83.1	109.3	93.1	79.5	89	117.2	89.9	105.2	96.6	127.9	109.3	0.760293	1	0.851784	0.727356	0.814273	1.07228	0.822507	0.962489	0.883806	1.17017
O75844	CAAX prenyl protease 1 homolog OS=Homo sapiens GN=ZMPSTE24 PE=1 SV=2	7	13	7	64.2	141.3	73.4	71.6	76.9	150	101	63.3	106.9	131.7	119.6	0.536789	1.18144	0.613712	0.598662	0.642977	1.25418	0.844482	0.529264	0.893813	1.10117
Q6UW02	Cytochrome P450 20A1 OS=Homo sapiens GN=CYP20A1 PE=1 SV=1	7	10	7	81.2	166.7	31.7	28.8	26.3	68.9	120.1	55.9	197.7	206.5	116.1	0.699397	1.43583	0.27304	0.248062	0.226529	0.593454	1.03445	0.481481	1.70284	1.77864
Q68CR1	Protein sel-1 homolog 3 OS=Homo sapiens GN=SEL1L3 PE=1 SV=2	7	7	7	43.2	232.2	67.9	91.5	80.8	137.8	33.3	201.7	44.8	61.8	105.1	0.411037	2.20932	0.646051	0.870599	0.768792	1.31113	0.316841	1.91912	0.426261	0.588011
Q9Y624	Junctional adhesion molecule A OS=Homo sapiens GN=F11R PE=1 SV=1	7	14	7	112.1	62.3	95.1	37.3	116.8	57.1	184.5	6.9	220.2	100.9	106.7	1.05061	0.58388	0.891284	0.349578	1.09466	0.535145	1.72915	0.0646673	2.06373	0.945642
Q6DD88	Atlastin-3 OS=Homo sapiens GN=ATL3 PE=1 SV=1	7	8	7	120.4	63.8	84.9	116.3	48	75.2	131.5	115.9	123.8	81.9	138.3	0.870571	0.461316	0.613883	0.840926	0.347072	0.543745	0.950832	0.838033	0.895155	0.592191
P07384	Calpain-1 catalytic subunit OS=Homo sapiens GN=CAPN1 PE=1 SV=1	8	10	7	93.3	106.2	100.5	86.3	113.9	127.7	109.4	99.6	94.6	77	91.5	1.01967	1.16066	1.09836	0.943169	1.24481	1.39563	1.19563	1.08852	1.03388	0.84153
P13798	Acylamino-acid-releasing enzyme OS=Homo sapiens GN=APEH PE=1 SV=4	7	8	7	95.6	115.6	80.3	94.4	105.5	112	114.4	103.8	99.8	80.4	98.3	0.972533	1.17599	0.816887	0.960326	1.07325	1.13937	1.16378	1.05595	1.01526	0.817904
Q03519	Antigen peptide transporter 2 OS=Homo sapiens GN=TAP2 PE=1 SV=1	7	10	7	48.1	115.8	37.7	52.3	40.3	94.9	76	204	129.8	182.5	118.6	0.405565	0.976391	0.317875	0.440978	0.339798	0.800169	0.640809	1.72007	1.09444	1.53879
Q9H0U3	Magnesium transporter protein 1 OS=Homo sapiens GN=MAGT1 PE=1 SV=1	7	11	7	51.3	160	68.9	76.6	68.9	142.9	83.4	72.9	115.1	144.9	115.2	0.445312	1.38889	0.59809	0.664931	0.59809	1.24045	0.723958	0.632812	0.999132	1.25781
P33121	Long-chain-fatty-acid--CoA ligase 1 OS=Homo sapiens GN=ACSL1 PE=1 SV=1	8	8	7	85.6	75	56.7	102.8	77.7	111.3	146.4	186.1	57.9	94.7	105.9	0.80831	0.708215	0.535411	0.970727	0.733711	1.05099	1.38244	1.75732	0.546742	0.89424
O60264	SWI/SNF-related matrix-associated actin-dependent regulator of chromatin subfamily A member 5 OS=Homo sapiens GN=SMARCA5 PE=1 SV=1	10	10	7	61.7	167.6	30.9	95.6	75.5	71.3	105.8	90.3	62.9	227.3	111.1	0.555356	1.50855	0.278128	0.860486	0.679568	0.641764	0.952295	0.812781	0.566157	2.0459
A3KMH1	von Willebrand factor A domain-containing protein 8 OS=Homo sapiens GN=VWA8 PE=1 SV=2	7	7	7	79.3	104.6	103.3	7.2	39.8	120.2	85.4	223.9	95.9	138	102.3	0.775171	1.02248	1.00978	0.0703812	0.389052	1.17498	0.8348	2.18866	0.937439	1.34897
P07476	Involucrin OS=Homo sapiens GN=IVL PE=1 SV=2	7	7	7	90.1	188.6	152.4	94.9	155.7	20.8	199.1	69.6	22	56.7	50	1.802	3.772	3.048	1.898	3.114	0.416	3.982	1.392	0.44	1.134
P27169	Serum paraoxonase/arylesterase 1 OS=Homo sapiens GN=PON1 PE=1 SV=3	7	9	7	51.3	103.6	74.3	50.8	103.3	34.7	59.1	3.5	225.1	287.8	106.4	0.482143	0.973684	0.698308	0.477444	0.970865	0.326128	0.555451	0.0328947	2.1156	2.70489
P61421	V-type proton ATPase subunit d 1 OS=Homo sapiens GN=ATP6V0D1 PE=1 SV=1	7	9	7	86.1	136.5	80	44.2	74.8	116.8	124.9	36.6	162.4	108.8	128.8	0.668478	1.05978	0.621118	0.343168	0.580745	0.906832	0.96972	0.284161	1.26087	0.84472
Q1KMD3	Heterogeneous nuclear ribonucleoprotein U-like protein 2 OS=Homo sapiens GN=HNRNPUL2 PE=1 SV=1	7	7	7	91.9	196.8	38.1	58.2	92.2	87.1	89.7	56.3	82.2	204.1	103.4	0.888781	1.90329	0.368472	0.562863	0.891683	0.84236	0.867505	0.544487	0.794971	1.97389
Q96DZ1	Endoplasmic reticulum lectin 1 OS=Homo sapiens GN=ERLEC1 PE=1 SV=1	7	9	7	88.3	136.7	83.5	84.3	104.6	178.2	98.3	98.5	67.4	72.8	87.5	1.00914	1.56229	0.954286	0.963429	1.19543	2.03657	1.12343	1.12571	0.770286	0.832
Q9Y5S1	Transient receptor potential cation channel subfamily V member 2 OS=Homo sapiens GN=TRPV2 PE=1 SV=1	7	7	7	41.1	74.4	34	67.1	54	202.8	89.1	67.6	161.5	192.9	115.4	0.356153	0.644714	0.294627	0.581456	0.467938	1.75737	0.772097	0.585789	1.39948	1.67158
P13646	Keratin, type I cytoskeletal 13 OS=Homo sapiens GN=KRT13 PE=1 SV=4	16	41	7	128.7	106.2	142.3	98.1	34.5	96.3	194.1	66.3	74.2	74.7	84.6	1.52128	1.25532	1.68203	1.15957	0.407801	1.1383	2.29433	0.783688	0.877069	0.882979
P36957	Dihydrolipoyllysine-residue succinyltransferase component of 2-oxoglutarate dehydrogenase complex, mitochondrial OS=Homo sapiens GN=DLST PE=1 SV=4	7	11	7	86.3	80.8	181.1	27.7	43.8	163	79.9	159.6	111.3	29.1	137.3	0.628551	0.588492	1.31901	0.201748	0.319009	1.18718	0.581937	1.16242	0.810634	0.211945
Q9Y5B9	FACT complex subunit SPT16 OS=Homo sapiens GN=SUPT16H PE=1 SV=1	7	10	7	201.1	111.6	67.9	104.7	42.9	53	90.5	42.1	82.1	202.1	102	1.97157	1.09412	0.665686	1.02647	0.420588	0.519608	0.887255	0.412745	0.804902	1.98137
P36969	Phospholipid hydroperoxide glutathione peroxidase, mitochondrial OS=Homo sapiens GN=GPX4 PE=1 SV=3	7	10	7	128.9	205.7	55.2	96.8	76.6	88.9	94.5	13	87.9	136.4	116.1	1.11025	1.77175	0.475452	0.833764	0.659776	0.765719	0.813953	0.111972	0.757106	1.17485
P09622	Dihydrolipoyl dehydrogenase, mitochondrial OS=Homo sapiens GN=DLD PE=1 SV=2	7	8	7	92.2	125.8	232.7	36.4	47.3	124.9	43.7	119.5	97.8	59.5	120.2	0.767055	1.04659	1.93594	0.302829	0.393511	1.0391	0.363561	0.994176	0.813644	0.495008
P52209	6-phosphogluconate dehydrogenase, decarboxylating OS=Homo sapiens GN=PGD PE=1 SV=3	7	11	7	46.9	78.3	58.1	52.2	77.6	155.9	87.8	139.3	142.7	165.4	95.7	0.490073	0.818182	0.607106	0.545455	0.810867	1.62905	0.91745	1.45559	1.49112	1.72832
P35611	Alpha-adducin OS=Homo sapiens GN=ADD1 PE=1 SV=2	7	8	7	109.8	32.9	117.7	23.6	108.5	82.4	156.5	10.3	333.9	28.7	95.7	1.14734	0.343783	1.22989	0.246604	1.13375	0.861024	1.63532	0.107628	3.48903	0.299896
O75083	WD repeat-containing protein 1 OS=Homo sapiens GN=WDR1 PE=1 SV=4	7	9	7	82.7	96.1	99.3	37.5	108.8	218.3	85.6	113	112.6	67.8	78.1	1.0589	1.23047	1.27145	0.480154	1.39309	2.79513	1.09603	1.44686	1.44174	0.868118
P61619	Protein transport protein Sec61 subunit alpha isoform 1 OS=Homo sapiens GN=SEC61A1 PE=1 SV=2	7	13	7	49.6	92	58.6	83.1	64.4	150.2	111.7	94.6	151.2	113.7	130.8	0.379205	0.703364	0.448012	0.635321	0.492355	1.14832	0.853976	0.723242	1.15596	0.869266
Q99747	Gamma-soluble NSF attachment protein OS=Homo sapiens GN=NAPG PE=1 SV=1	7	7	7	28.6	34.9	36.2	17.4	343.4	67.3	62.1	6.7	66.9	382.5	54.1	0.528651	0.645102	0.669131	0.321627	6.3475	1.24399	1.14787	0.123845	1.2366	7.07024
Q13217	DnaJ homolog subfamily C member 3 OS=Homo sapiens GN=DNAJC3 PE=1 SV=1	7	7	7	53.3	257.7	62	24.4	53.3	260.3	13.1	156	80.9	15.3	123.8	0.430533	2.08158	0.500808	0.197092	0.430533	2.10258	0.105816	1.2601	0.653473	0.123586
Q9Y5M8	Signal recognition particle receptor subunit beta OS=Homo sapiens GN=SRPRB PE=1 SV=3	7	9	7	41.1	115.7	40.5	81.3	42.4	162.4	105.2	66.5	121.8	174.1	149.1	0.275654	0.775989	0.27163	0.545272	0.284373	1.0892	0.705567	0.446009	0.816901	1.16767
Q99523	Sortilin OS=Homo sapiens GN=SORT1 PE=1 SV=3	7	7	7	83.8	218.9	108.1	85.9	75.1	89.8	119.6	55.6	79.3	67.7	116.1	0.721792	1.88544	0.931094	0.739879	0.646856	0.773471	1.03015	0.478898	0.683032	0.583118
Q9Y666	Solute carrier family 12 member 7 OS=Homo sapiens GN=SLC12A7 PE=1 SV=3	7	8	7	69.8	94.4	90.5	54.4	105.3	100	161.5	53.9	142.1	117.3	110.8	0.629964	0.851986	0.816787	0.490975	0.950361	0.902527	1.45758	0.486462	1.28249	1.05866
Q9UKM9	RNA-binding protein Raly OS=Homo sapiens GN=RALY PE=1 SV=1	7	7	7	87.1	230.4	36.3	52.4	86.3	51.5	85.7	64.9	104.1	198.7	102.7	0.848101	2.24343	0.353457	0.510224	0.840312	0.501461	0.834469	0.631938	1.01363	1.93476
Q9P265	Disco-interacting protein 2 homolog B OS=Homo sapiens GN=DIP2B PE=1 SV=3	7	7	7	74.4	106	57.7	101.6	162.7	103.3	75.8	70.4	88.2	141.6	118.3	0.62891	0.896027	0.487743	0.858833	1.37532	0.873204	0.640744	0.595097	0.745562	1.19696
P50395	Rab GDP dissociation inhibitor beta OS=Homo sapiens GN=GDI2 PE=1 SV=2	10	13	7	105	103.8	86.5	72.4	97.3	164.7	86.4	49.7	172.7	53.7	107.7	0.97493	0.963788	0.803157	0.672238	0.903435	1.52925	0.802228	0.461467	1.60353	0.498607
Q9UNF0	Protein kinase C and casein kinase substrate in neurons protein 2 OS=Homo sapiens GN=PACSIN2 PE=1 SV=2	7	7	7	156.3	64.9	117.7	47.7	130.5	84.1	136.5	35.9	160.2	69.6	96.6	1.61801	0.671843	1.21843	0.493789	1.35093	0.8706	1.41304	0.371636	1.65839	0.720497
P10155	60 kDa SS-A/Ro ribonucleoprotein OS=Homo sapiens GN=TROVE2 PE=1 SV=2	7	7	7	134.2	94.6	76.7	125.3	119.8	87	96.7	80.5	86.5	93.9	104.7	1.28176	0.903534	0.732569	1.19675	1.14422	0.830946	0.923591	0.768863	0.82617	0.896848
P17213	Bactericidal permeability-increasing protein OS=Homo sapiens GN=BPI PE=1 SV=4	7	18	7	12.3	330.9	10.2	59.8	13.6	120.3	13.2	71	14.8	347.8	106.2	0.115819	3.11582	0.0960452	0.563089	0.12806	1.13277	0.124294	0.66855	0.13936	3.27495
Q9UBS4	DnaJ homolog subfamily B member 11 OS=Homo sapiens GN=DNAJB11 PE=1 SV=1	7	10	7	45.3	198.4	65.7	60.3	72.1	254.5	52	47.5	112.7	64.7	126.7	0.357537	1.5659	0.518548	0.475927	0.569061	2.00868	0.410418	0.374901	0.889503	0.510655
P22392	Nucleoside diphosphate kinase B OS=Homo sapiens GN=NME2 PE=1 SV=1	7	13	7	109.7	108	77.1	53.7	78.7	126.9	136.9	40.2	160.6	91.4	116.7	0.940017	0.92545	0.660668	0.460154	0.674379	1.0874	1.17309	0.344473	1.37618	0.783205
P31947	14-3-3 protein sigma OS=Homo sapiens GN=SFN PE=1 SV=1	11	19	7	115.2	341.7	97.5	44	83	62.7	109.6	36.1	101	28.2	81	1.42222	4.21852	1.2037	0.54321	1.02469	0.774074	1.35309	0.445679	1.24691	0.348148
Q08211	ATP-dependent RNA helicase A OS=Homo sapiens GN=DHX9 PE=1 SV=4	7	7	7	48	131.3	44.5	97.8	118.5	82.5	117	102.9	78.1	171.8	107.6	0.446097	1.22026	0.413569	0.908922	1.1013	0.766729	1.08736	0.95632	0.725836	1.59665
Q14624	Inter-alpha-trypsin inhibitor heavy chain H4 OS=Homo sapiens GN=ITIH4 PE=1 SV=4	7	8	7	32.7	81.9	62.2	75.6	62.5	76	104.9	44.9	181.8	264.2	113.5	0.288106	0.721586	0.548018	0.666079	0.550661	0.669604	0.924229	0.395595	1.60176	2.32775
P04745	Alpha-amylase 1 OS=Homo sapiens GN=AMY1A PE=1 SV=2	7	8	7	51.6	63.3	431.1	32.3	38	47.3	77.3	75.6	43.5	185	55	0.938182	1.15091	7.83818	0.587273	0.690909	0.86	1.40545	1.37455	0.790909	3.36364
P62258	14-3-3 protein epsilon OS=Homo sapiens GN=YWHAE PE=1 SV=1	10	18	7	88.1	97.1	77.4	27.1	84.7	128.4	128.7	15.6	278.2	60.6	114.2	0.771454	0.850263	0.677758	0.237303	0.741681	1.12434	1.12697	0.136602	2.43608	0.530648
P61019	Ras-related protein Rab-2A OS=Homo sapiens GN=RAB2A PE=1 SV=1	7	10	7	91.9	77.9	71	54.5	65.8	102.6	139	120.9	129.2	145.7	101.5	0.905419	0.767488	0.699507	0.536946	0.648276	1.01084	1.36946	1.19113	1.27291	1.43547
P78357	Contactin-associated protein 1 OS=Homo sapiens GN=CNTNAP1 PE=1 SV=1	7	7	7	30.7	73	35.1	46.5	14.9	373	22.1	329.1	28.1	50.1	97.5	0.314872	0.748718	0.36	0.476923	0.152821	3.82564	0.226667	3.37538	0.288205	0.513846
Q9H444	Charged multivesicular body protein 4b OS=Homo sapiens GN=CHMP4B PE=1 SV=1	7	11	7	54.8	202.4	64.6	75.6	81.9	157.6	65	106.6	89.2	94.9	107.5	0.509767	1.88279	0.60093	0.703256	0.76186	1.46605	0.604651	0.991628	0.829767	0.882791
P24539	ATP synthase F(0) complex subunit B1, mitochondrial OS=Homo sapiens GN=ATP5F1 PE=1 SV=2	7	17	7	206.6	60.9	179.5	45.1	69.3	45.8	158.9	19.5	133.1	79	102.1	2.02351	0.596474	1.75808	0.441724	0.678746	0.44858	1.55632	0.190989	1.30362	0.773751
Q3T906	N-acetylglucosamine-1-phosphotransferase subunits alpha/beta OS=Homo sapiens GN=GNPTAB PE=1 SV=1	7	7	7	74.1	96.3	86.2	73.9	78.1	118.7	94	92.7	101.1	162.1	122.7	0.603912	0.784841	0.702526	0.602282	0.636512	0.9674	0.766096	0.755501	0.823961	1.32111
P56470	Galectin-4 OS=Homo sapiens GN=LGALS4 PE=1 SV=1	7	30	7	284	44.4	143.9	48.3	172.2	22.4	144	22.2	90	38.9	89.7	3.16611	0.494983	1.60424	0.538462	1.91973	0.249721	1.60535	0.247492	1.00334	0.433668
O14617	AP-3 complex subunit delta-1 OS=Homo sapiens GN=AP3D1 PE=1 SV=1	7	9	7	92	91.6	73.9	103.4	95.8	99.6	97.2	158.2	89	96.7	102.5	0.897561	0.893659	0.720976	1.00878	0.934634	0.971707	0.948293	1.54341	0.868293	0.943415
Q12959	Disks large homolog 1 OS=Homo sapiens GN=DLG1 PE=1 SV=2	7	7	7	141.7	73.8	112.8	54.6	167.4	144	96.8	68.4	108.2	27.9	104.3	1.35858	0.707574	1.0815	0.52349	1.60499	1.38063	0.928092	0.655801	1.03739	0.267498
O15460	Prolyl 4-hydroxylase subunit alpha-2 OS=Homo sapiens GN=P4HA2 PE=1 SV=1	6	6	6	40.3	186	39.3	28.3	71.1	233.7	12.9	302.9	42.9	25	117.7	0.342396	1.58029	0.3339	0.240442	0.604078	1.98556	0.109601	2.57349	0.364486	0.212404
Q16795	NADH dehydrogenase [ubiquinone] 1 alpha subcomplex subunit 9, mitochondrial OS=Homo sapiens GN=NDUFA9 PE=1 SV=2	6	8	6	250.1	105.9	156.7	67.8	111.4	40.5	84.1	70.3	54.4	73.6	85.1	2.9389	1.24442	1.84136	0.79671	1.30905	0.475911	0.988249	0.826087	0.639248	0.864865
P40227	T-complex protein 1 subunit zeta OS=Homo sapiens GN=CCT6A PE=1 SV=3	6	8	6	92.5	180.3	48.1	64.6	76.4	130.4	100.1	58.9	105	109	134.6	0.687221	1.33952	0.357355	0.479941	0.567608	0.968796	0.743685	0.437593	0.780089	0.809807
P09382	Galectin-1 OS=Homo sapiens GN=LGALS1 PE=1 SV=2	6	10	6	27	35.4	43.4	9.8	37.6	622.2	66.3	40.4	102	23.7	92.3	0.292524	0.383532	0.470206	0.106176	0.407367	6.74106	0.71831	0.437703	1.10509	0.256771
Q9Y3E7	Charged multivesicular body protein 3 OS=Homo sapiens GN=CHMP3 PE=1 SV=3	6	8	6	47.7	200.2	75.9	103	96.2	127.6	59.9	163.4	54	76.7	95.4	0.5	2.09853	0.795597	1.07966	1.00839	1.33753	0.627883	1.71279	0.566038	0.803983
P10515	Dihydrolipoyllysine-residue acetyltransferase component of pyruvate dehydrogenase complex, mitochondrial OS=Homo sapiens GN=DLAT PE=1 SV=3	6	7	6	43.9	75.8	192.6	21.6	31	193	47.3	211.4	95.8	75.6	111.9	0.392315	0.677391	1.72118	0.193029	0.277033	1.72475	0.422699	1.88919	0.856122	0.675603
P82650	28S ribosomal protein S22, mitochondrial OS=Homo sapiens GN=MRPS22 PE=1 SV=1	6	7	6	106.5	132.7	166.2	75.8	49.7	66.8	188.9	61.3	82.1	43.2	126.9	0.839243	1.04571	1.30969	0.597321	0.391647	0.526399	1.48857	0.483058	0.646966	0.340426
P52907	F-actin-capping protein subunit alpha-1 OS=Homo sapiens GN=CAPZA1 PE=1 SV=3	7	9	6	75.3	77.1	67.5	49.9	90	169.1	132.1	43.5	192.6	101.4	101.5	0.741872	0.759606	0.665025	0.491626	0.8867	1.66601	1.30148	0.428571	1.89754	0.999015
P02749	Beta-2-glycoprotein 1 OS=Homo sapiens GN=APOH PE=1 SV=3	6	20	6	66.5	76.6	236.6	72.4	50.7	30.3	98.5	76.9	155.6	125.3	110.7	0.600723	0.69196	2.13731	0.65402	0.457995	0.273713	0.889792	0.69467	1.4056	1.13189
Q8N5K1	CDGSH iron-sulfur domain-containing protein 2 OS=Homo sapiens GN=CISD2 PE=1 SV=1	6	12	6	69.8	144.7	71.9	71.4	53.4	136.5	68.3	54.7	136.1	166.1	127.3	0.548311	1.13668	0.564808	0.56088	0.419482	1.07227	0.536528	0.429694	1.06913	1.30479
Q8IYS2	Uncharacterized protein KIAA2013 OS=Homo sapiens GN=KIAA2013 PE=1 SV=1	6	7	6	112.9	91.3	93.7	68.8	121.2	94.5	120.5	32.5	121.6	126.8	116.3	0.970765	0.785039	0.805675	0.591574	1.04213	0.812554	1.03611	0.27945	1.04557	1.09028
O43772	Mitochondrial carnitine/acylcarnitine carrier protein OS=Homo sapiens GN=SLC25A20 PE=1 SV=1	6	7	6	154.4	90.2	153.9	66.8	60.1	44.8	89	120.2	70.4	149.8	100.4	1.53785	0.898406	1.53287	0.665339	0.598606	0.446215	0.886454	1.19721	0.701195	1.49203
P30041	Peroxiredoxin-6 OS=Homo sapiens GN=PRDX6 PE=1 SV=3	6	10	6	116.7	93.8	75.3	39.6	98.2	75.2	143.8	24.9	202.9	125.9	103.6	1.12645	0.905405	0.726834	0.382239	0.947876	0.725869	1.38803	0.240347	1.95849	1.21525
Q9UHQ9	NADH-cytochrome b5 reductase 1 OS=Homo sapiens GN=CYB5R1 PE=1 SV=1	6	6	6	139.9	47.3	87.1	79.2	48	76.1	142.7	220.9	90.4	66.5	101.9	1.37291	0.464181	0.85476	0.777233	0.47105	0.746811	1.40039	2.16781	0.887144	0.652601
O95573	Long-chain-fatty-acid--CoA ligase 3 OS=Homo sapiens GN=ACSL3 PE=1 SV=3	6	6	6	98.4	141.5	92.4	163.1	33.2	73.4	73.4	208.8	32.2	67.7	115.9	0.849008	1.22088	0.797239	1.40725	0.286454	0.633305	0.633305	1.80155	0.277826	0.584124
Q9C0C9	(E3-independent) E2 ubiquitin-conjugating enzyme OS=Homo sapiens GN=UBE2O PE=1 SV=3	6	7	6
Q15646	2'-5'-oligoadenylate synthase-like protein OS=Homo sapiens GN=OASL PE=1 SV=2	6	6	6	74.7	31.5	126.1	48.7	119.8	23.8	259.7	57.1	87.3	168.4	102.8	0.726654	0.30642	1.22665	0.473735	1.16537	0.231518	2.52626	0.555447	0.849222	1.63813
B5ME19	Eukaryotic translation initiation factor 3 subunit C-like protein OS=Homo sapiens GN=EIF3CL PE=3 SV=1	6	7	6	66.2	123	57.2	75.3	90.8	89.5	116.2	44	172.6	141	124.1	0.533441	0.991136	0.460919	0.606769	0.731668	0.721193	0.936342	0.354553	1.39081	1.13618
Q969Z3	Mitochondrial amidoxime reducing component 2 OS=Homo sapiens GN=MARC2 PE=1 SV=1	7	10	6	226.8	57.3	152	71.6	107.5	33.5	133.4	98.3	82.2	44.1	93.2	2.43348	0.614807	1.6309	0.76824	1.15343	0.359442	1.43133	1.05472	0.881974	0.473176
P37802	Transgelin-2 OS=Homo sapiens GN=TAGLN2 PE=1 SV=3	6	8	6	95.7	96.3	79.2	23.9	71.9	217.6	98.1	66.7	200.4	38.7	111.3	0.859838	0.865229	0.71159	0.214735	0.646002	1.95508	0.881402	0.599281	1.80054	0.347709
P05090	Apolipoprotein D OS=Homo sapiens GN=APOD PE=1 SV=1	6	9	6	64.2	358.9	72.6	51.4	77.4	55.8	49.1	40.2	135.9	130.1	64.3	0.998445	5.58165	1.12908	0.799378	1.20373	0.867807	0.763608	0.625194	2.11353	2.02333
P62249	40S ribosomal protein S16 OS=Homo sapiens GN=RPS16 PE=1 SV=2	6	8	6	60.3	65.5	69.8	258.1	132.9	58.2	90.6	121	31.9	104.3	107.4	0.561453	0.60987	0.649907	2.40317	1.23743	0.541899	0.843575	1.12663	0.29702	0.971136
P08236	Beta-glucuronidase OS=Homo sapiens GN=GUSB PE=1 SV=2	6	7	6	97.6	318	56.2	39.3	112.1	155	34.3	120.2	53.6	23.7	90.1	1.08324	3.52941	0.623751	0.436182	1.24417	1.72031	0.380688	1.33407	0.594895	0.263041
Q14315	Filamin-C OS=Homo sapiens GN=FLNC PE=1 SV=3	14	17	6	89.1	26.1	171.8	26.4	16.7	136.1	110.4	139.9	248.6	37.1	97.9	0.910112	0.266599	1.75485	0.269663	0.170582	1.39019	1.12768	1.42901	2.53933	0.378958
Q99714	3-hydroxyacyl-CoA dehydrogenase type-2 OS=Homo sapiens GN=HSD17B10 PE=1 SV=3	6	10	6	70.2	203.7	123.6	17	48.3	168.4	80.6	91.2	97.5	63.4	135.9	0.516556	1.4989	0.909492	0.125092	0.355408	1.23915	0.593083	0.671082	0.717439	0.466519
Q15758	Neutral amino acid transporter B(0) OS=Homo sapiens GN=SLC1A5 PE=1 SV=2	6	6	6	68.6	119.4	71.3	115.4	78.9	121.3	85.2	53.8	123	145.1	118	0.581356	1.01186	0.604237	0.977966	0.668644	1.02797	0.722034	0.455932	1.04237	1.22966
P21912	Succinate dehydrogenase [ubiquinone] iron-sulfur subunit, mitochondrial OS=Homo sapiens GN=SDHB PE=1 SV=3	6	10	6	173.2	60.3	198.1	41.5	91.3	42.5	161	30.6	132.5	66.1	102.9	1.68319	0.586006	1.92517	0.403304	0.887269	0.413022	1.56463	0.297376	1.28766	0.642371
Q9UKN1	Mucin-12 OS=Homo sapiens GN=MUC12 PE=1 SV=2	6	7	6	62	373.2	38.9	35.1	50.3	57.7	36.7	26.2	65.9	213	141.1	0.439405	2.64493	0.275691	0.24876	0.356485	0.40893	0.260099	0.185684	0.467045	1.50957
P29992	Guanine nucleotide-binding protein subunit alpha-11 OS=Homo sapiens GN=GNA11 PE=1 SV=2	11	16	6	137.1	65.2	93.5	46.4	127.6	64.3	192.9	12.3	178.2	77.3	105.3	1.30199	0.619183	0.887939	0.440646	1.21178	0.610636	1.83191	0.116809	1.69231	0.734093
P41218	Myeloid cell nuclear differentiation antigen OS=Homo sapiens GN=MNDA PE=1 SV=1	6	10	6	38	151.9	10	46.5	15.1	126.5	22	270.5	21.1	304.8	93.6	0.405983	1.62286	0.106838	0.496795	0.161325	1.3515	0.235043	2.88996	0.225427	3.25641
Q8NE86	Calcium uniporter protein, mitochondrial OS=Homo sapiens GN=MCU PE=1 SV=1	6	7	6	185.7	49.3	174	81.7	96.7	54	124.9	46.7	100.2	90.1	96.7	1.92037	0.509824	1.79938	0.844881	1	0.558428	1.29162	0.482937	1.03619	0.931748
P62753	40S ribosomal protein S6 OS=Homo sapiens GN=RPS6 PE=1 SV=1	6	23	6	44.1	48.1	76	421.6	101.4	34.4	100.8	83.8	22.9	63.3	103.5	0.426087	0.464734	0.7343	4.07343	0.97971	0.332367	0.973913	0.809662	0.221256	0.611594
P07585	Decorin OS=Homo sapiens GN=DCN PE=1 SV=1	7	14	6	94.2	15.6	320.2	10.7	35.6	45.6	148.1	44.5	264	19.9	101.6	0.927165	0.153543	3.15157	0.105315	0.350394	0.448819	1.45768	0.437992	2.59843	0.195866
P31689	DnaJ homolog subfamily A member 1 OS=Homo sapiens GN=DNAJA1 PE=1 SV=2	6	9	6	38.8	270.7	28	113.6	43.2	97	59.5	88.7	53.9	180.3	126.5	0.306719	2.13992	0.221344	0.898024	0.341502	0.766798	0.470356	0.701186	0.426087	1.4253
Q9UDY2	Tight junction protein ZO-2 OS=Homo sapiens GN=TJP2 PE=1 SV=2	6	6	6	182.7	132.6	80.4	44.5	234.5	56.3	109.4	38.6	80.2	52.9	88	2.07614	1.50682	0.913636	0.505682	2.66477	0.639773	1.24318	0.438636	0.911364	0.601136
P80365	Corticosteroid 11-beta-dehydrogenase isozyme 2 OS=Homo sapiens GN=HSD11B2 PE=1 SV=2	6	18	6	196.6	41.4	162	37.6	159.7	17.5	211.7	0.7	137.9	34.6	100.3	1.96012	0.412762	1.61515	0.374875	1.59222	0.174477	2.11067	0.00697906	1.37488	0.344965
P07358	Complement component C8 beta chain OS=Homo sapiens GN=C8B PE=1 SV=3	6	6	6	44.3	59.4	96	188	107.9	34.6	56.3	105.7	110.3	203.6	93.9	0.471778	0.632588	1.02236	2.00213	1.14909	0.368477	0.599574	1.12567	1.17465	2.16826
Q53H12	Acylglycerol kinase, mitochondrial OS=Homo sapiens GN=AGK PE=1 SV=2	6	8	6	137.9	108.6	117.9	79.8	65.9	97.1	87.7	146.4	65.4	93	100.3	1.37488	1.08275	1.17547	0.795613	0.657029	0.968096	0.874377	1.45962	0.652044	0.927218
P00505	Aspartate aminotransferase, mitochondrial OS=Homo sapiens GN=GOT2 PE=1 SV=3	6	7	6	49.4	116.7	84.6			124.6	6	518.2	53.2	1.8	145.4	0.339752	0.802613	0.581843			0.856946	0.0412655	3.56396	0.365887	0.0123796
Q9BYE9	Cadherin-related family member 2 OS=Homo sapiens GN=CDHR2 PE=1 SV=2	6	7	6	19.7	95	60.6	8.1	13.3	12.1	109.7	10.7	311.1	349.3	110.4	0.178442	0.860507	0.548913	0.0733696	0.120471	0.109601	0.993659	0.0969203	2.81793	3.16395
Q5JTV8	Torsin-1A-interacting protein 1 OS=Homo sapiens GN=TOR1AIP1 PE=1 SV=2	7	12	6	34.3	186.2	41.7	50.6	36.6	170.2	60.2	46.5	126.4	210.5	137	0.250365	1.35912	0.30438	0.369343	0.267153	1.24234	0.439416	0.339416	0.922628	1.5365
Q02487	Desmocollin-2 OS=Homo sapiens GN=DSC2 PE=1 SV=1	6	6	6	100.6	79.7	124.4	67.3	108.5	45.5	94.5	122.4	190.9	69.3	96.9	1.03818	0.822497	1.2838	0.69453	1.11971	0.469556	0.975232	1.26316	1.97007	0.71517
P50443	Sulfate transporter OS=Homo sapiens GN=SLC26A2 PE=1 SV=2	6	10	6	197.2	16.1	122.9	13.1	209.5	9.3	223.4		194.1	19.5	95	2.07579	0.169474	1.29368	0.137895	2.20526	0.0978947	2.35158		2.04316	0.205263
Q06830	Peroxiredoxin-1 OS=Homo sapiens GN=PRDX1 PE=1 SV=1	9	23	6	83.1	116.1	93	62	89.5	200	81.7	102.2	110.4	81.6	80.4	1.03358	1.44403	1.15672	0.771144	1.11318	2.48756	1.01617	1.27114	1.37313	1.01493
P60660	Myosin light polypeptide 6 OS=Homo sapiens GN=MYL6 PE=1 SV=2	6	13	6	29.1	109.9	45	96.1	16.1	82.9	60.2	14.5	213.2	140.2	292.9	0.0993513	0.375213	0.153636	0.328098	0.0549676	0.283032	0.205531	0.049505	0.727893	0.478662
Q8TEQ8	GPI ethanolamine phosphate transferase 3 OS=Homo sapiens GN=PIGO PE=1 SV=3	6	6	6	97	96.8	84.7	80.8	117.2	108.9	104.4	112.1	87	90.9	120.2	0.806988	0.805324	0.704659	0.672213	0.975042	0.90599	0.868552	0.932612	0.723794	0.75624
Q13618	Cullin-3 OS=Homo sapiens GN=CUL3 PE=1 SV=2	7	7	6	57.3	155	68.5	85.1	62.3	111.6	94.1	51.1	147.5	136.8	130.7	0.438409	1.18592	0.524101	0.651109	0.476664	0.853864	0.719969	0.390972	1.12854	1.04667
O95571	Persulfide dioxygenase ETHE1, mitochondrial OS=Homo sapiens GN=ETHE1 PE=1 SV=2	6	6	6	111.7	90.6	191.7	3.8	58.9	76.1	125.7	33.8	195.8	77.7	134.1	0.83296	0.675615	1.42953	0.0283371	0.439224	0.567487	0.93736	0.252051	1.4601	0.579418
P34913	Bifunctional epoxide hydrolase 2 OS=Homo sapiens GN=EPHX2 PE=1 SV=2	6	7	6	174.6	72.9	178.7	55.6	135.1	42.8	85.9	52.6	165.8	50.9	85.2	2.0493	0.855634	2.09742	0.652582	1.58568	0.502347	1.00822	0.617371	1.94601	0.597418
P17927	Complement receptor type 1 OS=Homo sapiens GN=CR1 PE=1 SV=3	6	6	6	80	78.9	60.9	106.1	92	96	83.6	126.5	39.7	240	96.1	0.832466	0.82102	0.633715	1.10406	0.957336	0.998959	0.869927	1.31634	0.413111	2.4974
P00915	Carbonic anhydrase 1 OS=Homo sapiens GN=CA1 PE=1 SV=2	6	8	6	179.9	14.4	139.1	4	144	17.4	153.8		347.3	18.2	81.9	2.19658	0.175824	1.69841	0.04884	1.75824	0.212454	1.8779		4.24054	0.222222
Q7L5N7	Lysophosphatidylcholine acyltransferase 2 OS=Homo sapiens GN=LPCAT2 PE=1 SV=1	6	7	6	53.8	89.3	43.7	86.8	55.1	111.5	109.9	171.7	134.1	130.1	114.1	0.471516	0.782647	0.382997	0.760736	0.48291	0.977213	0.96319	1.50482	1.17528	1.14023
Q07955	Serine/arginine-rich splicing factor 1 OS=Homo sapiens GN=SRSF1 PE=1 SV=2	6	6	6	298.9	137.8	45.6	41.3	19.6	80.3	164.9	47.4	61.9	113.4	88.8	3.36599	1.5518	0.513514	0.46509	0.220721	0.904279	1.85698	0.533784	0.697072	1.27703
P63010	AP-2 complex subunit beta OS=Homo sapiens GN=AP2B1 PE=1 SV=1	13	20	6	105	84.5	68.3	74.6	92	123.6	122.6	55.7	138.3	122.4	113	0.929204	0.747788	0.604425	0.660177	0.814159	1.09381	1.08496	0.49292	1.22389	1.08319
P00533	Epidermal growth factor receptor OS=Homo sapiens GN=EGFR PE=1 SV=2	6	7	6	122.1	91.1	121.4	65.7	129.1	92.8	132.1	60.2	98.2	94.7	92.7	1.31715	0.98274	1.3096	0.708738	1.39266	1.00108	1.42503	0.649407	1.05933	1.02157
P31948	Stress-induced-phosphoprotein 1 OS=Homo sapiens GN=STIP1 PE=1 SV=1	6	7	6	65.1	78.9	85.5	24.2	62.1	204.2	103.5	52.3	180.6	60.5	183	0.355738	0.431148	0.467213	0.13224	0.339344	1.11585	0.565574	0.285792	0.986885	0.330601
O75223	Gamma-glutamylcyclotransferase OS=Homo sapiens GN=GGCT PE=1 SV=1	6	10	6	112.9	105.6	102.5	108.4	134.1	113.2	130.9	101	42.9	80.2	68.3	1.653	1.54612	1.50073	1.58712	1.9634	1.65739	1.91654	1.47877	0.628111	1.17423
P17252	Protein kinase C alpha type OS=Homo sapiens GN=PRKCA PE=1 SV=4	10	13	6	132.5	69.5	105	90.2	145.6	87	101.7	51.3	111.9	106.7	98.5	1.34518	0.705584	1.06599	0.915736	1.47817	0.883249	1.03249	0.520812	1.13604	1.08325
P50552	Vasodilator-stimulated phosphoprotein OS=Homo sapiens GN=VASP PE=1 SV=3	6	6	6	162.4	42.4	105.9	28.6	145.2	136.6	115.5	64.2	152.1	47.5	99.8	1.62725	0.42485	1.06112	0.286573	1.45491	1.36874	1.15731	0.643287	1.52405	0.475952
O14745	Na(+)/H(+) exchange regulatory cofactor NHE-RF1 OS=Homo sapiens GN=SLC9A3R1 PE=1 SV=4	6	8	6	121.8	62.4	141.9	26.7	72.3	47.4	185.9	14	274.7	49.7	103.1	1.18138	0.605238	1.37633	0.258972	0.701261	0.459748	1.8031	0.13579	2.6644	0.482056
A0FGR8	Extended synaptotagmin-2 OS=Homo sapiens GN=ESYT2 PE=1 SV=1	6	9	6	81.1	170.2	80.6	82	61.9	108	88.5	94.1	114.8	102.3	116.5	0.696137	1.46094	0.691845	0.703863	0.53133	0.927039	0.759657	0.807725	0.985408	0.878112
Q12788	Transducin beta-like protein 3 OS=Homo sapiens GN=TBL3 PE=1 SV=2	6	6	6	38	218.6	29.1	214.8	37.2	112.6	68.2	31.2	46.1	183.4	120.9	0.314309	1.80811	0.240695	1.77667	0.307692	0.931348	0.564103	0.258065	0.381307	1.51696
P80303	Nucleobindin-2 OS=Homo sapiens GN=NUCB2 PE=1 SV=2	6	8	6	50.6	59.4	75.1	13.3	53.6	191.3	30.1	77.3	373.1	49	127.2	0.397799	0.466981	0.590409	0.10456	0.421384	1.50393	0.236635	0.607704	2.93318	0.38522
P36543	V-type proton ATPase subunit E 1 OS=Homo sapiens GN=ATP6V1E1 PE=1 SV=1	6	9	6	50.5	81.5	92.9	92.7	86.1	100.7	98.7	91.7	105.2	192.5	107.4	0.470205	0.758845	0.864991	0.863128	0.801676	0.937616	0.918994	0.853818	0.979516	1.79236
P04233	HLA class II histocompatibility antigen gamma chain OS=Homo sapiens GN=CD74 PE=1 SV=3	6	9	6	44.7	72	45.3	62.9	57.1	144.3	68	170.8	142.4	185.8	106.7	0.418932	0.674789	0.424555	0.589503	0.535145	1.35239	0.637301	1.60075	1.33458	1.74133
Q9Y6U3	Adseverin OS=Homo sapiens GN=SCIN PE=1 SV=4	6	6	6	84.8	37.9	148.4	145.5	129.9	42.2	249.9	25.9	81	41.8	112.6	0.753108	0.33659	1.31794	1.29218	1.15364	0.374778	2.21936	0.230018	0.719361	0.371226
O60476	Mannosyl-oligosaccharide 1,2-alpha-mannosidase IB OS=Homo sapiens GN=MAN1A2 PE=1 SV=1	6	6	6	56.6	148.1	79.2	67.7	66.7	217.8	60	109.1	120.6	60.3	113.8	0.497364	1.30141	0.695958	0.594903	0.586116	1.91388	0.527241	0.958699	1.05975	0.529877
O94911	ATP-binding cassette sub-family A member 8 OS=Homo sapiens GN=ABCA8 PE=1 SV=3	6	7	6	111.7	38.5	96.9	156.7	106	41.1	170.3	55.6	152.9	67.9	102.5	1.08976	0.37561	0.945366	1.52878	1.03415	0.400976	1.66146	0.542439	1.49171	0.662439
Q969X6	U3 small nucleolar RNA-associated protein 4 homolog OS=Homo sapiens GN=UTP4 PE=1 SV=1	6	6	6	25.7	140.1	36.3	263.9	38.6	58.8	57	94.8	42.5	235.9	106.3	0.241769	1.31797	0.341486	2.4826	0.363123	0.553151	0.536218	0.891816	0.399812	2.21919
P21589	5'-nucleotidase OS=Homo sapiens GN=NT5E PE=1 SV=1	6	9	6	28.3	47.5	48.8	45.7	21.7	118.5	104.5	48	247.2	270.2	119.8	0.236227	0.396494	0.407346	0.381469	0.181135	0.989149	0.872287	0.400668	2.06344	2.25543
P47712	Cytosolic phospholipase A2 OS=Homo sapiens GN=PLA2G4A PE=1 SV=2	6	7	6	52.9	30.7	60.7	248.1	32	102.7	70.9	105.3	126.5	133.6	136.7	0.386979	0.224579	0.444038	1.81492	0.234089	0.75128	0.518654	0.7703	0.925384	0.977323
P60900	Proteasome subunit alpha type-6 OS=Homo sapiens GN=PSMA6 PE=1 SV=1	6	9	6	84.4	126.6	76.9	70.1	97.1	152.5	109.5	73.2	121.3	94.8	93.6	0.901709	1.35256	0.821581	0.748932	1.03739	1.62927	1.16987	0.782051	1.29594	1.01282
P11413	Glucose-6-phosphate 1-dehydrogenase OS=Homo sapiens GN=G6PD PE=1 SV=4	6	7	6	56	112	89.1	103.5	14.5	172.2	59.3	150.2	71	164.9	107.4	0.521415	1.04283	0.829609	0.963687	0.135009	1.60335	0.552142	1.39851	0.66108	1.53538
Q9NNX6	CD209 antigen OS=Homo sapiens GN=CD209 PE=1 SV=1	6	7	6	48.4	14	92.8	42.7	69.5	35.8	240.8		377.6	79.9	98.5	0.491371	0.142132	0.942132	0.433503	0.705584	0.363452	2.44467		3.8335	0.811168
P12931	Proto-oncogene tyrosine-protein kinase Src OS=Homo sapiens GN=SRC PE=1 SV=3	9	11	6	100.2	127.5	89.3	43.7	116.1	143.3	93.2	135.2	125.1	41	85.5	1.17193	1.49123	1.04444	0.511111	1.35789	1.67602	1.09006	1.58129	1.46316	0.479532
P35998	26S proteasome regulatory subunit 7 OS=Homo sapiens GN=PSMC2 PE=1 SV=3	6	7	6	58.3	176.9	46	105.3	20.1	73.7	106.9	53.2	111.1	203.4	145	0.402069	1.22	0.317241	0.726207	0.138621	0.508276	0.737241	0.366897	0.766207	1.40276
Q9BRX8	Redox-regulatory protein FAM213A OS=Homo sapiens GN=FAM213A PE=1 SV=3	6	11	6	155.6	99	120.5	34.3	110.6	37.9	167.8	86.8	123.1	71.4	92.9	1.67492	1.06566	1.29709	0.369214	1.19053	0.407966	1.80624	0.934338	1.32508	0.768568
Q07020	60S ribosomal protein L18 OS=Homo sapiens GN=RPL18 PE=1 SV=2	6	28	6	88.2	92.9	83.3	202	119	65.5	97.2	115.6	42.3	97.2	96.9	0.910217	0.95872	0.859649	2.08462	1.22807	0.675955	1.0031	1.19298	0.436533	1.0031
Q8N2K0	Monoacylglycerol lipase ABHD12 OS=Homo sapiens GN=ABHD12 PE=1 SV=2	6	8	6	79.2	112	73.9	80	81	122	107.1	93.6	105.3	142.8	103	0.768932	1.08738	0.717476	0.776699	0.786408	1.18447	1.03981	0.908738	1.02233	1.38641
Q14651	Plastin-1 OS=Homo sapiens GN=PLS1 PE=1 SV=2	8	9	6	196.4	90.8	124.1	45.4	93.3	43.1	151.6	15.9	141.5	98	99.8	1.96794	0.90982	1.24349	0.45491	0.93487	0.431864	1.51904	0.159319	1.41784	0.981964
P22105	Tenascin-X OS=Homo sapiens GN=TNXB PE=1 SV=4	6	6	6
P54619	5'-AMP-activated protein kinase subunit gamma-1 OS=Homo sapiens GN=PRKAG1 PE=1 SV=1	6	6	6	108.3	79.3	95.7	67.1	82	86.7	167.5	62.3	171.3	61.9	117.9	0.918575	0.672604	0.811705	0.569126	0.695505	0.735369	1.4207	0.528414	1.45293	0.525021
P53990	IST1 homolog OS=Homo sapiens GN=IST1 PE=1 SV=1	6	8	6	81.5	123.3	72.8	54.5	80.8	157.6	123.5	39.5	144.6	98.9	122.9	0.663141	1.00325	0.592352	0.44345	0.657445	1.28234	1.00488	0.3214	1.17657	0.804719
Q9UIA9	Exportin-7 OS=Homo sapiens GN=XPO7 PE=1 SV=3	6	6	6	36.3	155.2	38.2	166.4	49	58.9	104.6	38.7	105	206.9	140.6	0.258179	1.10384	0.271693	1.1835	0.348506	0.418919	0.743954	0.275249	0.746799	1.47155
Q9UHQ4	B-cell receptor-associated protein 29 OS=Homo sapiens GN=BCAP29 PE=1 SV=2	6	9	6	106.6	170.4	70.5	65.2	39.1	91.4	138.1	99.5	114.9	77.1	127.2	0.83805	1.33962	0.554245	0.512579	0.30739	0.718553	1.08569	0.782233	0.903302	0.606132
P22626	Heterogeneous nuclear ribonucleoproteins A2/B1 OS=Homo sapiens GN=HNRNPA2B1 PE=1 SV=2	6	6	6	84.2	125.4	64	57.6	78.5	107.6	106.6	55.7	150.4	161.2	108.8	0.773897	1.15257	0.588235	0.529412	0.721507	0.988971	0.979779	0.511949	1.38235	1.48162
Q6NZI2	Caveolae-associated protein 1 OS=Homo sapiens GN=CAVIN1 PE=1 SV=1	6	13	6	68.4	55.7	129.4	32.1	119.4	170.6	105.3	96.9	149.5	55.2	117.5	0.582128	0.474043	1.10128	0.273191	1.01617	1.45191	0.89617	0.824681	1.27234	0.469787
O60762	Dolichol-phosphate mannosyltransferase subunit 1 OS=Homo sapiens GN=DPM1 PE=1 SV=1	6	9	6	57	183.2	68	107.5	98.3	140	61.9	136.5	55	91.2	101.4	0.56213	1.80671	0.670611	1.06016	0.969428	1.38067	0.610454	1.34615	0.542406	0.899408
P07602	Prosaposin OS=Homo sapiens GN=PSAP PE=1 SV=2	6	7	6	82.5	66.9	81.4	70.2	103.1	141.3	84.2	45	237.8	71.7	115.8	0.712435	0.57772	0.702936	0.606218	0.890328	1.22021	0.727116	0.388601	2.05354	0.619171
P61604	10 kDa heat shock protein, mitochondrial OS=Homo sapiens GN=HSPE1 PE=1 SV=2	6	12	6	49.4	207.7	123.7	6.3	31.9	252.6	15.3	190.1	69.1	9.7	144.2	0.34258	1.44036	0.857836	0.0436893	0.221221	1.75173	0.106103	1.31831	0.479196	0.0672677
Q02543	60S ribosomal protein L18a OS=Homo sapiens GN=RPL18A PE=1 SV=2	6	34	6	84.8	69.7	81.2	248.2	136.3	45.6	118.6	97.4	26.1	91.1	100.9	0.840436	0.690783	0.804757	2.45986	1.35084	0.451933	1.17542	0.965312	0.258672	0.902874
Q9NSB2	Keratin, type II cuticular Hb4 OS=Homo sapiens GN=KRT84 PE=2 SV=2	9	19	6	812.7	60.4	36.2	43.2	13.8	22.7	42.4	16.9	23	11.2	17.7	45.9153	3.41243	2.0452	2.44068	0.779661	1.28249	2.39548	0.954802	1.29944	0.632768
P20340	Ras-related protein Rab-6A OS=Homo sapiens GN=RAB6A PE=1 SV=3	7	12	6	88.4	90.5	86.6	44.9	54	144.2	169.5	116	134.6	70	101.4	0.871795	0.892505	0.854043	0.442801	0.532544	1.42209	1.6716	1.14398	1.32742	0.690335
O94979	Protein transport protein Sec31A OS=Homo sapiens GN=SEC31A PE=1 SV=3	6	6	6	39.2	78.7	69.4	48.1	39.2	280.8	67.1	195.4	104	73.3	104.8	0.374046	0.750954	0.662214	0.458969	0.374046	2.67939	0.640267	1.8645	0.992366	0.699427
Q5T4S7	E3 ubiquitin-protein ligase UBR4 OS=Homo sapiens GN=UBR4 PE=1 SV=1	6	7	6	139.7	112.5	96.4	18.2	68.1	139.7	78.9	139.6	104.3	79.6	123.2	1.13393	0.913149	0.782468	0.147727	0.55276	1.13393	0.640422	1.13312	0.846591	0.646104
Q96AQ6	Pre-B-cell leukemia transcription factor-interacting protein 1 OS=Homo sapiens GN=PBXIP1 PE=1 SV=1	6	6	6	76.4	130.4	120.3	19.1	56.4	210.8	14	211	136.4	7	118.2	0.646362	1.10321	1.01777	0.161591	0.477157	1.78342	0.118443	1.78511	1.15398	0.0592217
P32119	Peroxiredoxin-2 OS=Homo sapiens GN=PRDX2 PE=1 SV=5	7	14	6	116.8	98.2	99.2	82.4	107.9	118.8	113.8	74.8	139	63.2	85.7	1.36289	1.14586	1.15753	0.961494	1.25904	1.38623	1.32789	0.872812	1.62194	0.737456
Q9NSC7	Alpha-N-acetylgalactosaminide alpha-2,6-sialyltransferase 1 OS=Homo sapiens GN=ST6GALNAC1 PE=2 SV=1	6	7	6	128.7	71.3	125.6	105.2	143.3	33.9	98.7	126.4	108.9	62.2	95.8	1.34342	0.744259	1.31106	1.09812	1.49582	0.353862	1.03027	1.31942	1.13674	0.649269
Q9ULV0	Unconventional myosin-Vb OS=Homo sapiens GN=MYO5B PE=1 SV=3	9	10	6	104.5	114	85.1	171.8	122.1	36.8	113.9	78.3	68	84.4	121.2	0.862211	0.940594	0.702145	1.41749	1.00743	0.30363	0.939769	0.64604	0.561056	0.69637
P47897	Glutamine--tRNA ligase OS=Homo sapiens GN=QARS PE=1 SV=1	6	7	6	94.2	131.3	69.6	98.2	121.2	104.3	104.7	99.1	75.9	102.6	98.9	0.952477	1.3276	0.703741	0.992922	1.22548	1.0546	1.05865	1.00202	0.767442	1.03741
P09619	Platelet-derived growth factor receptor beta OS=Homo sapiens GN=PDGFRB PE=1 SV=1	8	10	6	52.1	90	62.3	30.1	6.1	205.7	60.2	108.4	150.4	222.1	112.7	0.462289	0.79858	0.552795	0.267081	0.054126	1.8252	0.534161	0.961846	1.33452	1.97072
Q15293	Reticulocalbin-1 OS=Homo sapiens GN=RCN1 PE=1 SV=1	6	8	6	44.2	230.1	41.2	10	48.2	317.8	18.2	111.1	125.8	7.7	145.7	0.303363	1.57927	0.282773	0.0686342	0.330817	2.18119	0.124914	0.762526	0.863418	0.0528483
P52735	Guanine nucleotide exchange factor VAV2 OS=Homo sapiens GN=VAV2 PE=1 SV=2	6	7	6	102.2	114.4	97	125.5	204.5	87.3	74.8	120	38.8	66.5	69	1.48116	1.65797	1.4058	1.81884	2.96377	1.26522	1.08406	1.73913	0.562319	0.963768
O43866	CD5 antigen-like OS=Homo sapiens GN=CD5L PE=1 SV=1	6	9	6	25.1	20.8	123.1	44	52.6	18.4	67.6	4.4	382.1	262.7	99.1	0.25328	0.209889	1.24218	0.443996	0.530777	0.185671	0.682139	0.0443996	3.8557	2.65086
Q9UM07	Protein-arginine deiminase type-4 OS=Homo sapiens GN=PADI4 PE=1 SV=2	6	6	6	21.7	106.3	7.7	53.6	18.8	83.7	18.8	158.4	16.3	513.2	101.5	0.213793	1.04729	0.0758621	0.528079	0.185222	0.824631	0.185222	1.56059	0.160591	5.05616
P46779	60S ribosomal protein L28 OS=Homo sapiens GN=RPL28 PE=1 SV=3	6	17	6	41.8	26.5	78.3	516.4	115.3	19.5	92.5	40	18.7	58.1	92.9	0.449946	0.285253	0.842842	5.55867	1.24112	0.209903	0.995694	0.430571	0.201292	0.625404
O14786	Neuropilin-1 OS=Homo sapiens GN=NRP1 PE=1 SV=3	6	6	6	28.9	24.9	58.8	114.6	42.8	149.1	83	356.1	77.7	74.3	89.8	0.321826	0.277283	0.654788	1.27617	0.476615	1.66036	0.924276	3.96548	0.865256	0.827394
Q92614	Unconventional myosin-XVIIIa OS=Homo sapiens GN=MYO18A PE=1 SV=3	6	8	6	136.4	72.6	87.9	77.2	118.8	60.2	153.9	124.3	90.4	89.5	88.8	1.53604	0.817568	0.989865	0.869369	1.33784	0.677928	1.73311	1.39977	1.01802	1.00788
P05089	Arginase-1 OS=Homo sapiens GN=ARG1 PE=1 SV=2	6	8	6	158.8	95.4	71.7	110.1	112.3	72.9	116	111.3	35.2	142.6	73.5	2.16054	1.29796	0.97551	1.49796	1.52789	0.991837	1.57823	1.51429	0.478912	1.94014
P49189	4-trimethylaminobutyraldehyde dehydrogenase OS=Homo sapiens GN=ALDH9A1 PE=1 SV=3	6	7	6	90.6	79.3	144.3	71.7	96.5	107.1	102.3	143.9	104.2	57.8	102.2	0.886497	0.77593	1.41194	0.701566	0.944227	1.04795	1.00098	1.40802	1.01957	0.565558
Q13131	5'-AMP-activated protein kinase catalytic subunit alpha-1 OS=Homo sapiens GN=PRKAA1 PE=1 SV=4	8	8	6	117.6	78.5	106.5	93.6	159.8	93.6	118.9	123.8	63.9	48.5	95.4	1.2327	0.822851	1.11635	0.981132	1.67505	0.981132	1.24633	1.29769	0.669811	0.508386
Q4KMQ2	Anoctamin-6 OS=Homo sapiens GN=ANO6 PE=1 SV=2	6	6	6	49.2	112.6	42.5	100.6	35.1	178.2	75.2	100.8	131	153.5	121.3	0.405606	0.928277	0.350371	0.829349	0.289365	1.46908	0.619951	0.830998	1.07997	1.26546
P62805	Histone H4 OS=Homo sapiens GN=HIST1H4A PE=1 SV=2	6	95	6	87	115.6	104.6	46.1	215.8	79.8	53.7	124.5	47.5	142.5	82.9	1.04946	1.39445	1.26176	0.556092	2.60314	0.962606	0.647768	1.50181	0.572979	1.71894
O94766	Galactosylgalactosylxylosylprotein 3-beta-glucuronosyltransferase 3 OS=Homo sapiens GN=B3GAT3 PE=1 SV=2	6	9	6	90.2	176.9	61.6	79.8	61.7	158.4	93.7	58	79.8	140.3	99.6	0.905622	1.7761	0.618474	0.801205	0.619478	1.59036	0.940763	0.582329	0.801205	1.40863
P08473	Neprilysin OS=Homo sapiens GN=MME PE=1 SV=2	6	8	6	26	173.8	26.8	37.8	10.4	140.3	39.9	43.9	88.6	415.2	97.3	0.267215	1.78623	0.275437	0.388489	0.106886	1.44193	0.410072	0.451182	0.910586	4.26721
Q8IZ83	Aldehyde dehydrogenase family 16 member A1 OS=Homo sapiens GN=ALDH16A1 PE=1 SV=2	6	7	6	56.7	153.8	63.4	92.3	64.2	198.9	102.5	46.3	107.3	106.8	107.7	0.526462	1.42804	0.588672	0.85701	0.5961	1.8468	0.951718	0.429898	0.996286	0.991643
P19404	NADH dehydrogenase [ubiquinone] flavoprotein 2, mitochondrial OS=Homo sapiens GN=NDUFV2 PE=1 SV=2	6	9	6	236	100.5	157.3	22.5	67.9	44.1	157.5	15.8	134.6	70.8	92.9	2.54037	1.08181	1.69322	0.242196	0.730893	0.474704	1.69537	0.170075	1.44887	0.76211
Q32P28	Prolyl 3-hydroxylase 1 OS=Homo sapiens GN=P3H1 PE=1 SV=2	6	6	6	15.7	122.8	33	26.1	25.4	397.5	18.2	231	61.4	33	135.7	0.115696	0.904937	0.243183	0.192336	0.187178	2.92926	0.134119	1.70228	0.452469	0.243183
P25788	Proteasome subunit alpha type-3 OS=Homo sapiens GN=PSMA3 PE=1 SV=2	6	7	6	119.3	110.8	87.2	81.7	106.5	123.9	113.5	69.8	110.1	85	92.2	1.29393	1.20174	0.94577	0.886117	1.1551	1.34382	1.23102	0.75705	1.19414	0.921909
O95302	Peptidyl-prolyl cis-trans isomerase FKBP9 OS=Homo sapiens GN=FKBP9 PE=1 SV=2	6	6	6	28.4	246.8	23.4	3.8	38.4	448.7	9.7	145.9	41.2	2	111.6	0.25448	2.21147	0.209677	0.0340502	0.344086	4.02061	0.0869176	1.30735	0.369176	0.0179211
P13489	Ribonuclease inhibitor OS=Homo sapiens GN=RNH1 PE=1 SV=2	6	7	6	91.4	144.1	97.9	40	63.8	109	103.5	6.5	206	112.4	125.3	0.729449	1.15004	0.781325	0.319234	0.509178	0.869912	0.826018	0.0518755	1.64405	0.897047
Q93033	Immunoglobulin superfamily member 2 OS=Homo sapiens GN=CD101 PE=1 SV=2	6	6	6	66.8	118.2	27.2	74.7	159.4	136.5	135.3	19.5	91.9	147.2	123.3	0.541768	0.958637	0.2206	0.605839	1.29278	1.10706	1.09732	0.158151	0.745337	1.19384
Q8IY21	Probable ATP-dependent RNA helicase DDX60 OS=Homo sapiens GN=DDX60 PE=1 SV=3	6	6	6	118.2	54.9	51.4	73	125.6	35.6	104.2	92.2	91.3	251.1	102.4	1.1543	0.536133	0.501953	0.712891	1.22656	0.347656	1.01758	0.900391	0.891602	2.45215
Q96A65	Exocyst complex component 4 OS=Homo sapiens GN=EXOC4 PE=1 SV=1	6	6	6	106.4	139.7	83.4	42.4	108.3	146.4	106.4	48.5	146.1	77.5	95	1.12	1.47053	0.877895	0.446316	1.14	1.54105	1.12	0.510526	1.53789	0.815789
Q9Y365	START domain-containing protein 10 OS=Homo sapiens GN=STARD10 PE=1 SV=2	6	6	6	70.8	98.2	99.8	209.1	163	52.4	84.8	52.9	33.3	131.4	104.4	0.678161	0.940613	0.955939	2.00287	1.5613	0.501916	0.812261	0.506705	0.318966	1.25862
O94887	FERM, ARHGEF and pleckstrin domain-containing protein 2 OS=Homo sapiens GN=FARP2 PE=1 SV=3	6	6	6	197.1	54.7	113.3	73.3	172.6	54.7	134.2	63.8	92.8	52.4	91.1	2.16356	0.600439	1.24369	0.80461	1.89462	0.600439	1.47311	0.700329	1.01866	0.575192
Q96A33	Coiled-coil domain-containing protein 47 OS=Homo sapiens GN=CCDC47 PE=1 SV=1	6	10	6	77.4	160.6	80.2	81.1	60.8	119	105.8	50.9	109	122.6	132.5	0.584151	1.21208	0.605283	0.612075	0.458868	0.898113	0.798491	0.384151	0.822642	0.925283
Q8IV08	Phospholipase D3 OS=Homo sapiens GN=PLD3 PE=1 SV=1	6	9	6	154	32.7	40.9	35.1	355.7	82.6	82.5	41.5	112.5	80.4	81.9	1.88034	0.399267	0.499389	0.428571	4.3431	1.00855	1.00733	0.506716	1.37363	0.981685
P32942	Intercellular adhesion molecule 3 OS=Homo sapiens GN=ICAM3 PE=1 SV=2	6	7	6	46.9	68.1	40	72.8	49.7	134.7	77.9	36.6	131.7	344.4	97.3	0.482014	0.699897	0.4111	0.748201	0.510791	1.38438	0.800617	0.376156	1.35355	3.53957
P42356	Phosphatidylinositol 4-kinase alpha OS=Homo sapiens GN=PI4KA PE=1 SV=4	6	6	6	110.3	87.5	65.9	55.2	130.7	142.6	96.4	129.5	104.3	61.1	116.5	0.946781	0.751073	0.565665	0.47382	1.12189	1.22403	0.827468	1.11159	0.895279	0.524464
A1A5B4	Anoctamin-9 OS=Homo sapiens GN=ANO9 PE=1 SV=3	6	7	6	105.9	138.2	94.8	19.5	39.4	19	204.8	5.8	210.1	152.4	110.1	0.961853	1.25522	0.861035	0.177112	0.357856	0.17257	1.86013	0.0526794	1.90827	1.3842
Q14974	Importin subunit beta-1 OS=Homo sapiens GN=KPNB1 PE=1 SV=2	6	8	6	120	99.2	72.7	62.1	69.2	81.5	148	63.6	113	158.5	112.3	1.06857	0.883348	0.647373	0.552983	0.616207	0.725735	1.3179	0.56634	1.00623	1.4114
Q6UX06	Olfactomedin-4 OS=Homo sapiens GN=OLFM4 PE=1 SV=1	6	9	6	2	48.3	16.8	77.6	2.3	21.9	19.2	705.8	10.6	37.8	157.8	0.0126743	0.306084	0.106464	0.491762	0.0145754	0.138783	0.121673	4.47275	0.0671736	0.239544
Q8NBJ7	Sulfatase-modifying factor 2 OS=Homo sapiens GN=SUMF2 PE=1 SV=2	6	10	6	72.6	123.1	52.5	5.4	61.4	241.6	10.7	390.2	44.8	4.3	93.2	0.77897	1.32082	0.563305	0.0579399	0.658798	2.59227	0.114807	4.1867	0.480687	0.0461373
P07996	Thrombospondin-1 OS=Homo sapiens GN=THBS1 PE=1 SV=2	6	6	6	10.9	76.6	30.2	80.1	32.8	50.8	28.2	586.5	26.5	75.2	102.3	0.106549	0.748778	0.29521	0.782991	0.320626	0.496579	0.27566	5.73314	0.259042	0.735093
Q9Y2G3	Probable phospholipid-transporting ATPase IF OS=Homo sapiens GN=ATP11B PE=1 SV=2	6	6	6	68.6	182.2	52	84.3	110.7	109.7	82.5	147.8	54.2	105.8	102.2	0.671233	1.78278	0.508806	0.824853	1.08317	1.07339	0.807241	1.44618	0.530333	1.03523
P63244	Receptor of activated protein C kinase 1 OS=Homo sapiens GN=RACK1 PE=1 SV=3	6	8	6	55.6	139.2	85.7	98	100.3	116.2	106.3	125.7	86.8	94.4	91.8	0.605664	1.51634	0.933551	1.06754	1.09259	1.2658	1.15795	1.36928	0.945534	1.02832
P50502	Hsc70-interacting protein OS=Homo sapiens GN=ST13 PE=1 SV=2	6	9	6	89.7	124.5	81.8	24.1	73.1	114.3	130.4	53.7	243.7	70.5	94.4	0.950212	1.31886	0.866525	0.255297	0.774364	1.21081	1.38136	0.568856	2.58157	0.746822
Q96S52	GPI transamidase component PIG-S OS=Homo sapiens GN=PIGS PE=1 SV=3	6	7	6	63.7	137.2	84.7	92.4	62.9	93.5	91.2	65.4	132.7	152.8	123.6	0.515372	1.11003	0.685275	0.747573	0.5089	0.756472	0.737864	0.529126	1.07362	1.23625
Q13232	Nucleoside diphosphate kinase 3 OS=Homo sapiens GN=NME3 PE=1 SV=2	6	6	6	119.3	81.5	90.9	53.2	81.9	124.3	93.1	137.7	118.5	108.9	90.7	1.31533	0.898567	1.00221	0.586549	0.902977	1.37045	1.02646	1.51819	1.3065	1.20066
A6NI72	Putative neutrophil cytosol factor 1B OS=Homo sapiens GN=NCF1B PE=5 SV=2	6	7	6	43	110	15.5	56.2	42.1	198.6	74.1	159.7	75.8	224.3	100.7	0.427011	1.09235	0.153923	0.558093	0.418073	1.97219	0.735849	1.5859	0.752731	2.22741
O75396	Vesicle-trafficking protein SEC22b OS=Homo sapiens GN=SEC22B PE=1 SV=4	6	7	6	43.7	129.9	60.5	51.6	51.2	185.7	103.2	39.5	145	155	134.8	0.324184	0.96365	0.448813	0.382789	0.379822	1.3776	0.765579	0.293027	1.07567	1.14985
P04217	Alpha-1B-glycoprotein OS=Homo sapiens GN=A1BG PE=1 SV=4	6	8	6	70.5	63.4	67.5	75.8	107.5	105.3	119.2	51.9	149.6	183.3	106.1	0.664467	0.597549	0.636192	0.71442	1.0132	0.99246	1.12347	0.489161	1.40999	1.72762
O15511	Actin-related protein 2/3 complex subunit 5 OS=Homo sapiens GN=ARPC5 PE=1 SV=3	7	7	6	74.2	131.1	70.9	76.7	88.8	118.4	140.4	59.4	137.7	92.4	110	0.674545	1.19182	0.644545	0.697273	0.807273	1.07636	1.27636	0.54	1.25182	0.84
O15118	Niemann-Pick C1 protein OS=Homo sapiens GN=NPC1 PE=1 SV=2	6	6	6	73.8	98.6	74.3	64.1	125.3	116.1	122.1	71.7	121.8	130.5	101.8	0.724951	0.968566	0.729862	0.629666	1.23084	1.14047	1.19941	0.704322	1.19646	1.28193
P11047	Laminin subunit gamma-1 OS=Homo sapiens GN=LAMC1 PE=1 SV=3	6	8	6	47	97.8	54.7	26.9	40	154.3	85.1	144.2	135.6	188.5	126	0.373016	0.77619	0.434127	0.213492	0.31746	1.2246	0.675397	1.14444	1.07619	1.49603
Q96DA0	Zymogen granule protein 16 homolog B OS=Homo sapiens GN=ZG16B PE=1 SV=3	6	9	6	107.7	98.4	188.5	107.2	116.1	77.8	100	121	36.3	63.1	83.8	1.2852	1.17422	2.2494	1.27924	1.38544	0.928401	1.19332	1.44391	0.433174	0.752983
P62937	Peptidyl-prolyl cis-trans isomerase A OS=Homo sapiens GN=PPIA PE=1 SV=2	6	13	6	84.9	156.2	87	23.1	84.1	254.9	72.7	54.2	147.1	38.1	97.6	0.869877	1.60041	0.891393	0.23668	0.86168	2.61168	0.744877	0.555328	1.50717	0.390369
Q02318	Sterol 26-hydroxylase, mitochondrial OS=Homo sapiens GN=CYP27A1 PE=1 SV=1	6	6	6	102.7	107.8	72.2	166.8	69	115.6	71.7	180.9	51.8	55.5	106	0.968868	1.01698	0.681132	1.57358	0.650943	1.09057	0.676415	1.7066	0.488679	0.523585
Q13315	Serine-protein kinase ATM OS=Homo sapiens GN=ATM PE=1 SV=4	6	6	6	135.8	164	70.4	241.3	48	104.7	134.9	85	31.1	28.6	56.1	2.42068	2.92335	1.2549	4.30125	0.855615	1.86631	2.40463	1.51515	0.554367	0.509804
P08240	Signal recognition particle receptor subunit alpha OS=Homo sapiens GN=SRPRA PE=1 SV=2	6	8	6	45.6	122	62.6	87.4	64.6	170.3	91.7	63.7	92.3	168.9	130.9	0.348358	0.932009	0.478228	0.667685	0.493506	1.30099	0.700535	0.486631	0.705118	1.2903
O75781	Paralemmin-1 OS=Homo sapiens GN=PALM PE=1 SV=2	6	6	6	50	12.6	135.6	12.2	36.8	137.3	62.6	113.6	369.8	56.9	112.6	0.44405	0.111901	1.20426	0.108348	0.326821	1.21936	0.55595	1.00888	3.28419	0.505329
Q27J81	Inverted formin-2 OS=Homo sapiens GN=INF2 PE=1 SV=2	7	7	6	68.2	63.4	69.4	64.6	70.8	174.5	87.5	288.4	80.3	33.2	99.6	0.684739	0.636546	0.696787	0.648594	0.710843	1.75201	0.878514	2.89558	0.806225	0.333333
P13010	X-ray repair cross-complementing protein 5 OS=Homo sapiens GN=XRCC5 PE=1 SV=3	6	7	6	103.2	148.4	39.5	39.2	58	51	140.5	208.5	79.9	112	119.9	0.860717	1.2377	0.329441	0.326939	0.483736	0.425354	1.17181	1.73895	0.666389	0.934112
P08582	Melanotransferrin OS=Homo sapiens GN=MELTF PE=1 SV=2	6	6	6	37.6	127.1	51.2	48.2	38.5	81	66.7	112.5	174.2	240.6	122.2	0.307692	1.0401	0.418985	0.394435	0.315057	0.662848	0.545827	0.920622	1.42553	1.9689
P09211	Glutathione S-transferase P OS=Homo sapiens GN=GSTP1 PE=1 SV=2	6	15	6	64.5	176.9	74.2	34.3	63.5	211.6	73	52.1	177.3	60.3	112.3	0.574354	1.57524	0.66073	0.305432	0.56545	1.88424	0.650045	0.463936	1.57881	0.536955
P00813	Adenosine deaminase OS=Homo sapiens GN=ADA PE=1 SV=3	6	6	6	44.7	67.3	32.9	93.1	62.1	317.1	55.7	37.2	166.4	115.1	108.5	0.411982	0.620276	0.303226	0.858065	0.57235	2.92258	0.513364	0.342857	1.53364	1.06083
Q13867	Bleomycin hydrolase OS=Homo sapiens GN=BLMH PE=1 SV=1	6	10	6	135.8	105.6	89	125.2	153.8	86.8	90.4	99.3	52.1	93.2	68.9	1.97097	1.53266	1.29173	1.81713	2.23222	1.2598	1.31205	1.44122	0.756168	1.35269
P23526	Adenosylhomocysteinase OS=Homo sapiens GN=AHCY PE=1 SV=4	7	10	6	88.6	203.9	72.9	65.1	109.8	102.3	94.5	64.5	127.4	69.8	101.1	0.87636	2.01682	0.721068	0.643917	1.08605	1.01187	0.934718	0.637982	1.26014	0.690406
Q9NWU5	39S ribosomal protein L22, mitochondrial OS=Homo sapiens GN=MRPL22 PE=1 SV=1	6	6	6	106	86.6	255.6	109.7	81.3	47.3	86	162.1	35	35.7	94.7	1.11932	0.914467	2.69905	1.15839	0.858501	0.499472	0.908131	1.71172	0.369588	0.37698
P48047	ATP synthase subunit O, mitochondrial OS=Homo sapiens GN=ATP5O PE=1 SV=1	6	13	6	179.1	58.4	206.3	61.8	101.5	38.8	122.9	53.5	85.7	97.2	94.9	1.88725	0.615385	2.17387	0.651212	1.06955	0.408851	1.29505	0.563751	0.903056	1.02424
P48637	Glutathione synthetase OS=Homo sapiens GN=GSS PE=1 SV=1	6	7	6	122.7	101.3	95.3	72.8	124.3	113	119.5	86.5	108.9	60	95.8	1.28079	1.05741	0.994781	0.759916	1.29749	1.17954	1.24739	0.902923	1.13674	0.626305
P30837	Aldehyde dehydrogenase X, mitochondrial OS=Homo sapiens GN=ALDH1B1 PE=1 SV=3	7	9	6	165.3	140	111.3	9.9	59.5	87.3	95.1	86.2	177.9	73.6	94	1.75851	1.48936	1.18404	0.105319	0.632979	0.928723	1.0117	0.917021	1.89255	0.782979
O00748	Cocaine esterase OS=Homo sapiens GN=CES2 PE=1 SV=1	6	13	6	140.7	284.9	177.6	5.5	128.6	78.9	18.1	20.3	139.6	2.2	103.6	1.35811	2.75	1.71429	0.0530888	1.24131	0.761583	0.17471	0.195946	1.34749	0.0212355
P83111	Serine beta-lactamase-like protein LACTB, mitochondrial OS=Homo sapiens GN=LACTB PE=1 SV=2	6	6	6	87.4	83.9	116.3	134.6	121	89.6	39.2	73.2	113	131.7	110	0.794545	0.762727	1.05727	1.22364	1.1	0.814545	0.356364	0.665455	1.02727	1.19727
Q02338	D-beta-hydroxybutyrate dehydrogenase, mitochondrial OS=Homo sapiens GN=BDH1 PE=1 SV=3	6	9	6	232	50.3	245.6	57.3	109.9	33.8	142.9	9.7	95.3	36.8	86.3	2.6883	0.582851	2.84589	0.663963	1.27346	0.391657	1.65585	0.112399	1.10429	0.426419
Q9Y3R5	Protein dopey-2 OS=Homo sapiens GN=DOPEY2 PE=1 SV=5	6	6	6	126.9	65.8	184.2	97	117.7	28	114.8	38.1	103.5	126.1	97.8	1.29755	0.672802	1.88344	0.99182	1.20348	0.286299	1.17382	0.389571	1.05828	1.28937
A1X283	SH3 and PX domain-containing protein 2B OS=Homo sapiens GN=SH3PXD2B PE=1 SV=3	6	6	6	36.5	54.9	75.6	43.5	72.5	297	64.3	194.1	104	46.3	111.3	0.327942	0.493261	0.679245	0.390836	0.651393	2.66846	0.577718	1.74394	0.934412	0.415993
P62750	60S ribosomal protein L23a OS=Homo sapiens GN=RPL23A PE=1 SV=1	6	13	6	85.5	48.1	96	144.3	193.7	65.2	92.8	133.8	35.5	113.3	91.8	0.931373	0.523965	1.04575	1.5719	2.11002	0.71024	1.01089	1.45752	0.38671	1.2342
Q12913	Receptor-type tyrosine-protein phosphatase eta OS=Homo sapiens GN=PTPRJ PE=1 SV=3	6	6	6	28.1	161.7	44.2	67.3	21.1	128.6	61	73.7	105.8	291	117.4	0.239353	1.37734	0.376491	0.573254	0.179727	1.0954	0.519591	0.627768	0.901193	2.47871
O00161	Synaptosomal-associated protein 23 OS=Homo sapiens GN=SNAP23 PE=1 SV=1	6	6	6	73.4	63.4	108.2	32.6	70.9	121.1	93.6	87.6	219.7	104.6	124.7	0.588613	0.50842	0.867682	0.261427	0.568565	0.971131	0.750601	0.702486	1.76183	0.838813
O60763	General vesicular transport factor p115 OS=Homo sapiens GN=USO1 PE=1 SV=2	6	7	6	48.9	95.9	67.6	107.5	56.6	126.7	102.3	46.5	160.9	157	130	0.376154	0.737692	0.52	0.826923	0.435385	0.974615	0.786923	0.357692	1.23769	1.20769
P50148	Guanine nucleotide-binding protein G(q) subunit alpha OS=Homo sapiens GN=GNAQ PE=1 SV=4	11	16	6	113	59.6	81.2	48.2	90.5	113.6	149.9	27.1	179.7	132	105.3	1.07312	0.566002	0.77113	0.45774	0.859449	1.07882	1.42355	0.25736	1.70655	1.25356
P12532	Creatine kinase U-type, mitochondrial OS=Homo sapiens GN=CKMT1A PE=1 SV=1	6	11	6	317.7	87	205.1	38	117.8	59.4	38	25.5	95.5	30.7	85.5	3.71579	1.01754	2.39883	0.444444	1.37778	0.694737	0.444444	0.298246	1.11696	0.359064
P09497	Clathrin light chain B OS=Homo sapiens GN=CLTB PE=1 SV=1	6	8	6	89.8	51	97.6	37.7	51.6	99.4	194	13.1	271.7	92.6	101.4	0.885602	0.502959	0.962525	0.371795	0.508876	0.980276	1.91321	0.129191	2.67949	0.913215
Q15363	Transmembrane emp24 domain-containing protein 2 OS=Homo sapiens GN=TMED2 PE=1 SV=1	6	21	6	69.3	117.1	72.5	55.8	74.5	124.1	93.1	43.3	165.6	151.5	133.1	0.520661	0.87979	0.544703	0.419234	0.55973	0.932382	0.699474	0.325319	1.24418	1.13824
O43451	Maltase-glucoamylase, intestinal OS=Homo sapiens GN=MGAM PE=1 SV=5	9	10	6	11.3	97.4	63.7	96.1	11.6	102.3	28.5	112.2	35.7	428.4	112.7	0.100266	0.864241	0.565217	0.852706	0.102928	0.90772	0.252884	0.995563	0.31677	3.80124
P31146	Coronin-1A OS=Homo sapiens GN=CORO1A PE=1 SV=4	6	6	6	51.7	79.3	67.2	20.5	64.7	220.8	63.4	65.8	196.1	163.2	107.2	0.482276	0.739739	0.626866	0.191231	0.603545	2.0597	0.591418	0.613806	1.82929	1.52239
Q04637	Eukaryotic translation initiation factor 4 gamma 1 OS=Homo sapiens GN=EIF4G1 PE=1 SV=4	6	6	6	122.7	100.1	225.3	56.8	74	119.1	54.3	201.6	35	29.4	81.6	1.50368	1.22672	2.76103	0.696078	0.906863	1.45956	0.665441	2.47059	0.428922	0.360294
P19971	Thymidine phosphorylase OS=Homo sapiens GN=TYMP PE=1 SV=2	6	8	6	31.5	66.3	102	52.5	19.4	134	127.4	104.1	155.9	183.3	123.4	0.255267	0.537277	0.82658	0.425446	0.157212	1.0859	1.03241	0.843598	1.26337	1.48541
P00738	Haptoglobin OS=Homo sapiens GN=HP PE=1 SV=1	12	19	6	17.4	38.9	115.9	42.9	51.7	104.3	149.1	31.2	268	161	119.8	0.145242	0.324708	0.967446	0.358097	0.431553	0.870618	1.24457	0.260434	2.23706	1.34391
Q14692	Ribosome biogenesis protein BMS1 homolog OS=Homo sapiens GN=BMS1 PE=1 SV=1	6	8	6	72.4	198.9	33.8	232.7	73.5	56.4	52.3	111	27.5	141.8	99.6	0.726908	1.99699	0.339357	2.33635	0.737952	0.566265	0.5251	1.11446	0.276104	1.42369
Q6UXV4	MICOS complex subunit MIC27 OS=Homo sapiens GN=APOOL PE=1 SV=1	6	9	6	225.5	46.6	140.1	99	90.1	56.9	92.2	213.1	34.5	23.8	78.2	2.88363	0.595908	1.79156	1.26598	1.15217	0.727621	1.17903	2.72506	0.441176	0.304348
Q9P2R7	Succinate--CoA ligase [ADP-forming] subunit beta, mitochondrial OS=Homo sapiens GN=SUCLA2 PE=1 SV=3	6	6	6
Q16555	Dihydropyrimidinase-related protein 2 OS=Homo sapiens GN=DPYSL2 PE=1 SV=1	9	9	6	86.5	65.7	117.1	21	73.7	177.3	108.9	82.7	207.6	56.8	102.7	0.842259	0.639727	1.14021	0.204479	0.717624	1.72639	1.06037	0.805258	2.02142	0.553067
P08574	Cytochrome c1, heme protein, mitochondrial OS=Homo sapiens GN=CYC1 PE=1 SV=3	6	6	6	219.4	64.5	192.4	54.6	73.5	48.5	92.8	30.7	120.8	104.3	98.5	2.22741	0.654822	1.9533	0.554315	0.746193	0.492386	0.942132	0.311675	1.2264	1.05888
P67870	Casein kinase II subunit beta OS=Homo sapiens GN=CSNK2B PE=1 SV=1	6	7	6	138.5	128.5	111.7	71.5	108.4	81.6	59.7	56.1	103.3	135.4	105.2	1.31654	1.22148	1.06179	0.679658	1.03042	0.775665	0.56749	0.53327	0.981939	1.28707
Q2M2H8	Probable maltase-glucoamylase 2 OS=Homo sapiens GN=MGAM2 PE=2 SV=3	8	9	6
P49207	60S ribosomal protein L34 OS=Homo sapiens GN=RPL34 PE=1 SV=3	6	19	6	76.1	39.8	139	222.4	184.2	49.6	113.2	74.6	29.6	75.6	96.1	0.791883	0.414152	1.44641	2.31426	1.91675	0.516129	1.17794	0.776275	0.308012	0.786681
P59998	Actin-related protein 2/3 complex subunit 4 OS=Homo sapiens GN=ARPC4 PE=1 SV=3	6	8	6	62.4	148.3	62.6	82.2	67.3	126.8	126.2	66.2	137.5	96.1	124.4	0.501608	1.19212	0.503215	0.660772	0.540997	1.01929	1.01447	0.532154	1.10531	0.772508
O75356	Ectonucleoside triphosphate diphosphohydrolase 5 OS=Homo sapiens GN=ENTPD5 PE=1 SV=1	6	9	6	203.2	97.7	246.8	17.2	229.1	32.7	22.1		157.1	5.3	88.8	2.28829	1.10023	2.77928	0.193694	2.57995	0.368243	0.248874		1.76914	0.0596847
Q99829	Copine-1 OS=Homo sapiens GN=CPNE1 PE=1 SV=1	6	6	6	38.8	109.9	106.2	46.8	58.3	172.7	56.3	88.6	156.6	162.2	103.6	0.374517	1.06081	1.0251	0.451737	0.562741	1.66699	0.543436	0.855212	1.51158	1.56564
P55160	Nck-associated protein 1-like OS=Homo sapiens GN=NCKAP1L PE=1 SV=3	7	8	6	65.3	57.9	49	84.7	110.8	113.8	68.1	125.9	118.5	193.6	112.3	0.581478	0.515583	0.436331	0.75423	0.986643	1.01336	0.606411	1.1211	1.05521	1.72395
Q96KP4	Cytosolic non-specific dipeptidase OS=Homo sapiens GN=CNDP2 PE=1 SV=2	6	8	6	94.7	82.8	81.6	49.1	104.6	172	82	107.1	151.2	79.1	95.7	0.989551	0.865204	0.852665	0.513062	1.093	1.79728	0.856844	1.11912	1.57994	0.826541
O75342	Arachidonate 12-lipoxygenase, 12R-type OS=Homo sapiens GN=ALOX12B PE=1 SV=1	6	8	6	122.8	102.9	78.6	142.5	210.6	66.5	125.3	86.3	26.3	64.1	74	1.65946	1.39054	1.06216	1.92568	2.84595	0.898649	1.69324	1.16622	0.355405	0.866216
Q96LJ7	Dehydrogenase/reductase SDR family member 1 OS=Homo sapiens GN=DHRS1 PE=1 SV=1	5	5	5	151.2	42.3	212.8	65.7	154.9	45.5	188.7	42.4	57.9	35.2	103.4	1.46228	0.409091	2.05803	0.635397	1.49807	0.440039	1.82495	0.410058	0.559961	0.340426
P20618	Proteasome subunit beta type-1 OS=Homo sapiens GN=PSMB1 PE=1 SV=2	5	7	5	86.9	116.1	69.2	97.4	103.4	135.2	101.7	81.1	120.7	91.7	96.5	0.900518	1.20311	0.717098	1.00933	1.0715	1.40104	1.05389	0.840415	1.25078	0.950259
Q9NZ01	Very-long-chain enoyl-CoA reductase OS=Homo sapiens GN=TECR PE=1 SV=1	5	6	5	75.5	184.7	74	68.9	64	112.4	95.3	83.5	104.5	122.1	115.2	0.655382	1.6033	0.642361	0.59809	0.555556	0.975694	0.827257	0.724826	0.907118	1.0599
Q7Z4W1	L-xylulose reductase OS=Homo sapiens GN=DCXR PE=1 SV=2	5	7	5	87.2	100	123.8	113.2	153.1	73.9	70.6	92.4	69.9	114	101.9	0.855741	0.981354	1.21492	1.11089	1.50245	0.725221	0.692836	0.906771	0.685967	1.11874
P00338	L-lactate dehydrogenase A chain OS=Homo sapiens GN=LDHA PE=1 SV=2	7	9	5	101.8	173.9	54.5	92	65.3	170.4	56.6	140.8	88.2	69.3	87.2	1.16743	1.99427	0.625	1.05505	0.748853	1.95413	0.649083	1.61468	1.01147	0.794725
Q03518	Antigen peptide transporter 1 OS=Homo sapiens GN=TAP1 PE=1 SV=2	5	5	5	59.2	77.2	44.8	67.7	24.5	103.8	109.8	117.6	180.5	182.1	132.8	0.445783	0.581325	0.337349	0.509789	0.184488	0.781627	0.826807	0.885542	1.35919	1.37123
Q9NUQ9	Protein FAM49B OS=Homo sapiens GN=FAM49B PE=1 SV=1	5	5	5	59.7	96	59.2	48.2	50.8	231.8	102.7	68.3	179.1	96.5	107.8	0.553803	0.890538	0.549165	0.447124	0.471243	2.15028	0.95269	0.633581	1.66141	0.895176
P02743	Serum amyloid P-component OS=Homo sapiens GN=APCS PE=1 SV=2	5	8	5	52.7	45.9	139.9	70.2	51.9	27.8	116.4	31	222.6	247.9	93.7	0.562433	0.489861	1.49306	0.7492	0.553895	0.296692	1.24226	0.330843	2.37567	2.64568
Q93009	Ubiquitin carboxyl-terminal hydrolase 7 OS=Homo sapiens GN=USP7 PE=1 SV=2	5	5	5	71.8	174.2	75.5	64.8	67.2	99.1	114.8	99.8	89.4	142.4	101.1	0.710188	1.72305	0.746785	0.64095	0.664688	0.980218	1.13551	0.987141	0.884273	1.40851
Q6PKC3	Thioredoxin domain-containing protein 11 OS=Homo sapiens GN=TXNDC11 PE=1 SV=2	5	5	5	85.7	164.9	79.4	41	99.7	206.5	50.5	142.1	59.9	80.9	89.4	0.958613	1.84452	0.888143	0.458613	1.11521	2.30984	0.564877	1.58949	0.670022	0.904922
Q9Y2J8	Protein-arginine deiminase type-2 OS=Homo sapiens GN=PADI2 PE=1 SV=2	5	5	5	142.7	33.9	246.8	123.8	141	15.8	126	15.2	86.6	66.6	101.6	1.40453	0.333661	2.42913	1.2185	1.3878	0.155512	1.24016	0.149606	0.852362	0.655512
P07195	L-lactate dehydrogenase B chain OS=Homo sapiens GN=LDHB PE=1 SV=2	7	9	5	61.6	138.8	80	60.5	67.7	182.8	97.3	42.8	170.4	78.8	119.3	0.516345	1.16345	0.670578	0.507125	0.567477	1.53227	0.815591	0.358759	1.42833	0.66052
P07148	Fatty acid-binding protein, liver OS=Homo sapiens GN=FABP1 PE=1 SV=1	5	8	5	167.2	51.8	143.6	6	260.4	19.4	306.7		85.9	9.3	49.7	3.36419	1.04225	2.88934	0.120724	5.23944	0.390342	6.17103		1.72837	0.187123
Q9Y2T2	AP-3 complex subunit mu-1 OS=Homo sapiens GN=AP3M1 PE=1 SV=1	5	6	5	58	102	86.6	144.8	110.1	120.8	80.5	106.5	82.1	112.7	96	0.604167	1.0625	0.902083	1.50833	1.14687	1.25833	0.838542	1.10938	0.855208	1.17396
P30084	Enoyl-CoA hydratase, mitochondrial OS=Homo sapiens GN=ECHS1 PE=1 SV=4	5	5	5	93.5	98.5	169.7	20.5	57.5	227.4	41	129.8	87	55.1	119.8	0.780467	0.822204	1.41653	0.171119	0.479967	1.89816	0.342237	1.08347	0.72621	0.459933
P62195	26S proteasome regulatory subunit 8 OS=Homo sapiens GN=PSMC5 PE=1 SV=1	5	5	5	56.3	139.1	52.1	78.9	71	162.5	107.7	57.1	117.4	127.5	130.3	0.43208	1.06754	0.399847	0.605526	0.544896	1.24712	0.826554	0.438219	0.900998	0.978511
Q6UX53	Methyltransferase-like protein 7B OS=Homo sapiens GN=METTL7B PE=1 SV=2	5	12	5	93.6	129.1	241.4	67.8	82.2	49.2	151.3	80.2	63	29.4	112.9	0.829052	1.14349	2.13818	0.600531	0.728078	0.435784	1.34012	0.710363	0.558016	0.260407
Q8IZA0	Dyslexia-associated protein KIAA0319-like protein OS=Homo sapiens GN=KIAA0319L PE=1 SV=2	5	5	5	77.6	169.8	93.1	79.7	89.5	104.3	98.5	66.4	97.9	101.8	121.4	0.639209	1.39868	0.766886	0.656507	0.737232	0.859143	0.811367	0.546952	0.806425	0.83855
P48643	T-complex protein 1 subunit epsilon OS=Homo sapiens GN=CCT5 PE=1 SV=1	6	8	5	51.6	244.5	56.7	64.8	73.3	71.6	92.9	34.3	109.1	173.4	127.8	0.403756	1.91315	0.443662	0.507042	0.573552	0.56025	0.726917	0.268388	0.853678	1.35681
O14964	Hepatocyte growth factor-regulated tyrosine kinase substrate OS=Homo sapiens GN=HGS PE=1 SV=1	5	6	5	32.8	131.9	88.6	43.2	59	203.4	66.1	160.3	150.1	65.9	98.7	0.33232	1.33637	0.89767	0.43769	0.597771	2.06079	0.669706	1.62411	1.52077	0.66768
P30740	Leukocyte elastase inhibitor OS=Homo sapiens GN=SERPINB1 PE=1 SV=1	5	7	5	65.4	79.7	93.6	46.3	66.8	141.6	80.1	197.5	123	115.7	90.5	0.722652	0.880663	1.03425	0.511602	0.738122	1.56464	0.885083	2.18232	1.35912	1.27845
O75400	Pre-mRNA-processing factor 40 homolog A OS=Homo sapiens GN=PRPF40A PE=1 SV=2	5	9	5	171.6	189.3	49.7	47.9	59.7	100.4	141.3	87.5	41	101.9	109.8	1.56284	1.72404	0.452641	0.436248	0.543716	0.91439	1.28689	0.796903	0.373406	0.928051
P08571	Monocyte differentiation antigen CD14 OS=Homo sapiens GN=CD14 PE=1 SV=2	5	6	5	53.9	53.1	49	48	38	170.1	48.2	47.2	187.3	284.6	120.6	0.446932	0.440299	0.406302	0.39801	0.315091	1.41045	0.399668	0.391376	1.55307	2.35987
Q6P4A7	Sideroflexin-4 OS=Homo sapiens GN=SFXN4 PE=1 SV=1	5	5	5	162.5	107.6	164	117.2	102.5	72.2	77.5	99.4	35.2	63.1	98.7	1.6464	1.09017	1.6616	1.18744	1.0385	0.73151	0.785208	1.00709	0.356636	0.639311
P62316	Small nuclear ribonucleoprotein Sm D2 OS=Homo sapiens GN=SNRPD2 PE=1 SV=1	5	8	5	70.6	77.2	36.5	71.6	113.4	66.3	90	68.9	70.3	333.8	101.5	0.695567	0.760591	0.359606	0.705419	1.11724	0.653202	0.8867	0.678818	0.692611	3.28867
Q8N6Q3	CD177 antigen OS=Homo sapiens GN=CD177 PE=1 SV=2	5	5	5	60.3	39.9	84.6	34.5	162.9	85.6	233.3	27.7	141.9	114.2	115.1	0.523892	0.346655	0.735013	0.299739	1.41529	0.743701	2.02693	0.24066	1.23284	0.992181
P54920	Alpha-soluble NSF attachment protein OS=Homo sapiens GN=NAPA PE=1 SV=3	5	6	5	47.9	74.6	93.4	49.2	57.9	112.4	205	47.8	200	89.9	121.9	0.392945	0.611977	0.766202	0.40361	0.474979	0.922067	1.68171	0.392125	1.64069	0.73749
P68871	Hemoglobin subunit beta OS=Homo sapiens GN=HBB PE=1 SV=2	10	40	5	59	37	71.1	8.5	11.6	24.1	72.5	5	675.3	57	78.9	0.747782	0.468948	0.901141	0.107731	0.147022	0.30545	0.918885	0.0633714	8.55894	0.722433
O75027	ATP-binding cassette sub-family B member 7, mitochondrial OS=Homo sapiens GN=ABCB7 PE=1 SV=2	5	6	5	198.2	81.5	160.3	72.8	77.9	79.9	104.3	88.7	78.1	68.9	89.3	2.21948	0.912654	1.79507	0.81523	0.87234	0.894737	1.16797	0.993281	0.87458	0.771557
Q9C075	Keratin, type I cytoskeletal 23 OS=Homo sapiens GN=KRT23 PE=1 SV=2	7	10	5	116.8	87.8	108.3	120.4	138	92.4	112.6	130	47.1	66.2	80.4	1.45274	1.09204	1.34701	1.49751	1.71642	1.14925	1.4005	1.61692	0.585821	0.823383
Q8NBL1	Protein O-glucosyltransferase 1 OS=Homo sapiens GN=POGLUT1 PE=1 SV=1	5	6	5	69.7	222.9	77.5	21.9	58.9	239	11.4	232.9	56.4	20.1	89.2	0.78139	2.49888	0.868834	0.245516	0.660314	2.67937	0.127803	2.61099	0.632287	0.225336
P23381	Tryptophan--tRNA ligase, cytoplasmic OS=Homo sapiens GN=WARS PE=1 SV=2	5	5	5	40.6	64.7	48.7	59.9	44.4	269.5	49.6	116.3	154.8	139.8	111.7	0.363474	0.57923	0.435989	0.536258	0.397493	2.41271	0.444047	1.04118	1.38585	1.25157
Q5KU26	Collectin-12 OS=Homo sapiens GN=COLEC12 PE=1 SV=3	5	5	5	57.4	31.1	135.1	13.4	11.1	171.8	165.2	40.1	253.8	72.4	148.6	0.386272	0.209287	0.909152	0.090175	0.0746972	1.15612	1.11171	0.269852	1.70794	0.487214
P06213	Insulin receptor OS=Homo sapiens GN=INSR PE=1 SV=4	6	8	5	57.4	81.5	110.9	70.3	34.4	57.2	195.3	33	152.2	193.8	114.1	0.503067	0.714286	0.971954	0.616126	0.30149	0.501315	1.71166	0.28922	1.33392	1.69851
P04626	Receptor tyrosine-protein kinase erbB-2 OS=Homo sapiens GN=ERBB2 PE=1 SV=1	5	5	5	146	87.4	96.9	52.2	125.7	76.3	151.9	20.1	154.6	80.1	108.8	1.34191	0.803309	0.890625	0.479779	1.15533	0.701287	1.39614	0.184743	1.42096	0.736213
Q9Y2X3	Nucleolar protein 58 OS=Homo sapiens GN=NOP58 PE=1 SV=1	5	8	5	138.7	154.9	46	104.5	79.1	78.7	94.3	51.6	67.8	186.5	97.9	1.41675	1.58223	0.469867	1.06742	0.807967	0.803882	0.963228	0.527068	0.692543	1.90501
P15085	Carboxypeptidase A1 OS=Homo sapiens GN=CPA1 PE=1 SV=2	5	7	5	10.2	73.3	1.1	2.7	0.9	2.6	28.5	4	430.2	473.2	73.3	0.139154	1	0.0150068	0.0368349	0.0122783	0.0354707	0.388813	0.0545703	5.86903	6.45566
Q6UWP8	Suprabasin OS=Homo sapiens GN=SBSN PE=1 SV=2	5	8	5	135.5	86.2	112.4	121.4	153.8	90.3	94.5	122.5	40.4	67.3	75.7	1.78996	1.13871	1.48481	1.6037	2.0317	1.19287	1.24835	1.61823	0.533686	0.889036
Q9BZF1	Oxysterol-binding protein-related protein 8 OS=Homo sapiens GN=OSBPL8 PE=1 SV=3	5	5	5	73.4	102.3	48.1	122.7	33.1	88	78.4	107.1	103.4	216.7	126.9	0.578408	0.806147	0.379039	0.966903	0.260835	0.693459	0.617809	0.843972	0.814815	1.70764
O75351	Vacuolar protein sorting-associated protein 4B OS=Homo sapiens GN=VPS4B PE=1 SV=2	5	6	5	102.5	95.8	87	72.1	123.3	137.2	98.8	63.3	135.4	71.8	112.9	0.907883	0.848539	0.770593	0.638618	1.09212	1.21523	0.875111	0.560673	1.19929	0.635961
Q96N66	Lysophospholipid acyltransferase 7 OS=Homo sapiens GN=MBOAT7 PE=1 SV=2	5	10	5	87.3	84.6	84.6	67.4	36	68.6	109.3	311.5	61.4	75.8	113.7	0.76781	0.744063	0.744063	0.592788	0.316623	0.603342	0.961302	2.73967	0.540018	0.666667
O15173	Membrane-associated progesterone receptor component 2 OS=Homo sapiens GN=PGRMC2 PE=1 SV=1	6	10	5	149	49.9	133.5	64.6	27	93.8	151.6	26	187.5	89.1	128.1	1.16315	0.389539	1.04215	0.504294	0.210773	0.73224	1.18345	0.202966	1.4637	0.69555
P62851	40S ribosomal protein S25 OS=Homo sapiens GN=RPS25 PE=1 SV=1	5	10	5	76.4	39.6	87.3	341.2	157.4	48.7	71	94.6	33.8	46.8	103.3	0.739593	0.383349	0.845111	3.303	1.52372	0.471442	0.687318	0.915779	0.327202	0.453049
P36269	Glutathione hydrolase 5 proenzyme OS=Homo sapiens GN=GGT5 PE=1 SV=2	5	8	5	38.1	100.2	40.9	88.7	37.9	184.7	124.7	46.3	148.6	150.1	139.7	0.272727	0.717251	0.29277	0.634932	0.271296	1.32212	0.892627	0.331424	1.06371	1.07445
O43861	Probable phospholipid-transporting ATPase IIB OS=Homo sapiens GN=ATP9B PE=2 SV=4	8	9	5
Q9Y6M9	NADH dehydrogenase [ubiquinone] 1 beta subcomplex subunit 9 OS=Homo sapiens GN=NDUFB9 PE=1 SV=3	5	8	5	227.9	108.2	148	45	104.7	34.5	108	39.1	103.5	85.2	95.8	2.37891	1.12944	1.54489	0.469729	1.0929	0.360125	1.12735	0.408142	1.08038	0.889353
O43278	Kunitz-type protease inhibitor 1 OS=Homo sapiens GN=SPINT1 PE=1 SV=2	5	5	5	99.2	149.9	125.7	44.3	117.9	88.5	111.7	29.9	154.6	69.7	108.6	0.913444	1.38029	1.15746	0.407919	1.08564	0.814917	1.02855	0.275322	1.42357	0.641805
P50914	60S ribosomal protein L14 OS=Homo sapiens GN=RPL14 PE=1 SV=4	5	17	5	121.9	38.2	115.1	270.7	158.4	48.8	104	57.4	26.3	60.1	99.1	1.23007	0.385469	1.16145	2.73158	1.59839	0.492432	1.04945	0.579213	0.265388	0.606458
Q15008	26S proteasome non-ATPase regulatory subunit 6 OS=Homo sapiens GN=PSMD6 PE=1 SV=1	5	5	5	71.4	136.9	41.3	170.6	42.7	108.3	75.9	159.9	48.3	128.9	115.8	0.61658	1.18221	0.356649	1.47323	0.368739	0.935233	0.65544	1.38083	0.417098	1.11313
Q5T9L3	Protein wntless homolog OS=Homo sapiens GN=WLS PE=1 SV=2	5	5	5	79.4	110.7	77.1	84.5	79.7	164.7	113	29.9	135.4	107	118.6	0.669477	0.93339	0.650084	0.712479	0.672007	1.3887	0.952782	0.252108	1.14165	0.902192
Q9NUI1	Peroxisomal 2,4-dienoyl-CoA reductase OS=Homo sapiens GN=DECR2 PE=1 SV=1	5	6	5	73.9	149	49.2	23.5	99.9	156.8	37.4	270.1	72.1	80.6	87.6	0.843607	1.70091	0.561644	0.268265	1.14041	1.78995	0.426941	3.08333	0.823059	0.920091
Q13505	Metaxin-1 OS=Homo sapiens GN=MTX1 PE=1 SV=2	5	5	5	165.2	138	149.3	82.4	58	69.7	87.6	110.4	79.1	62.4	97.9	1.68744	1.4096	1.52503	0.841675	0.592441	0.711951	0.894791	1.12768	0.807967	0.637385
P62736	Actin, aortic smooth muscle OS=Homo sapiens GN=ACTA2 PE=1 SV=1	13	95	5	34.6	103.2	91.7	102.8	66.8	153.6	120.5	68.4	142.1	75.4	141	0.24539	0.731915	0.650355	0.729078	0.473759	1.08936	0.85461	0.485106	1.0078	0.534752
P62081	40S ribosomal protein S7 OS=Homo sapiens GN=RPS7 PE=1 SV=1	5	11	5	34.6	119.2	64	315.2	122.8	68.4	39.9	113.8	14.3	113.8	93.9	0.368477	1.26944	0.681576	3.35676	1.30777	0.728435	0.42492	1.21193	0.15229	1.21193
P30626	Sorcin OS=Homo sapiens GN=SRI PE=1 SV=1	5	10	5	85.7	63.9	140.3	30.5	75.8	50.2	177.9		287.5	83.1	105	0.81619	0.608571	1.33619	0.290476	0.721905	0.478095	1.69429		2.7381	0.791429
P08237	ATP-dependent 6-phosphofructokinase, muscle type OS=Homo sapiens GN=PFKM PE=1 SV=2	7	7	5	88.5	86.7	62.5	127.5	62.5	95.1	129.3	85.1	115.1	146.2	101.6	0.871063	0.853346	0.615157	1.25492	0.615157	0.936024	1.27264	0.837598	1.13287	1.43898
P31946	14-3-3 protein beta/alpha OS=Homo sapiens GN=YWHAB PE=1 SV=3	11	25	5	85.1	161.5	65.9	22.2	80.3	158	112.8	17.7	228	56	112.6	0.755773	1.43428	0.585258	0.197158	0.713144	1.4032	1.00178	0.157194	2.02487	0.497336
Q13510	Acid ceramidase OS=Homo sapiens GN=ASAH1 PE=1 SV=5	5	7	5	132.9	82.8	62.6	76.3	169.7	95.7	123.8	50.3	127.5	92.1	86.2	1.54176	0.960557	0.726218	0.885151	1.96868	1.11021	1.43619	0.583527	1.47912	1.06845
Q9Y2Q3	Glutathione S-transferase kappa 1 OS=Homo sapiens GN=GSTK1 PE=1 SV=3	5	11	5	101.9	145.3	78	9.7	69	127.4	38.7	297.4	99.4	26.7	106.5	0.956808	1.36432	0.732394	0.0910798	0.647887	1.19624	0.36338	2.79249	0.933333	0.250704
P17655	Calpain-2 catalytic subunit OS=Homo sapiens GN=CAPN2 PE=1 SV=6	6	6	5	89.9	44.4	87.9	42.8	91.3	91.3	141.1		260.5	108.8	141.9	0.633545	0.312896	0.61945	0.301621	0.643411	0.643411	0.994362		1.8358	0.766737
Q02880	DNA topoisomerase 2-beta OS=Homo sapiens GN=TOP2B PE=1 SV=3	7	7	5	135.5	115.5	51.5	165.7	170.3	14.4	79.5	133.7	43.9	97.2	92.7	1.4617	1.24595	0.555556	1.78749	1.83711	0.15534	0.857605	1.44229	0.473571	1.04854
O95182	NADH dehydrogenase [ubiquinone] 1 alpha subcomplex subunit 7 OS=Homo sapiens GN=NDUFA7 PE=1 SV=3	5	9	5	247.1	114.4	145.5	47.9	71.1	53.2	118.6	48.5	87.9	65.3	100.4	2.46116	1.13944	1.4492	0.477092	0.708167	0.52988	1.18127	0.483068	0.875498	0.650398
Q96LC7	Sialic acid-binding Ig-like lectin 10 OS=Homo sapiens GN=SIGLEC10 PE=1 SV=3	5	5	5	22.1	48.3	64.5	64.3	73	282.1	108.2	93.9	97.2	155.1	91.3	0.242059	0.529025	0.706462	0.704272	0.799562	3.08981	1.1851	1.02848	1.06462	1.6988
P51571	Translocon-associated protein subunit delta OS=Homo sapiens GN=SSR4 PE=1 SV=1	5	15	5	45.3	130.4	58.9	59.5	58.8	222.6	75.6	38.4	117.6	159.4	133.6	0.339072	0.976048	0.440868	0.445359	0.44012	1.66617	0.565868	0.287425	0.88024	1.19311
P34897	Serine hydroxymethyltransferase, mitochondrial OS=Homo sapiens GN=SHMT2 PE=1 SV=3	5	5	5	29	103.2	123.5	159.6	54.1	147.9	30.1	229	58.4	51.2	114.1	0.254163	0.90447	1.08238	1.39877	0.474145	1.29623	0.263804	2.00701	0.511832	0.448729
Q9NVS2	39S ribosomal protein S18a, mitochondrial OS=Homo sapiens GN=MRPS18A PE=1 SV=1	5	5	5	117.2	93.8	208.7	92.4	95	62.6	70.7	185.4	34.2	45.6	94.3	1.24284	0.994698	2.21315	0.979852	1.00742	0.663839	0.749735	1.96607	0.362672	0.483563
Q01105	Protein SET OS=Homo sapiens GN=SET PE=1 SV=3	5	8	5	56.5	62.3	47.6	21.2	7.2	28.9	67.1		583.7	131.9	93.5	0.604278	0.66631	0.509091	0.226738	0.0770053	0.309091	0.717647		6.24278	1.4107
P13804	Electron transfer flavoprotein subunit alpha, mitochondrial OS=Homo sapiens GN=ETFA PE=1 SV=1	5	6	5	99.6	107.8	143	11.6	15.8	146.4	103.6	117.6	161.8	52.2	140.6	0.708393	0.766714	1.01707	0.0825036	0.112376	1.04125	0.736842	0.836415	1.15078	0.371266
Q9NUP9	Protein lin-7 homolog C OS=Homo sapiens GN=LIN7C PE=1 SV=1	5	7	5	158.9	73	87.3	20.4	112.1	89	219.7	21.4	180.9	45.7	91.8	1.73094	0.795207	0.95098	0.222222	1.22113	0.969499	2.39325	0.233115	1.97059	0.497821
P51790	H(+)/Cl(-) exchange transporter 3 OS=Homo sapiens GN=CLCN3 PE=1 SV=2	5	5	5	87.5	156.4	87	77.3	93.7	110.3	124.2	43.4	120.9	74.7	124.7	0.701684	1.25421	0.697674	0.619888	0.751403	0.884523	0.99599	0.348035	0.969527	0.599038
Q9ULV4	Coronin-1C OS=Homo sapiens GN=CORO1C PE=1 SV=1	5	5	5	89	65.3	116.6	42.7	119.1	184.5	95	91.9	157.8	53.6	84.3	1.05575	0.774614	1.38316	0.506524	1.41281	2.18861	1.12693	1.09015	1.87189	0.635824
Q9H488	GDP-fucose protein O-fucosyltransferase 1 OS=Homo sapiens GN=POFUT1 PE=1 SV=1	5	7	5	46.9	435.2	79.9	25.8	41.6	125.1	26.7	152.6	44.4	11.1	110.6	0.424051	3.9349	0.722423	0.233273	0.37613	1.1311	0.24141	1.37975	0.401447	0.100362
P0DOX2	Immunoglobulin alpha-2 heavy chain OS=Homo sapiens PE=1 SV=1	10	31	5	51.4	33.7	59.5	26.3	72.3	52	86.8	8.6	337.6	273.6	98.1	0.523955	0.343527	0.606524	0.268094	0.737003	0.530071	0.884811	0.0876656	3.44139	2.78899
P62899	60S ribosomal protein L31 OS=Homo sapiens GN=RPL31 PE=1 SV=1	5	8	5	51.4	40.4	72.1	358.5	129.2	46.7	62.8	149	26.9	64.6	98.4	0.522358	0.410569	0.732724	3.64329	1.31301	0.474593	0.638211	1.51423	0.273374	0.656504
P22090	40S ribosomal protein S4, Y isoform 1 OS=Homo sapiens GN=RPS4Y1 PE=1 SV=2	9	12	5	430.9	511.4	7.2	5.7	10.6	12.5	11.6	5.8	15.2	19.4	69.8	6.17335	7.32665	0.103152	0.0816619	0.151862	0.179083	0.166189	0.0830946	0.217765	0.277937
Q9BZE1	39S ribosomal protein L37, mitochondrial OS=Homo sapiens GN=MRPL37 PE=1 SV=2	5	6	5	104.1	98.9	209.8	90.4	63.8	49.3	106.8	149.2	69.3	58.5	99.9	1.04204	0.98999	2.1001	0.904905	0.638639	0.493493	1.06907	1.49349	0.693694	0.585586
P07737	Profilin-1 OS=Homo sapiens GN=PFN1 PE=1 SV=2	5	11	5	88.1	111.2	111.9	29.1	105	258.9	75.4	43	133.3	56.2	88	1.00114	1.26364	1.27159	0.330682	1.19318	2.94205	0.856818	0.488636	1.51477	0.638636
P14384	Carboxypeptidase M OS=Homo sapiens GN=CPM PE=1 SV=2	5	5	5	65.5	53.4	120.4	52.1	124.6	159.6	140	3.8	199.6	92.5	88.6	0.739278	0.602709	1.35892	0.588036	1.40632	1.80135	1.58014	0.0428894	2.25282	1.04402
P04899	Guanine nucleotide-binding protein G(i) subunit alpha-2 OS=Homo sapiens GN=GNAI2 PE=1 SV=3	8	20	5	58.4	74.5	49.2	50.1	35	214.8	110.5	39.1	187.5	173	108.1	0.540241	0.689177	0.455134	0.46346	0.323774	1.98705	1.0222	0.361702	1.73451	1.60037
P60953	Cell division control protein 42 homolog OS=Homo sapiens GN=CDC42 PE=1 SV=2	6	15	5	84.5	106.7	66.1	112.5	60.8	107.5	118.4	65.7	96.3	165.3	116.3	0.726569	0.917455	0.568358	0.967326	0.522786	0.924334	1.01806	0.564918	0.828031	1.42132
Q6P1A2	Lysophospholipid acyltransferase 5 OS=Homo sapiens GN=LPCAT3 PE=1 SV=1	5	7	5	77.9	74.2	145.7	41.7	68.2	70.9	162.4	61.9	177	104.4	115.8	0.672712	0.64076	1.2582	0.360104	0.588946	0.612263	1.40242	0.534542	1.5285	0.901554
Q02252	Methylmalonate-semialdehyde dehydrogenase [acylating], mitochondrial OS=Homo sapiens GN=ALDH6A1 PE=1 SV=2	5	5	5	93.6	43.6	135	10.4	73.6	111.6	151.9	198.1	121.8	57	103.5	0.904348	0.421256	1.30435	0.100483	0.711111	1.07826	1.46763	1.91401	1.17681	0.550725
O43570	Carbonic anhydrase 12 OS=Homo sapiens GN=CA12 PE=1 SV=1	5	6	5	133.9	11.7	117.4	31	135.2	24.1	250.2		249.2	40.7	106.6	1.2561	0.109756	1.10131	0.290807	1.26829	0.226079	2.34709		2.33771	0.381801
Q9NP72	Ras-related protein Rab-18 OS=Homo sapiens GN=RAB18 PE=1 SV=1	5	6	5	109.7	64.4	59.1	33.6	69.8	107.7	146.8	66	152.2	162	128.6	0.853033	0.500778	0.459565	0.261275	0.542768	0.837481	1.14152	0.513219	1.18351	1.25972
O75363	Breast carcinoma-amplified sequence 1 OS=Homo sapiens GN=BCAS1 PE=1 SV=2	5	5	5	154.2	30	177.2	50.2	101.2	55	89	13.4	242.7	89.3	97.8	1.57669	0.306748	1.81186	0.513292	1.03476	0.562372	0.91002	0.137014	2.4816	0.913088
Q99442	Translocation protein SEC62 OS=Homo sapiens GN=SEC62 PE=1 SV=1	5	8	5	57.7	122.8	52.5	108.8	84.6	157	56.8	224.3	49.1	90.6	95.8	0.602296	1.28184	0.548017	1.1357	0.88309	1.63883	0.592902	2.34134	0.512526	0.94572
P30086	Phosphatidylethanolamine-binding protein 1 OS=Homo sapiens GN=PEBP1 PE=1 SV=3	5	8	5	128.4	98.1	103.3	32.9	95	186.5	106.4	53.7	167.5	38	90.3	1.42193	1.08638	1.14396	0.364341	1.05205	2.06534	1.17829	0.594684	1.85493	0.420819
Q9H2G2	STE20-like serine/threonine-protein kinase OS=Homo sapiens GN=SLK PE=1 SV=1	6	6	5	96.9	135.3	71.8	97.7	104.5	104.5	68.2	90.7	94.1	129.4	106.9	0.906455	1.26567	0.671656	0.913938	0.977549	0.977549	0.637979	0.848457	0.880262	1.21048
Q92817	Envoplakin OS=Homo sapiens GN=EVPL PE=1 SV=3	5	5	5
Q14195	Dihydropyrimidinase-related protein 3 OS=Homo sapiens GN=DPYSL3 PE=1 SV=1	7	8	5	59.1	38.6	91.2	16.1	54.5	299.1	67.1	188.3	163.1	20	102.9	0.574344	0.375121	0.886297	0.156463	0.52964	2.90671	0.652089	1.82993	1.58503	0.194363
Q92900	Regulator of nonsense transcripts 1 OS=Homo sapiens GN=UPF1 PE=1 SV=2	5	6	5	107.3	150.2	69.1	91.6	117.4	82.5	81.8	125.9	44.1	132.4	97.8	1.09714	1.53579	0.706544	0.936605	1.20041	0.843558	0.836401	1.28732	0.45092	1.35378
Q9Y320	Thioredoxin-related transmembrane protein 2 OS=Homo sapiens GN=TMX2 PE=1 SV=1	5	12	5	60.9	170.9	63.6	124.6	93	141.9	65.8	124.9	52.2	88.6	113.5	0.536564	1.50573	0.560352	1.0978	0.819383	1.25022	0.579736	1.10044	0.459912	0.780617
Q05682	Caldesmon OS=Homo sapiens GN=CALD1 PE=1 SV=3	5	5	5	57.7	42.1	69.7	17	53	415.7	38.5	146.4	151.1	11	97.9	0.589377	0.430031	0.711951	0.173647	0.541369	4.24617	0.393258	1.4954	1.54341	0.11236
Q7L2E3	Putative ATP-dependent RNA helicase DHX30 OS=Homo sapiens GN=DHX30 PE=1 SV=1	5	5	5	72.5	105	55.8	119.5	63.1	125.2	77.8	193.1	56	127.7	104.3	0.69511	1.00671	0.534995	1.14573	0.604986	1.20038	0.745925	1.85139	0.536913	1.22435
P28799	Granulins OS=Homo sapiens GN=GRN PE=1 SV=2	5	5	5	71.7	73.3	93.7	74.3	159.8	136.8	35.1	181.2	102.4	57.3	114.4	0.626748	0.640734	0.819056	0.649476	1.39685	1.1958	0.306818	1.58392	0.895105	0.500874
Q9H3U1	Protein unc-45 homolog A OS=Homo sapiens GN=UNC45A PE=1 SV=1	5	7	5	98.1	86.8	49.7	126.8	99.4	75.8	144.4	80.3	73.6	119.8	145.3	0.675155	0.597385	0.342051	0.872677	0.684102	0.521679	0.993806	0.55265	0.506538	0.824501
P13807	Glycogen [starch] synthase, muscle OS=Homo sapiens GN=GYS1 PE=1 SV=2	5	5	5	79.7	203	41	88.1	55.1	59.7	61.4	137.3	48.5	218.5	107.6	0.740706	1.88662	0.381041	0.818773	0.512082	0.554833	0.570632	1.27602	0.450743	2.03067
P61353	60S ribosomal protein L27 OS=Homo sapiens GN=RPL27 PE=1 SV=2	5	18	5	83.3	80.3	107.2	165.9	173.5	82.6	82.6	117.1	23.1	92	92.6	0.899568	0.867171	1.15767	1.79158	1.87365	0.892009	0.892009	1.26458	0.24946	0.993521
P32969	60S ribosomal protein L9 OS=Homo sapiens GN=RPL9 PE=1 SV=1	5	15	5	33.6	60.6	63.6	231.1	95.7	67.8	54.1	296.2	28.8	71.7	96.8	0.347107	0.626033	0.657025	2.3874	0.988636	0.700413	0.558884	3.05992	0.297521	0.740702
Q9NVD7	Alpha-parvin OS=Homo sapiens GN=PARVA PE=1 SV=1	5	5	5	88	62.3	91.4	87.4	78	111.4	127.8	54.5	174.5	104.7	120.2	0.732113	0.518303	0.760399	0.727121	0.648918	0.926789	1.06323	0.453411	1.45175	0.871048
Q9Y2H6	Fibronectin type-III domain-containing protein 3A OS=Homo sapiens GN=FNDC3A PE=1 SV=4	5	5	5	113.5	72.3	129.9	167	84.8	59.7	68.9	148.9	58.7	69.9	126.4	0.897943	0.571994	1.02769	1.3212	0.670886	0.47231	0.545095	1.17801	0.464399	0.553006
O60547	GDP-mannose 4,6 dehydratase OS=Homo sapiens GN=GMDS PE=1 SV=1	5	5	5	91	55.7	98.9	106.5	76.8	58.4	130.3	111.4	136.6	115.9	118.6	0.767285	0.469646	0.833895	0.897976	0.647555	0.492411	1.09865	0.939292	1.15177	0.977234
Q3SY84	Keratin, type II cytoskeletal 71 OS=Homo sapiens GN=KRT71 PE=1 SV=3	12	29	5	105	131.5	152	208.2	266	45.5	27.2	36	33.5	51.4	43.8	2.39726	3.00228	3.47032	4.75342	6.07306	1.03881	0.621005	0.821918	0.76484	1.17352
Q9NVI7	ATPase family AAA domain-containing protein 3A OS=Homo sapiens GN=ATAD3A PE=1 SV=2	10	13	5	138.8	109.2	145.6	96.9	58.5	81.3	67.3	181.2	52.4	64.5	104.3	1.33078	1.04698	1.39597	0.929051	0.560882	0.779482	0.645254	1.7373	0.502397	0.618408
P09871	Complement C1s subcomponent OS=Homo sapiens GN=C1S PE=1 SV=1	5	5	5	24.8	44.2	63.7	31.4	61.4	128.3	59.1	79.8	320.2	172.8	114.4	0.216783	0.386364	0.556818	0.274476	0.536713	1.1215	0.516608	0.697552	2.79895	1.51049
Q5VYY1	Ankyrin repeat domain-containing protein 22 OS=Homo sapiens GN=ANKRD22 PE=2 SV=1	5	7	5	64.6	172.1	66.2	52	59.2	147.5	81.5	78.6	102.7	155.2	120.4	0.536545	1.4294	0.549834	0.431894	0.491694	1.22508	0.67691	0.652824	0.85299	1.28904
Q9NX62	Inositol monophosphatase 3 OS=Homo sapiens GN=IMPAD1 PE=1 SV=1	5	6	5	83.5	184.7	84.1	24.4	59.1	170.2	101.4	75.1	141.8	47.4	128.2	0.651326	1.44072	0.656006	0.190328	0.460998	1.32761	0.790952	0.585803	1.10608	0.369735
P06702	Protein S100-A9 OS=Homo sapiens GN=S100A9 PE=1 SV=1	5	12	5	13.7	59.9	13.9	14.1	12.6	40.6	22	26.1	32.5	750.7	114	0.120175	0.525439	0.12193	0.123684	0.110526	0.35614	0.192982	0.228947	0.285088	6.58509
Q9H0V9	VIP36-like protein OS=Homo sapiens GN=LMAN2L PE=1 SV=1	5	5	5	61.1	174.6	82.8	67.7	92.2	137.3	90.4	81.8	105.9	96.8	109.4	0.558501	1.59598	0.756856	0.61883	0.842779	1.25503	0.826325	0.747715	0.968007	0.884826
P45974	Ubiquitin carboxyl-terminal hydrolase 5 OS=Homo sapiens GN=USP5 PE=1 SV=2	5	5	5	58.5	100.6	202	24.3	41.3	154.3	153.2	29.7	169.2	68.3	98.5	0.593909	1.02132	2.05076	0.246701	0.419289	1.5665	1.55533	0.301523	1.71777	0.693401
Q9BWS9	Chitinase domain-containing protein 1 OS=Homo sapiens GN=CHID1 PE=1 SV=1	5	8	5	76.3	129.7	92.1	14.6	112.8	313.8	14.2	138	93.3	13	102.1	0.747307	1.27032	0.902057	0.142997	1.1048	3.07346	0.139079	1.35162	0.91381	0.127326
P50281	Matrix metalloproteinase-14 OS=Homo sapiens GN=MMP14 PE=1 SV=3	6	6	5	22.1	93.1	27.2	118.3	34.5	332.8	31.1	224.9	27.1	101.5	87.3	0.25315	1.06644	0.311569	1.3551	0.395189	3.81214	0.356243	2.57617	0.310424	1.16266
P06744	Glucose-6-phosphate isomerase OS=Homo sapiens GN=GPI PE=1 SV=4	5	5	5	73.9	131.4	86.9	49.6	83.5	140.8	85.3	97.2	157.8	82.1	111.4	0.663375	1.17953	0.780072	0.445242	0.749551	1.26391	0.765709	0.872531	1.41652	0.736984
O75695	Protein XRP2 OS=Homo sapiens GN=RP2 PE=1 SV=4	5	6	5	107.3	83.4	75.2	53.2	118.6	140.8	123.5	53.9	154.3	89.5	100.4	1.06873	0.830677	0.749004	0.52988	1.18127	1.40239	1.23008	0.536853	1.53685	0.891434
Q9Y5S2	Serine/threonine-protein kinase MRCK beta OS=Homo sapiens GN=CDC42BPB PE=1 SV=2	6	6	5	106.4	47.7	107.5	38.8	185.3	173.3	105.6	101.6	95.7	64	74.2	1.43396	0.642857	1.44879	0.522911	2.4973	2.33558	1.42318	1.36927	1.28976	0.862534
Q6P4A8	Phospholipase B-like 1 OS=Homo sapiens GN=PLBD1 PE=1 SV=2	5	6	5	92.1	107	74.3	80.1	116.3	95.4	76.7	183	35.2	151	88.9	1.036	1.2036	0.835771	0.901012	1.30821	1.07312	0.862767	2.05849	0.395951	1.69854
P61626	Lysozyme C OS=Homo sapiens GN=LYZ PE=1 SV=1	5	11	5	111.2	87.9	82.6	84.2	140.8	92.1	68.9	152.7	51.3	121.2	107.2	1.03731	0.819963	0.770522	0.785448	1.31343	0.859142	0.642724	1.42444	0.478545	1.1306
P78386	Keratin, type II cuticular Hb5 OS=Homo sapiens GN=KRT85 PE=1 SV=1	16	27	5	175.9	90.9	171.6	95.8	84.1	106.1	106.5	159.8	22.3	58.5	28.5	6.17193	3.18947	6.02105	3.3614	2.95088	3.72281	3.73684	5.60702	0.782456	2.05263
Q92973	Transportin-1 OS=Homo sapiens GN=TNPO1 PE=1 SV=2	6	8	5	93.8	67.6	52.9	60.6	84.6	52.4	74.7	51.2	184.6	249.6	128	0.732812	0.528125	0.413281	0.473438	0.660937	0.409375	0.583594	0.4	1.44219	1.95
Q9NYU1	UDP-glucose:glycoprotein glucosyltransferase 2 OS=Homo sapiens GN=UGGT2 PE=1 SV=4	7	8	5
P23946	Chymase OS=Homo sapiens GN=CMA1 PE=1 SV=1	5	6	5	116.8	28.8	186.6	38.6	54.2	29.7	112.9	69.7	289	68.9	104.7	1.11557	0.275072	1.78223	0.368672	0.51767	0.283668	1.07832	0.665712	2.76027	0.658071
Q9UJA5	tRNA (adenine(58)-N(1))-methyltransferase non-catalytic subunit TRM6 OS=Homo sapiens GN=TRMT6 PE=1 SV=1	5	5	5	74.9	187.1	45	141.7	82.7	89.3	50.5	52.6	74.4	169.5	132.2	0.566566	1.41528	0.340393	1.07186	0.625567	0.675492	0.381997	0.397882	0.562784	1.28215
Q14739	Lamin-B receptor OS=Homo sapiens GN=LBR PE=1 SV=2	5	7	5	57.2	192.2	47.6	58.2	56.9	104	101.3	61.4	145.7	144.9	130.5	0.438314	1.4728	0.364751	0.445977	0.436015	0.796935	0.776245	0.470498	1.11648	1.11034
P14207	Folate receptor beta OS=Homo sapiens GN=FOLR2 PE=1 SV=4	5	9	5	74.8	10.1	100	26.4	65.6	67.7	98		467.8	89.5	99.9	0.748749	0.101101	1.001	0.264264	0.656657	0.677678	0.980981		4.68268	0.895896
Q86UX7	Fermitin family homolog 3 OS=Homo sapiens GN=FERMT3 PE=1 SV=1	5	7	5	72.4	71.6	60	103.8	84.5	133.7	86.9	93.5	123.2	153.8	116.7	0.620394	0.613539	0.514139	0.88946	0.724079	1.14567	0.744644	0.8012	1.0557	1.31791
P60228	Eukaryotic translation initiation factor 3 subunit E OS=Homo sapiens GN=EIF3E PE=1 SV=1	5	5	5	70.1	125.1	79.4	57.5	45.7	113.8	118.4	51.1	181.6	149.6	107.7	0.650882	1.16156	0.737233	0.53389	0.424327	1.05664	1.09935	0.474466	1.68617	1.38904
P10606	Cytochrome c oxidase subunit 5B, mitochondrial OS=Homo sapiens GN=COX5B PE=1 SV=2	5	9	5	219.2	48.3	122.6	28.3	45.2	23.1	117	0.8	267.9	86.1	141.4	1.55021	0.341584	0.867044	0.200141	0.319661	0.163366	0.82744	0.00565771	1.89463	0.608911
Q9BZE4	Nucleolar GTP-binding protein 1 OS=Homo sapiens GN=GTPBP4 PE=1 SV=3	5	6	5	64.2	163.9	28.6	260.4	89.4	44.4	78.6	133	23.7	114.3	99.5	0.645226	1.64724	0.287437	2.61709	0.898492	0.446231	0.78995	1.33668	0.238191	1.14874
P61160	Actin-related protein 2 OS=Homo sapiens GN=ACTR2 PE=1 SV=1	5	6	5	59.4	149.5	69.4	98	64.2	120.2	117.9	59.4	125.7	113.4	122.9	0.48332	1.21644	0.564687	0.797396	0.522376	0.978031	0.959317	0.48332	1.02278	0.922701
P10909	Clusterin OS=Homo sapiens GN=CLU PE=1 SV=1	5	6	5	73	89	85.3	96.2	57.9	65.7	131.2	61.6	147.6	187	105.5	0.691943	0.843602	0.808531	0.911848	0.548815	0.622749	1.2436	0.583886	1.39905	1.77251
P60709	Actin, cytoplasmic 1 OS=Homo sapiens GN=ACTB PE=1 SV=1	13	111	5	61.5	148.8	78.1	73.4	71.2	129.6	131.2	47	145.1	84.3	129.8	0.473806	1.14638	0.601695	0.565485	0.548536	0.998459	1.01079	0.362096	1.11787	0.649461
Q9UEY8	Gamma-adducin OS=Homo sapiens GN=ADD3 PE=1 SV=1	5	6	5	103.1	38.2	145.8	52.3	99.3	61.4	142.6	17.1	288.5	51.9	99.9	1.03203	0.382382	1.45946	0.523524	0.993994	0.614615	1.42743	0.171171	2.88789	0.51952
P46778	60S ribosomal protein L21 OS=Homo sapiens GN=RPL21 PE=1 SV=2	5	13	5	65.8	23.4	75.1	337.7	152.5	19.8	173	54.7	29.2	68.4	100.3	0.656032	0.2333	0.748754	3.3669	1.52044	0.197408	1.72483	0.545364	0.291127	0.681954
Q13162	Peroxiredoxin-4 OS=Homo sapiens GN=PRDX4 PE=1 SV=1	7	13	5	37.6	176.7	55.1	67.3	60.3	332.4	47.5	43.8	119.6	34.7	124.9	0.301041	1.41473	0.441153	0.538831	0.482786	2.66133	0.380304	0.350681	0.957566	0.277822
P09471	Guanine nucleotide-binding protein G(o) subunit alpha OS=Homo sapiens GN=GNAO1 PE=1 SV=4	6	11	5	112.4	31.3	114.5	41.5	102.6	103.4	192.5	45.7	200.4	68.1	87.6	1.28311	0.357306	1.30708	0.473744	1.17123	1.18037	2.19749	0.521689	2.28767	0.777397
Q92841	Probable ATP-dependent RNA helicase DDX17 OS=Homo sapiens GN=DDX17 PE=1 SV=2	11	11	5	61.9	97.5	44.1	72.7	86.6	82.5	75.7	87.5	68.2	178.2	245.1	0.25255	0.397797	0.179927	0.296614	0.353325	0.336597	0.308854	0.356997	0.278254	0.72705
O14818	Proteasome subunit alpha type-7 OS=Homo sapiens GN=PSMA7 PE=1 SV=1	5	6	5	77.8	130.1	74.9	78.7	118.2	148.5	110.4	58.6	118.2	94.5	90.1	0.863485	1.44395	0.831299	0.873474	1.31188	1.64817	1.22531	0.650388	1.31188	1.04883
Q9NQX4	Unconventional myosin-Vc OS=Homo sapiens GN=MYO5C PE=1 SV=2	8	8	5	122.2	76.1	83	84.9	157.7	25.2	169.1	108.4	89.5	88.6	95.3	1.28227	0.798531	0.870934	0.890871	1.65477	0.264428	1.7744	1.13746	0.93914	0.929696
Q86Y38	Xylosyltransferase 1 OS=Homo sapiens GN=XYLT1 PE=1 SV=1	5	5	5	89	176.7	76.5	58.1	61	147.9	52.6	205.8	61.6	64.9	105.8	0.84121	1.67013	0.723062	0.549149	0.57656	1.39792	0.497164	1.94518	0.582231	0.613422
P19784	Casein kinase II subunit alpha' OS=Homo sapiens GN=CSNK2A2 PE=1 SV=1	5	6	5	146.4	104.5	116.8	44	146.3	64.2	62.9	53.8	105.7	148.3	107.2	1.36567	0.974813	1.08955	0.410448	1.36474	0.598881	0.586754	0.501866	0.986007	1.3834
P00325	Alcohol dehydrogenase 1B OS=Homo sapiens GN=ADH1B PE=1 SV=2	12	19	5	255.5	14.7	205.8	37.3	46.6	2.4	251.4	14.9	184.6	13.2	73.5	3.47619	0.2	2.8	0.507483	0.634014	0.0326531	3.42041	0.202721	2.51156	0.179592
Q2WGJ9	Fer-1-like protein 6 OS=Homo sapiens GN=FER1L6 PE=2 SV=2	5	5	5	246.6	44.8	161.2	65.4	156	9.1	131.1		109.3	94.1	82.4	2.99272	0.543689	1.95631	0.793689	1.8932	0.110437	1.59102		1.32646	1.14199
Q02127	Dihydroorotate dehydrogenase (quinone), mitochondrial OS=Homo sapiens GN=DHODH PE=1 SV=3	5	6	5	139.6	99.5	138	80	76.9	55.8	98.4	95.5	102.4	105.7	108.3	1.28901	0.918744	1.27424	0.738689	0.710065	0.515235	0.908587	0.88181	0.945522	0.975993
Q03169	Tumor necrosis factor alpha-induced protein 2 OS=Homo sapiens GN=TNFAIP2 PE=2 SV=2	5	6	5	113.3	53.5	126.2	15.7	50.1	137	112.2	111.7	203	84.7	92.7	1.22222	0.577131	1.36138	0.169364	0.540453	1.47789	1.21036	1.20496	2.18986	0.9137
P17980	26S proteasome regulatory subunit 6A OS=Homo sapiens GN=PSMC3 PE=1 SV=3	5	5	5	54.5	141.5	60.4	81.4	38.4	148	103.5	52.3	121.2	146.2	152.5	0.357377	0.927869	0.396066	0.53377	0.251803	0.970492	0.678689	0.342951	0.794754	0.958689
P26572	Alpha-1,3-mannosyl-glycoprotein 2-beta-N-acetylglucosaminyltransferase OS=Homo sapiens GN=MGAT1 PE=1 SV=2	5	10	5	61.1	115.2	73.3	97	80.9	247.5	48.9	146.4	70.8	56.9	101.9	0.599607	1.13052	0.719333	0.951914	0.793916	2.42885	0.479882	1.4367	0.694799	0.558391
P25789	Proteasome subunit alpha type-4 OS=Homo sapiens GN=PSMA4 PE=1 SV=1	5	7	5	114.1	112.9	86.5	92.7	118.5	108.7	127.2	61.7	106.8	86.6	84.4	1.3519	1.33768	1.02488	1.09834	1.40403	1.28791	1.50711	0.731043	1.2654	1.02607
O43776	Asparagine--tRNA ligase, cytoplasmic OS=Homo sapiens GN=NARS PE=1 SV=1	5	5	5	79.7	86.1	56.6	100	103	89.7	163.3	58.8	84.3	159.1	119.4	0.667504	0.721106	0.474037	0.837521	0.862647	0.751256	1.36767	0.492462	0.70603	1.3325
Q96TA1	Niban-like protein 1 OS=Homo sapiens GN=FAM129B PE=1 SV=3	5	6	5	106.8	97.7	104.7	81.3	151.2	100.5	94.2	54.1	109.9	93.4	106.1	1.0066	0.920829	0.986805	0.766258	1.42507	0.94722	0.887842	0.509896	1.03582	0.880302
Q9NYK5	39S ribosomal protein L39, mitochondrial OS=Homo sapiens GN=MRPL39 PE=1 SV=3	5	5	5	96.6	129.2	226.5	68.6	67.9	68.4	119.2	84.7	84.2	55.8	99	0.975758	1.30505	2.28788	0.692929	0.685859	0.690909	1.20404	0.855556	0.850505	0.563636
Q13616	Cullin-1 OS=Homo sapiens GN=CUL1 PE=1 SV=2	5	5	5	39.6	159.6	26.5	151.5	50.8	58.5	83.1	30.2	95.4	284.5	120.3	0.329177	1.32668	0.220283	1.25935	0.422278	0.486284	0.690773	0.251039	0.793017	2.36492
O96008	Mitochondrial import receptor subunit TOM40 homolog OS=Homo sapiens GN=TOMM40 PE=1 SV=1	5	9	5	113	129.5	105.1	59.7	51.3	61.7	109	40.5	142.7	168.3	119.1	0.948783	1.08732	0.882452	0.501259	0.43073	0.518052	0.915197	0.34005	1.19815	1.4131
P41250	Glycine--tRNA ligase OS=Homo sapiens GN=GARS PE=1 SV=3	5	6	5	267.2	68.9	90.1	17.1	168.3	129	74.8	15	70.3	99.7	99.5	2.68543	0.692462	0.905528	0.171859	1.69146	1.29648	0.751759	0.150754	0.706533	1.00201
Q9UL46	Proteasome activator complex subunit 2 OS=Homo sapiens GN=PSME2 PE=1 SV=4	5	6	5	93.1	64.4	49	71.5	52.9	112.4	101.8	35.5	225.8	172.8	120.9	0.770058	0.532672	0.405294	0.591398	0.437552	0.929694	0.842018	0.293631	1.86766	1.42928
P35241	Radixin OS=Homo sapiens GN=RDX PE=1 SV=1	12	18	5	142.5	167.9	80	57.4	32.4	149.9	101.4	86.5	111.7	67.6	102.6	1.38889	1.63645	0.779727	0.559454	0.315789	1.46101	0.988304	0.84308	1.08869	0.658869
Q12931	Heat shock protein 75 kDa, mitochondrial OS=Homo sapiens GN=TRAP1 PE=1 SV=3	6	8	5	42	180.8	98.2	23.9	32.7	110.4	42.4	303.7	77.6	47.7	140.7	0.298507	1.285	0.697939	0.169865	0.232409	0.784648	0.30135	2.15849	0.551528	0.339019
O15355	Protein phosphatase 1G OS=Homo sapiens GN=PPM1G PE=1 SV=1	5	6	5	142.9	72.4	80.7	51.6	98.8	60.5	112.2	29.4	157.2	191.8	102.5	1.39415	0.706341	0.787317	0.503415	0.963902	0.590244	1.09463	0.286829	1.53366	1.87122
P12724	Eosinophil cationic protein OS=Homo sapiens GN=RNASE3 PE=1 SV=2	5	7	5	29	105.7	91.2	229.2	37.8	22.5	83	67.5	33.6	286.2	114.2	0.25394	0.925569	0.798599	2.00701	0.330998	0.197023	0.726795	0.591068	0.294221	2.50613
P16152	Carbonyl reductase [NADPH] 1 OS=Homo sapiens GN=CBR1 PE=1 SV=3	5	6	5	65.5	107.4	131.6	61.8	32.7	84.2	137.5	79.1	160	120.5	119.8	0.546745	0.896494	1.0985	0.51586	0.272955	0.702838	1.14775	0.660267	1.33556	1.00584
Q9BU23	Lipase maturation factor 2 OS=Homo sapiens GN=LMF2 PE=1 SV=2	5	7	5	65.3	72.8	61.7	79.5	41.4	189.4	69.8	209.6	92.3	109	109.4	0.596892	0.665448	0.563985	0.726691	0.378428	1.73126	0.638026	1.9159	0.843693	0.996344
Q8NBX0	Saccharopine dehydrogenase-like oxidoreductase OS=Homo sapiens GN=SCCPDH PE=1 SV=1	5	9	5	119.7	113.3	99.7	86	86.4	121.7	84.5	146.3	67.7	72	102.6	1.16667	1.10429	0.971735	0.838207	0.842105	1.18616	0.823587	1.42593	0.659844	0.701754
Q8TCT9	Minor histocompatibility antigen H13 OS=Homo sapiens GN=HM13 PE=1 SV=1	5	10	5	38.3	169.5	46.8	77.4	46.8	159.7	73.6	72	121	168.5	126.4	0.303006	1.34098	0.370253	0.612342	0.370253	1.26345	0.582278	0.56962	0.957278	1.33307
Q68CQ7	Glycosyltransferase 8 domain-containing protein 1 OS=Homo sapiens GN=GLT8D1 PE=1 SV=2	5	5	5	48.7	107.2	62.5	68.6	47.3	243.9	61.1	174.8	80.6	109.4	95.8	0.508351	1.119	0.652401	0.716075	0.493737	2.54593	0.637787	1.82463	0.841336	1.14196
Q9BYK8	Helicase with zinc finger domain 2 OS=Homo sapiens GN=HELZ2 PE=1 SV=6	5	5	5
O43633	Charged multivesicular body protein 2a OS=Homo sapiens GN=CHMP2A PE=1 SV=1	5	11	5	66.8	147.6	79.5	124.6	116.5	110.7	61.7	181.5	38.6	79.3	93.4	0.715203	1.5803	0.851178	1.33405	1.24732	1.18522	0.6606	1.94325	0.413276	0.849036
Q08722	Leukocyte surface antigen CD47 OS=Homo sapiens GN=CD47 PE=1 SV=1	5	9	5	56	70.2	63.8	53.3	59.5	102.1	160.3	28.7	238.3	160.8	107	0.523364	0.656075	0.596262	0.498131	0.556075	0.954206	1.49813	0.268224	2.2271	1.5028
Q08431	Lactadherin OS=Homo sapiens GN=MFGE8 PE=1 SV=2	5	5	5	56.6	84.7	73.3	140.4	62	106.4	54.2	270.2	56	96.2	99.9	0.566567	0.847848	0.733734	1.40541	0.620621	1.06507	0.542543	2.7047	0.560561	0.962963
O60841	Eukaryotic translation initiation factor 5B OS=Homo sapiens GN=EIF5B PE=1 SV=4	5	6	5	70.9	85.3	52.2	31.6	34	65.2	139.6	73.1	147	307.9	93.2	0.76073	0.915236	0.560086	0.339056	0.364807	0.699571	1.49785	0.784335	1.57725	3.30365
Q99575	Ribonucleases P/MRP protein subunit POP1 OS=Homo sapiens GN=POP1 PE=1 SV=2	5	7	5	164.2	106.8	50.3	172	125.8	50.9	70.6	108.1	28.6	140.8	82	2.00244	1.30244	0.613415	2.09756	1.53415	0.620732	0.860976	1.31829	0.34878	1.71707
Q92552	28S ribosomal protein S27, mitochondrial OS=Homo sapiens GN=MRPS27 PE=1 SV=3	5	6	5	126.2	108.8	164.5	66.9	92.6	65.4	132.2	62.9	86.1	88	106.5	1.18498	1.0216	1.5446	0.628169	0.869484	0.614085	1.24131	0.59061	0.808451	0.826291
P50213	Isocitrate dehydrogenase [NAD] subunit alpha, mitochondrial OS=Homo sapiens GN=IDH3A PE=1 SV=1	5	7	5	83.7	85.3	245.2	33.6	44.6	124.6	93.1	75	133.4	43.2	138.3	0.605206	0.616775	1.77296	0.24295	0.322487	0.90094	0.673174	0.542299	0.96457	0.312364
Q9H7Z7	Prostaglandin E synthase 2 OS=Homo sapiens GN=PTGES2 PE=1 SV=1	5	6	5	224.6	82	177.9	33.3	94	68.8	136.3	18.9	103.3	73	87.9	2.55518	0.932878	2.02389	0.37884	1.0694	0.782708	1.55063	0.215017	1.1752	0.830489
P05546	Heparin cofactor 2 OS=Homo sapiens GN=SERPIND1 PE=1 SV=3	5	7	5	20	73.8	82.7	64.5	47.1	62.5	90.4	68.7	153.8	283.3	153	0.130719	0.482353	0.540523	0.421569	0.307843	0.408497	0.59085	0.44902	1.00523	1.85163
A0AVT1	Ubiquitin-like modifier-activating enzyme 6 OS=Homo sapiens GN=UBA6 PE=1 SV=1	5	5	5
P55145	Mesencephalic astrocyte-derived neurotrophic factor OS=Homo sapiens GN=MANF PE=1 SV=3	5	6	5	33.7	110.5	49	7	38.7	384	10.3	155.9	142.1	12.3	156.5	0.215335	0.70607	0.313099	0.0447284	0.247284	2.45367	0.0658147	0.996166	0.907987	0.0785942
Q9BX59	Tapasin-related protein OS=Homo sapiens GN=TAPBPL PE=1 SV=2	5	7	5	28	76.5	74.3	34.6	60.8	122.7	99.5	53.7	275.7	164.1	109.9	0.254777	0.696087	0.676069	0.314832	0.55323	1.11647	0.905369	0.488626	2.50864	1.49318
Q7Z7M9	Polypeptide N-acetylgalactosaminyltransferase 5 OS=Homo sapiens GN=GALNT5 PE=1 SV=1	6	8	5	58	130.4	121.2	79.4	100.5	164.5	55	69	88.2	128.3	105.5	0.549763	1.23602	1.14882	0.752607	0.952607	1.55924	0.521327	0.654028	0.836019	1.21611
O43747	AP-1 complex subunit gamma-1 OS=Homo sapiens GN=AP1G1 PE=1 SV=5	5	6	5	84.1	87.9	86.1	99.1	126.4	81.4	113.8	71.6	126.5	99.2	123.9	0.678773	0.709443	0.694915	0.799839	1.02018	0.656981	0.918483	0.577885	1.02098	0.800646
P40925	Malate dehydrogenase, cytoplasmic OS=Homo sapiens GN=MDH1 PE=1 SV=4	5	6	5	102.7	92.3	100.8	53.6	122.5	144.4	93.9	98.9	131.8	56.5	102.8	0.999027	0.89786	0.980545	0.521401	1.19163	1.40467	0.913424	0.962062	1.2821	0.549611
Q15006	ER membrane protein complex subunit 2 OS=Homo sapiens GN=EMC2 PE=1 SV=1	5	6	5	67.1	121.1	86.1	61.8	121.6	126.5	81.1	110.6	71.5	139.2	113.4	0.591711	1.0679	0.759259	0.544974	1.07231	1.11552	0.715168	0.975309	0.630511	1.22751
Q3SYC2	2-acylglycerol O-acyltransferase 2 OS=Homo sapiens GN=MOGAT2 PE=1 SV=2	5	6	5	160.9	22.7	180.8	135.6	158.5	12.3	153	32.2	94.9	46	103.1	1.56062	0.220175	1.75364	1.31523	1.53734	0.119302	1.484	0.312318	0.920466	0.446169
O14925	Mitochondrial import inner membrane translocase subunit Tim23 OS=Homo sapiens GN=TIMM23 PE=1 SV=1	5	7	5	262.7	66.9	103.2	93.1	138.5	42.1	98.8	111.7	34	73.9	75.1	3.498	0.890812	1.37417	1.23968	1.84421	0.560586	1.31558	1.48735	0.45273	0.984021
Q3ZCQ8	Mitochondrial import inner membrane translocase subunit TIM50 OS=Homo sapiens GN=TIMM50 PE=1 SV=2	5	5	5	153	134.9	158	60.9	29.5	82.7	121.8	20.1	153.9	31.9	153.3	0.998043	0.879974	1.03066	0.39726	0.192433	0.539465	0.794521	0.131115	1.00391	0.208089
P49419	Alpha-aminoadipic semialdehyde dehydrogenase OS=Homo sapiens GN=ALDH7A1 PE=1 SV=5	5	5	5	103.4	153.3	118.4	73.1	53.6	125.9	92.2	122.7	93.9	69.7	93.7	1.10352	1.63607	1.26361	0.780149	0.572038	1.34365	0.983991	1.3095	1.00213	0.743863
P35613	Basigin OS=Homo sapiens GN=BSG PE=1 SV=2	5	14	5	126.4	30.3	94	39.2	105	45.2	303.8	2.7	206.2	48.1	99	1.27677	0.306061	0.949495	0.39596	1.06061	0.456566	3.06869	0.0272727	2.08283	0.485859
Q13200	26S proteasome non-ATPase regulatory subunit 2 OS=Homo sapiens GN=PSMD2 PE=1 SV=3	5	5	5	51.1	108.2	55.9	170.1	83.6	128.5	81.9	99.6	69.8	124.8	126.5	0.403953	0.855336	0.441897	1.34466	0.66087	1.01581	0.647431	0.787352	0.551779	0.986561
Q9Y6C9	Mitochondrial carrier homolog 2 OS=Homo sapiens GN=MTCH2 PE=1 SV=1	5	8	5	179	81.5	159.1	89.5	101.6	55.4	94.6	131.2	52.8	58.9	96.5	1.85492	0.84456	1.6487	0.927461	1.05285	0.574093	0.980311	1.35959	0.54715	0.610363
P23219	Prostaglandin G/H synthase 1 OS=Homo sapiens GN=PTGS1 PE=1 SV=2	6	8	5	72.6	62.3	80.2	71.4	140.9	128.8	84.5	165.4	126.2	71.8	95.9	0.757039	0.649635	0.836288	0.744526	1.46924	1.34307	0.881126	1.72471	1.31595	0.748697
Q9UPN3	Microtubule-actin cross-linking factor 1, isoforms 1/2/3/5 OS=Homo sapiens GN=MACF1 PE=1 SV=4	6	6	5
P26639	Threonine--tRNA ligase, cytoplasmic OS=Homo sapiens GN=TARS PE=1 SV=3	5	5	5	40.7	86.7	105.4	81.1	101.1	145.4	67.7	162.2	80.4	110	119.3	0.341157	0.726739	0.883487	0.679799	0.847443	1.21878	0.567477	1.3596	0.673931	0.922045
Q9NTK5	Obg-like ATPase 1 OS=Homo sapiens GN=OLA1 PE=1 SV=2	5	5	5	54.7	130.1	75.7	94.7	61.1	118	67.2	97.5	128.9	158.2	114.1	0.479404	1.14023	0.663453	0.829974	0.535495	1.03418	0.588957	0.854514	1.12971	1.3865
P05186	Alkaline phosphatase, tissue-nonspecific isozyme OS=Homo sapiens GN=ALPL PE=1 SV=4	5	6	5	36.8	59.6	48.5	75.5	30.9	341.4	61.1	110.5	62.3	143.6	129.9	0.283295	0.458814	0.373364	0.581216	0.237875	2.62818	0.470362	0.850654	0.4796	1.10547
Q8IWU5	Extracellular sulfatase Sulf-2 OS=Homo sapiens GN=SULF2 PE=1 SV=1	5	6	5	19.9	263.9	16.4	62.1	8.1	213.2	21.7	353.1	16	44.6	80.9	0.245983	3.26205	0.202719	0.767614	0.100124	2.63535	0.268232	4.36465	0.197775	0.551298
Q9H4G4	Golgi-associated plant pathogenesis-related protein 1 OS=Homo sapiens GN=GLIPR2 PE=1 SV=3	5	12	5	104.7	73.3	84.6	81.5	67.2	125.2	100.1	91.4	128.9	139.3	103.8	1.00867	0.706166	0.815029	0.785164	0.647399	1.20617	0.964355	0.880539	1.24181	1.342
Q9Y487	V-type proton ATPase 116 kDa subunit a isoform 2 OS=Homo sapiens GN=ATP6V0A2 PE=1 SV=2	5	7	5	64.5	130.2	78	139	87.9	94.8	102.5	93.5	90.8	99.6	119.3	0.540654	1.09137	0.653814	1.16513	0.736798	0.794635	0.859179	0.783738	0.761106	0.83487
O94901	SUN domain-containing protein 1 OS=Homo sapiens GN=SUN1 PE=1 SV=3	6	7	5	62.1	185.4	91.1	55.9	111.1	126.2	94.2	69.7	132	63.8	108.5	0.57235	1.70876	0.839631	0.515207	1.02396	1.16313	0.868203	0.642396	1.21659	0.588018
Q9UIJ7	GTP:AMP phosphotransferase AK3, mitochondrial OS=Homo sapiens GN=AK3 PE=1 SV=4	5	5	5	68.7	126.4	103.2	35.9	61.2	168	77.1	220.1	68.6	40.5	130.3	0.527245	0.970069	0.792018	0.275518	0.469685	1.28933	0.591711	1.68918	0.526477	0.310821
P51398	28S ribosomal protein S29, mitochondrial OS=Homo sapiens GN=DAP3 PE=1 SV=1	5	5	5	100.3	118.9	208.7	85.6	104.2	35.3	110.7	101.4	71.5	50.8	112.7	0.889973	1.05501	1.85182	0.759539	0.924579	0.313221	0.982254	0.899734	0.634428	0.450754
Q9HCM4	Band 4.1-like protein 5 OS=Homo sapiens GN=EPB41L5 PE=1 SV=3	5	6	5	172	77.3	74	105.1	257.9	35	102.6	127.3	34.9	27.5	86.3	1.99305	0.895713	0.857474	1.21784	2.98841	0.405562	1.18888	1.47509	0.404403	0.318656
Q12955	Ankyrin-3 OS=Homo sapiens GN=ANK3 PE=1 SV=3	7	7	5
P62906	60S ribosomal protein L10a OS=Homo sapiens GN=RPL10A PE=1 SV=2	5	12	5	156.9	136.8	66	89	113.9	151.7	47.3	150.7	29.3	61.7	96.6	1.62422	1.41615	0.68323	0.921325	1.17909	1.57039	0.489648	1.56004	0.303313	0.638716
P26641	Elongation factor 1-gamma OS=Homo sapiens GN=EEF1G PE=1 SV=3	5	6	5	64.3	115.2	44.9	116.2	74.4	94.9	114.3	85.3	88.3	165	137.3	0.468318	0.839039	0.327021	0.846322	0.541879	0.691187	0.832484	0.621267	0.643117	1.20175
Q9H3R2	Mucin-13 OS=Homo sapiens GN=MUC13 PE=1 SV=3	5	6	5	79.3	190.1	195.2	32.6	60.4	47.2	80.6	30.8	94.4	170.6	118.8	0.667508	1.60017	1.6431	0.274411	0.508418	0.397306	0.678451	0.259259	0.794613	1.43603
Q86X29	Lipolysis-stimulated lipoprotein receptor OS=Homo sapiens GN=LSR PE=1 SV=4	5	6	5	98.7	201.1	62.8	78	100.8	91.1	64.2	60	56	188.5	98.8	0.998988	2.03543	0.635628	0.789474	1.02024	0.922065	0.649798	0.607287	0.566802	1.90789
Q92522	Histone H1x OS=Homo sapiens GN=H1FX PE=1 SV=1	5	5	5	174.5	24.8	45.4	50.7	205	67.1	167.6	99.6	84.6	88.6	91.9	1.8988	0.269859	0.494015	0.551687	2.23069	0.730141	1.82372	1.08379	0.920566	0.964091
Q9P2E5	Chondroitin sulfate glucuronyltransferase OS=Homo sapiens GN=CHPF2 PE=2 SV=2	5	5	5	25.4	178.4	36.8	99.7	39.6	236.3	42.3	240	39.1	65	97.3	0.261048	1.8335	0.378212	1.02467	0.406989	2.42857	0.434738	2.4666	0.40185	0.668037
O96000	NADH dehydrogenase [ubiquinone] 1 beta subcomplex subunit 10 OS=Homo sapiens GN=NDUFB10 PE=1 SV=3	5	7	5	243.2	115.4	128	33.9	78.8	51.5	137.7	26.3	105.8	73.9	105.6	2.30303	1.0928	1.21212	0.321023	0.746212	0.487689	1.30398	0.249053	1.00189	0.699811
P31939	Bifunctional purine biosynthesis protein PURH OS=Homo sapiens GN=ATIC PE=1 SV=3	5	5	5
P29323	Ephrin type-B receptor 2 OS=Homo sapiens GN=EPHB2 PE=1 SV=5	6	6	5	157.2	148.9	28.7	1.5	204.7	84.4	144.4	37.3	186.8	32.2	73.9	2.1272	2.01488	0.388363	0.0202977	2.76996	1.14208	1.95399	0.504736	2.52774	0.435724
P17813	Endoglin OS=Homo sapiens GN=ENG PE=1 SV=2	5	6	5	31.7	56.9	38.9	93.6	42.2	241.8	78	98.7	126.4	167.2	124.6	0.254414	0.456661	0.312199	0.751204	0.338684	1.94061	0.626003	0.792135	1.01445	1.34189
Q92556	Engulfment and cell motility protein 1 OS=Homo sapiens GN=ELMO1 PE=1 SV=2	5	5	5	81.2	52	63.4	67.9	180.5	144	113.8	124	102.5	98.3	72.3	1.1231	0.719225	0.876902	0.939142	2.49654	1.9917	1.574	1.71508	1.4177	1.35961
Q7L014	Probable ATP-dependent RNA helicase DDX46 OS=Homo sapiens GN=DDX46 PE=1 SV=2	5	6	5	48.7	162.6	39.8	173	91.3	75.8	89.9	136	36.1	141.5	105.3	0.462488	1.54416	0.377968	1.64292	0.867047	0.719848	0.853751	1.29155	0.34283	1.34378
A2RRP1	Neuroblastoma-amplified sequence OS=Homo sapiens GN=NBAS PE=1 SV=2	5	7	5	75.4	126.2	57.3	126.3	77.1	112.7	90.3	169.7	57.5	112	95.5	0.789529	1.32147	0.6	1.32251	0.80733	1.1801	0.94555	1.77696	0.602094	1.17277
Q8N2G8	GH3 domain-containing protein OS=Homo sapiens GN=GHDC PE=1 SV=2	5	6	5	72.6	70.4	139.1	89.7	47.3	111.6	96.2	101	77.1	204.1	90.8	0.799559	0.77533	1.53194	0.987885	0.520925	1.22907	1.05947	1.11233	0.849119	2.2478
Q9BTZ2	Dehydrogenase/reductase SDR family member 4 OS=Homo sapiens GN=DHRS4 PE=1 SV=3	5	5	5	147.1	84.9	134.2	42	46.3	107.2	39.2	111.4	196.8	67.3	123.5	1.19109	0.687449	1.08664	0.340081	0.374899	0.868016	0.317409	0.902024	1.59352	0.544939
P49755	Transmembrane emp24 domain-containing protein 10 OS=Homo sapiens GN=TMED10 PE=1 SV=2	5	16	5	83.6	107.4	78.8	75.5	76.6	136	77.5	133.7	105	121.9	104	0.803846	1.03269	0.757692	0.725962	0.736538	1.30769	0.745192	1.28558	1.00962	1.17212
Q13418	Integrin-linked protein kinase OS=Homo sapiens GN=ILK PE=1 SV=2	5	6	5	54.1	99.9	72.3	84	63	151.4	94.3	109.1	151.5	116.8	103.7	0.521697	0.963356	0.697203	0.810029	0.607522	1.45998	0.909354	1.05207	1.46095	1.12633
Q86SR1	Polypeptide N-acetylgalactosaminyltransferase 10 OS=Homo sapiens GN=GALNT10 PE=1 SV=2	5	6	5	43.8	155.1	58.6	68.7	46.9	159.5	22.3	396.5	36.4	19.7	92.6	0.473002	1.67495	0.632829	0.741901	0.506479	1.72246	0.240821	4.28186	0.393089	0.212743
P51884	Lumican OS=Homo sapiens GN=LUM PE=1 SV=2	5	5	5	96.3	45.5	178.2	14.2	56.2	152.7	131.5	47.1	248	28.1	102.1	0.943193	0.445642	1.74535	0.139079	0.550441	1.49559	1.28795	0.461312	2.42899	0.27522
P06731	Carcinoembryonic antigen-related cell adhesion molecule 5 OS=Homo sapiens GN=CEACAM5 PE=1 SV=3	7	15	5	64.2	437.9	40.1	34.6	25.7	63.6	39.5	81.6	48.5	146.2	118.2	0.543147	3.70474	0.339255	0.292724	0.217428	0.538071	0.334179	0.690355	0.410321	1.23689
Q6IAN0	Dehydrogenase/reductase SDR family member 7B OS=Homo sapiens GN=DHRS7B PE=1 SV=2	5	7	5	109.9	113.2	110.4	88.6	92.7	66.2	116.3	119.7	78.5	107.2	97.1	1.13182	1.16581	1.13697	0.912461	0.954686	0.681771	1.19773	1.23275	0.808445	1.10402
P08754	Guanine nucleotide-binding protein G(k) subunit alpha OS=Homo sapiens GN=GNAI3 PE=1 SV=3	8	13	5	88.7	72.7	66.4	49.3	78.6	125.4	144	18.4	208.4	135.2	112.9	0.785651	0.643933	0.588131	0.43667	0.696191	1.11072	1.27547	0.162976	1.84588	1.19752
P11766	Alcohol dehydrogenase class-3 OS=Homo sapiens GN=ADH5 PE=1 SV=4	5	5	5	77.5	81.3	102.9	32.5	106.9	167.6	106.6	42	225.1	56	101.7	0.762045	0.79941	1.0118	0.319567	1.05113	1.64798	1.04818	0.412979	2.21337	0.550639
P08559	Pyruvate dehydrogenase E1 component subunit alpha, somatic form, mitochondrial OS=Homo sapiens GN=PDHA1 PE=1 SV=3	5	5	5	94.3	109.3	139.4	11.5	23.8	129.7	182.9	130.4	112.5	63.3	102.9	0.916424	1.0622	1.35471	0.111759	0.231293	1.26045	1.77745	1.26725	1.09329	0.61516
P47756	F-actin-capping protein subunit beta OS=Homo sapiens GN=CAPZB PE=1 SV=4	5	7	5	93.8	88.6	78.3	37.6	81.6	159.5	126	48.6	187.9	91.3	106.8	0.878277	0.829588	0.733146	0.35206	0.764045	1.49345	1.17978	0.455056	1.75936	0.854869
Q9HD42	Charged multivesicular body protein 1a OS=Homo sapiens GN=CHMP1A PE=1 SV=1	5	5	5	47.3	222.1	51.2	40.3	46.6	167.4	87.4	107.7	106.7	102.9	120.5	0.392531	1.84315	0.424896	0.33444	0.386722	1.38921	0.725311	0.893776	0.885477	0.853942
P03956	Interstitial collagenase OS=Homo sapiens GN=MMP1 PE=1 SV=3	5	5	5	6.5	47	8.3	174.3	26.8	220.2	12.9	449.4	5.7	59.2	89.5	0.0726257	0.52514	0.0927374	1.94749	0.299441	2.46034	0.144134	5.02123	0.0636872	0.661453
P51148	Ras-related protein Rab-5C OS=Homo sapiens GN=RAB5C PE=1 SV=2	7	8	5	66.1	36.3	88.5	26.7	35.1	145.2	195.3	52.2	241.3	37.1	176.2	0.375142	0.206016	0.50227	0.151532	0.199205	0.824064	1.1084	0.296254	1.36947	0.210556
Q7LBR1	Charged multivesicular body protein 1b OS=Homo sapiens GN=CHMP1B PE=1 SV=1	5	6	5	67	140	71.5	63.4	78	131.3	86.2	74.3	120.5	152.9	114.8	0.583624	1.21951	0.622822	0.552265	0.679443	1.14373	0.750871	0.647213	1.04965	1.33188
P62269	40S ribosomal protein S18 OS=Homo sapiens GN=RPS18 PE=1 SV=3	5	11	5	72.9	49.1	69.7	248.7	131.7	54.6	119.9	135.4	41.1	75.6	101.3	0.719645	0.484699	0.688055	2.45508	1.3001	0.538993	1.18361	1.33662	0.405726	0.746298
Q8NC56	LEM domain-containing protein 2 OS=Homo sapiens GN=LEMD2 PE=1 SV=1	5	6	5	65.2	179.5	76.6	67	31.4	129.2	102.2	34	153.5	126.9	134.5	0.484758	1.33457	0.569517	0.498141	0.233457	0.960595	0.759851	0.252788	1.14126	0.943494
P09110	3-ketoacyl-CoA thiolase, peroxisomal OS=Homo sapiens GN=ACAA1 PE=1 SV=2	5	7	5	162.5	150.1	131.6	5.7	74	166.3	12.9	136.7	129	10.4	120.8	1.3452	1.24255	1.0894	0.0471854	0.612583	1.37666	0.106788	1.13162	1.06788	0.0860927
O75947	ATP synthase subunit d, mitochondrial OS=Homo sapiens GN=ATP5H PE=1 SV=3	4	9	4	192.3	63.5	174.2	32.4	72	66.5	171.4	27.9	112.3	82.9	104.6	1.83843	0.607075	1.66539	0.309751	0.688337	0.635755	1.63862	0.26673	1.07361	0.792543
O00264	Membrane-associated progesterone receptor component 1 OS=Homo sapiens GN=PGRMC1 PE=1 SV=3	5	7	4	94.9	152.5	87.7	57	75.2	116.2	115.4	35.6	181.4	56.1	128.1	0.740827	1.19048	0.684621	0.444965	0.587041	0.907104	0.900859	0.277908	1.41608	0.437939
Q12965	Unconventional myosin-Ie OS=Homo sapiens GN=MYO1E PE=1 SV=2	8	10	4	69.5	71.8	86.4	112.2	139.6	125.4	83.5	185.7	68.3	62.4	95.1	0.73081	0.754995	0.908517	1.17981	1.46793	1.31861	0.878023	1.95268	0.718191	0.656151
P08865	40S ribosomal protein SA OS=Homo sapiens GN=RPSA PE=1 SV=4	4	6	4	49.9	127	50.3	59.1	79.5	79.7	128	32.7	164.3	184.9	144.5	0.345329	0.878893	0.348097	0.408997	0.550173	0.551557	0.885813	0.226298	1.13702	1.27958
P35573	Glycogen debranching enzyme OS=Homo sapiens GN=AGL PE=1 SV=3	4	4	4	120.5	73.7	73.4	101.8	34.4	43.3	122.5	110	111.6	182.2	126.6	0.951817	0.582148	0.579779	0.804107	0.271722	0.342022	0.967615	0.868878	0.881517	1.43918
Q9BYJ1	Hydroperoxide isomerase ALOXE3 OS=Homo sapiens GN=ALOXE3 PE=1 SV=1	4	4	4	99.6	108.3	95.8	126.5	217.1	60.9	127	76.1	47.6	58.1	83.2	1.19712	1.30168	1.15144	1.52043	2.60938	0.731971	1.52644	0.914663	0.572115	0.698317
P43155	Carnitine O-acetyltransferase OS=Homo sapiens GN=CRAT PE=1 SV=5	4	4	4	49.8	52.8	74.9	10.6	41.1	75.5	34	560	54.6	27.3	119.5	0.416736	0.441841	0.626778	0.0887029	0.343933	0.631799	0.284519	4.68619	0.456904	0.228452
O60664	Perilipin-3 OS=Homo sapiens GN=PLIN3 PE=1 SV=3	4	4	4
Q8NCL4	Polypeptide N-acetylgalactosaminyltransferase 6 OS=Homo sapiens GN=GALNT6 PE=2 SV=2	5	5	4	23.2	300.3	24	19.7	56.9	26	17	476.5	20.7	34.6	100.8	0.230159	2.97917	0.238095	0.195437	0.564484	0.257937	0.168651	4.72718	0.205357	0.343254
Q8IVL6	Prolyl 3-hydroxylase 3 OS=Homo sapiens GN=P3H3 PE=1 SV=1	4	4	4
P23246	Splicing factor, proline- and glutamine-rich OS=Homo sapiens GN=SFPQ PE=1 SV=2	5	7	4	72.5	172.4	64.2	59.8	121.3	144	95	20.4	91.9	166.7	91.8	0.78976	1.878	0.699346	0.651416	1.32135	1.56863	1.03486	0.222222	1.00109	1.8159
P69905	Hemoglobin subunit alpha OS=Homo sapiens GN=HBA1 PE=1 SV=2	4	15	4	93.3	48.3	92.2	10.4	33.1	25.8	66.9	16	579.4	56.3	78.2	1.19309	0.617647	1.17903	0.132992	0.423274	0.329923	0.855499	0.204604	7.40921	0.719949
Q02790	Peptidyl-prolyl cis-trans isomerase FKBP4 OS=Homo sapiens GN=FKBP4 PE=1 SV=3	4	5	4	31.8	105.7	93.6	142.9	30.6	70.1	129.8	20.4	165.9	180.3	129.1	0.246321	0.818745	0.725019	1.10689	0.237026	0.54299	1.00542	0.158017	1.28505	1.39659
P60866	40S ribosomal protein S20 OS=Homo sapiens GN=RPS20 PE=1 SV=1	4	6	4	45.2	110.1	87	237.2	116.3	96.5	60.7	42.3	51	129.2	124.6	0.362761	0.883628	0.698234	1.90369	0.933387	0.774478	0.487159	0.339486	0.40931	1.03692
P37837	Transaldolase OS=Homo sapiens GN=TALDO1 PE=1 SV=2	4	7	4	79.5	118.7	62.6	70.6	106.2	150.4	123.3	82.2	112.2	99.6	94.8	0.838608	1.25211	0.660338	0.744726	1.12025	1.5865	1.30063	0.867089	1.18354	1.05063
Q9Y2C3	Beta-1,3-galactosyltransferase 5 OS=Homo sapiens GN=B3GALT5 PE=2 SV=1	4	4	4	96.2	6.1	152.6	67.9	248.8	6.1	150.1	31.3	153.1	70.2	117.6	0.818027	0.0518707	1.29762	0.577381	2.11565	0.0518707	1.27636	0.266156	1.30187	0.596939
P35914	Hydroxymethylglutaryl-CoA lyase, mitochondrial OS=Homo sapiens GN=HMGCL PE=1 SV=2	4	4	4	90.1	54.1	97.5	6.5	22.4	75.1	54.6	66.2	102.2	468.6	62.6	1.4393	0.864217	1.55751	0.103834	0.357827	1.19968	0.872204	1.05751	1.63259	7.48562
Q8WWU7	Intelectin-2 OS=Homo sapiens GN=ITLN2 PE=2 SV=1	4	6	4	38.7	68.6	56.7	36.8	3.5	12.3	70.6	25.6	127.4	557.5	102.3	0.378299	0.670577	0.554252	0.359726	0.0342131	0.120235	0.690127	0.250244	1.24536	5.44966
Q9H2U2	Inorganic pyrophosphatase 2, mitochondrial OS=Homo sapiens GN=PPA2 PE=1 SV=2	4	5	4	78.8	96.3	159.4	24.7	32.4	229.5	56.2	158	111.9	47	105.7	0.745506	0.911069	1.50804	0.23368	0.306528	2.17124	0.531693	1.4948	1.05866	0.444655
P48960	CD97 antigen OS=Homo sapiens GN=CD97 PE=1 SV=4	5	6	4	53.7	110.4	50.1	58.6	81.6	143.2	109.1	25.7	139.4	209.3	118.9	0.45164	0.928511	0.421362	0.492851	0.686291	1.20437	0.917578	0.216148	1.17241	1.7603
Q9Y6W5	Wiskott-Aldrich syndrome protein family member 2 OS=Homo sapiens GN=WASF2 PE=1 SV=3	4	6	4	152.9	70	75.6	39.5	127.5	125.3	125.9	45.9	154.7	79.4	103.3	1.48015	0.677638	0.731849	0.382381	1.23427	1.21297	1.21878	0.444337	1.49758	0.768635
P62266	40S ribosomal protein S23 OS=Homo sapiens GN=RPS23 PE=1 SV=3	4	9	4	70.5	46.6	80.6	194.9	162.2	49.8	145.5	113.1	49.3	87	100.5	0.701493	0.463682	0.80199	1.9393	1.61393	0.495522	1.44776	1.12537	0.490547	0.865672
Q96PZ0	Pseudouridylate synthase 7 homolog OS=Homo sapiens GN=PUS7 PE=1 SV=2	4	4	4	25.3	405.6	28	135.7	56.6	111.9	36.4	61.8	45.4	88.8	104.5	0.242105	3.88134	0.267943	1.29856	0.541627	1.07081	0.348325	0.591388	0.43445	0.849761
Q9Y6I9	Testis-expressed protein 264 OS=Homo sapiens GN=TEX264 PE=1 SV=1	4	4	4	54.7	160.9	72.5	62.7	66.3	135.5	94.7	62.5	141.9	111	137.3	0.398398	1.17189	0.528041	0.456664	0.482884	0.98689	0.689731	0.455208	1.0335	0.808449
Q99816	Tumor susceptibility gene 101 protein OS=Homo sapiens GN=TSG101 PE=1 SV=2	4	4	4	59.8	122.7	64.2	80.2	98.1	160.6	64.1	95	122.2	134.6	98.6	0.606491	1.24442	0.651116	0.813387	0.994929	1.6288	0.650101	0.963489	1.23935	1.36511
Q6NSJ0	Myogenesis-regulating glycosidase OS=Homo sapiens GN=MYORG PE=1 SV=2	4	4	4	129.3	145.4	158.2	101.2	113.8	45.8	117.1	44.9	82.4	51.7	110.3	1.17226	1.31822	1.43427	0.917498	1.03173	0.415231	1.06165	0.407072	0.747053	0.468722
Q9NPA0	ER membrane protein complex subunit 7 OS=Homo sapiens GN=EMC7 PE=1 SV=1	4	6	4	60.2	177.6	80.3	92.9	66.6	157.4	72.6	87.1	73.2	125.6	106.6	0.564728	1.66604	0.753283	0.871482	0.624765	1.47655	0.681051	0.817073	0.686679	1.17824
Q6PJF5	Inactive rhomboid protein 2 OS=Homo sapiens GN=RHBDF2 PE=1 SV=2	4	4	4	32.8	119.1	26.4	118.1	34.8	143.9	61	251.7	67.2	143.4	101.7	0.322517	1.17109	0.259587	1.16126	0.342183	1.41495	0.599803	2.47493	0.660767	1.41003
P42766	60S ribosomal protein L35 OS=Homo sapiens GN=RPL35 PE=1 SV=2	4	9	4	55	29.7	84.1	437.7	178.5	21.1	72	54.8	26.5	52.7	87.9	0.625711	0.337884	0.956769	4.97952	2.03072	0.240046	0.819113	0.623436	0.301479	0.599545
Q9UKX5	Integrin alpha-11 OS=Homo sapiens GN=ITGA11 PE=1 SV=2	4	4	4	128.7	70.8	45.6	59.2	154.5	170.2	88.8	203.4	22.8	78.6	77.4	1.66279	0.914729	0.589147	0.764858	1.99612	2.19897	1.14729	2.62791	0.294574	1.0155
Q14BN4	Sarcolemmal membrane-associated protein OS=Homo sapiens GN=SLMAP PE=1 SV=1	4	4	4	40.3	87.5	77	26.8	14.1	78.9	110.4	41.8	415.1	96.5	111.6	0.361111	0.78405	0.689964	0.240143	0.126344	0.706989	0.989247	0.374552	3.71953	0.864695
Q8N7H5	RNA polymerase II-associated factor 1 homolog OS=Homo sapiens GN=PAF1 PE=1 SV=2	4	5	4	256.7	32.8	70.8	28.2	30.6	12.6	101.8	17.3	125.1	301.1	123	2.08699	0.266667	0.57561	0.229268	0.24878	0.102439	0.827642	0.14065	1.01707	2.44797
Q8IUH4	Palmitoyltransferase ZDHHC13 OS=Homo sapiens GN=ZDHHC13 PE=1 SV=3	5	7	4	106.4	100	84.1	95.3	61.2	65	173.2	77.2	144.8	91.7	101.1	1.05242	0.98912	0.83185	0.942631	0.605341	0.642928	1.71316	0.7636	1.43225	0.907023
Q14525	Keratin, type I cuticular Ha3-II OS=Homo sapiens GN=KRT33B PE=1 SV=3	14	19	4	159.5	107.3	151.5	95.4	71.6	124.7	104.9	143.2	33.5	79.2	29.2	5.46233	3.67466	5.18836	3.26712	2.45205	4.27055	3.59247	4.90411	1.14726	2.71233
O43390	Heterogeneous nuclear ribonucleoprotein R OS=Homo sapiens GN=HNRNPR PE=1 SV=1	10	15	4	87.2	80.1	30.4	91.5	89.5	121.9	79.7	43	122.1	268.6	85.9	1.01513	0.93248	0.3539	1.06519	1.04191	1.41909	0.927823	0.500582	1.42142	3.12689
Q96RP9	Elongation factor G, mitochondrial OS=Homo sapiens GN=GFM1 PE=1 SV=2	4	4	4	66.3	140.7	98.1	39.4	36.5	76.9	107.5	211.4	98.3	96.1	128.8	0.514752	1.09239	0.761646	0.305901	0.283385	0.59705	0.834627	1.6413	0.763199	0.746118
Q15746	Myosin light chain kinase, smooth muscle OS=Homo sapiens GN=MYLK PE=1 SV=4	5	5	4	119.4	57.1	119.3	55.5	129.4	142.6	87.1	77.2	127.1	73.7	111.8	1.06798	0.510733	1.06708	0.496422	1.15742	1.27549	0.77907	0.690519	1.13685	0.659213
Q9NZT1	Calmodulin-like protein 5 OS=Homo sapiens GN=CALML5 PE=1 SV=2	4	5	4	110.3	94.8	190.2	84.2	120.4	67.6	89	97.9	29.1	47.8	168.7	0.653823	0.561944	1.12745	0.499111	0.713693	0.400711	0.527564	0.58032	0.172496	0.283343
Q86Y39	NADH dehydrogenase [ubiquinone] 1 alpha subcomplex subunit 11 OS=Homo sapiens GN=NDUFA11 PE=1 SV=3	4	5	4	242.8	93.3	176.8	56.5	118.9	37.2	87.6	65.7	69.2	64.7	87.3	2.78121	1.06873	2.0252	0.647194	1.36197	0.426117	1.00344	0.752577	0.792669	0.741123
P31153	S-adenosylmethionine synthase isoform type-2 OS=Homo sapiens GN=MAT2A PE=1 SV=1	4	4	4	56.4	145.6	65.6	90.4	67.7	65.9	90.4	117.8	84.9	194.2	121.2	0.465347	1.20132	0.541254	0.745875	0.558581	0.543729	0.745875	0.971947	0.700495	1.60231
O00178	GTP-binding protein 1 OS=Homo sapiens GN=GTPBP1 PE=1 SV=3	4	4	4	99.2	105.8	75.6	181.2	129.1	87.2	85.9	124.6	31	89.2	91.2	1.08772	1.16009	0.828947	1.98684	1.41557	0.95614	0.941886	1.36623	0.339912	0.97807
Q14644	Ras GTPase-activating protein 3 OS=Homo sapiens GN=RASA3 PE=1 SV=3	4	4	4	112.8	55.5	82.1	58.3	36.4	160.3	110.8	81.5	129.4	169.7	103.2	1.09302	0.537791	0.795543	0.564922	0.352713	1.55329	1.07364	0.789729	1.25388	1.64438
P24821	Tenascin OS=Homo sapiens GN=TNC PE=1 SV=3	4	4	4	21	119.7	34.9	109.6	3.8	199.1	12.3	276.3	26.6	185.1	111.7	0.188004	1.07162	0.312444	0.9812	0.0340197	1.78245	0.110116	2.47359	0.238138	1.65712
P21217	Galactoside 3(4)-L-fucosyltransferase OS=Homo sapiens GN=FUT3 PE=2 SV=1	8	15	4	8.7	6.9	76.4	88.2	35.4	43.6	109.8	436.3	82.2	94.8	117.9	0.0737913	0.0585242	0.648007	0.748092	0.300254	0.369805	0.931298	3.70059	0.697201	0.804071
P62913	60S ribosomal protein L11 OS=Homo sapiens GN=RPL11 PE=1 SV=2	4	10	4	57.3	136.7	74.5	154.8	95.5	100.3	72.9	59.8	96.1	125.7	126.4	0.453323	1.08149	0.589399	1.22468	0.755538	0.793513	0.576741	0.473101	0.760285	0.994462
P01040	Cystatin-A OS=Homo sapiens GN=CSTA PE=1 SV=1	4	7	4	124	74.4	114.8	103.5	168.5	81.4	98.4	118.7	39.3	89.2	88	1.40909	0.845455	1.30455	1.17614	1.91477	0.925	1.11818	1.34886	0.446591	1.01364
P49006	MARCKS-related protein OS=Homo sapiens GN=MARCKSL1 PE=1 SV=2	4	6	4	74.4	168.5	41	68.9	104.5	223.5	52.9	131.5	89.3	30.6	114.8	0.648084	1.46777	0.357143	0.600174	0.910279	1.94686	0.460801	1.14547	0.777875	0.266551
P16234	Platelet-derived growth factor receptor alpha OS=Homo sapiens GN=PDGFRA PE=1 SV=1	6	6	4
P31025	Lipocalin-1 OS=Homo sapiens GN=LCN1 PE=1 SV=1	4	5	4	112.9	73.9	96	104.4	198.4	97.6	75.4	143.5	54.4	54.8	88.7	1.27283	0.833145	1.0823	1.177	2.23675	1.10034	0.850056	1.61781	0.613303	0.617813
P60842	Eukaryotic initiation factor 4A-I OS=Homo sapiens GN=EIF4A1 PE=1 SV=1	10	12	4	42.7	161.4	51.7	133.2	52.3	82.4	86.4	63.2	87.7	213.8	125.3	0.340782	1.28811	0.41261	1.06305	0.417398	0.657622	0.689545	0.504389	0.69992	1.7063
P10721	Mast/stem cell growth factor receptor Kit OS=Homo sapiens GN=KIT PE=1 SV=1	5	5	4
P62873	Guanine nucleotide-binding protein G(I)/G(S)/G(T) subunit beta-1 OS=Homo sapiens GN=GNB1 PE=1 SV=3	8	18	4	87.6	58	76.8	51.5	82.4	140.9	147.1	37.7	188.7	124.7	104.5	0.838278	0.555024	0.734928	0.492823	0.788517	1.34833	1.40766	0.360766	1.80574	1.1933
O00151	PDZ and LIM domain protein 1 OS=Homo sapiens GN=PDLIM1 PE=1 SV=4	4	4	4	132.6	63.5	117.2	8.2	177.6	142.1	116.3		223.5	14.7	104.3	1.27133	0.608821	1.12368	0.0786194	1.70278	1.36242	1.11505		2.14286	0.14094
O95248	Myotubularin-related protein 5 OS=Homo sapiens GN=SBF1 PE=1 SV=3	4	4	4
Q16647	Prostacyclin synthase OS=Homo sapiens GN=PTGIS PE=1 SV=1	4	4	4	101.1	18.8	70.4	11.2	40.4	55.1	126.5	189.9	304.3	67.4	114.8	0.880662	0.163763	0.61324	0.097561	0.351916	0.479965	1.10192	1.65418	2.6507	0.587108
P51159	Ras-related protein Rab-27A OS=Homo sapiens GN=RAB27A PE=1 SV=3	5	7	4	164.9	41.6	118.6	41.7	112.2	49.1	121.2	34.1	199	128.8	88.8	1.85698	0.468468	1.33559	0.469595	1.26351	0.552928	1.36486	0.384009	2.24099	1.45045
O95834	Echinoderm microtubule-associated protein-like 2 OS=Homo sapiens GN=EML2 PE=1 SV=1	4	4	4	19.8	40.9	46.9	5	36.8	43.1	50.1	24.6	37	758.2	37.7	0.525199	1.08488	1.24403	0.132626	0.976127	1.14324	1.32891	0.65252	0.981432	20.1114
O00115	Deoxyribonuclease-2-alpha OS=Homo sapiens GN=DNASE2 PE=1 SV=2	4	4	4	161.5	69	54.1	28.5	292.8	100.8	51.9	120.8	54.6	82	84.1	1.92033	0.820452	0.643282	0.338882	3.48157	1.19857	0.617122	1.43639	0.649227	0.97503
O75051	Plexin-A2 OS=Homo sapiens GN=PLXNA2 PE=1 SV=4	6	6	4
P10301	Ras-related protein R-Ras OS=Homo sapiens GN=RRAS PE=1 SV=1	6	8	4	92.2	93.6	131.4	22.5	71	148.3	121.2	51.4	210	47.1	111.3	0.828392	0.84097	1.18059	0.202156	0.637916	1.33243	1.08895	0.461815	1.88679	0.423181
Q05084	Islet cell autoantigen 1 OS=Homo sapiens GN=ICA1 PE=1 SV=2	4	4	4	72.2	172.3	53.7	89.9	106	99.9	80.8	147	72.8	105.1	100.5	0.718408	1.71443	0.534328	0.894527	1.05473	0.99403	0.80398	1.46269	0.724378	1.04577
Q3LXA3	Triokinase/FMN cyclase OS=Homo sapiens GN=TKFC PE=1 SV=2	4	4	4	64.2	274.4	51.7	88.3	41.4	62.3	144.1	23.8	72.4	146.4	131.1	0.489703	2.09306	0.394355	0.673532	0.315789	0.47521	1.09916	0.181541	0.55225	1.1167
Q9Y3T9	Nucleolar complex protein 2 homolog OS=Homo sapiens GN=NOC2L PE=1 SV=4	4	5	4	29.9	307.5		103	35.4	94.5	44.7	38.6	68.4	244.9	132.9	0.224981	2.31377		0.775019	0.266366	0.711061	0.336343	0.290444	0.514673	1.84274
P00918	Carbonic anhydrase 2 OS=Homo sapiens GN=CA2 PE=1 SV=2	4	6	4	220.6	18.5	233.5	22	144.5	15.5	181.5		174.6	15.5	73.8	2.98916	0.250678	3.16396	0.298103	1.95799	0.210027	2.45935		2.36585	0.210027
O15195	Villin-like protein OS=Homo sapiens GN=VILL PE=2 SV=3	4	4	4
O95858	Tetraspanin-15 OS=Homo sapiens GN=TSPAN15 PE=1 SV=1	4	5	4	93.6	55.3	68.1	26.2	94	38.8	263.3		264.5	99.2	97.1	0.963955	0.569516	0.701339	0.269825	0.968074	0.399588	2.71164		2.724	1.02163
Q10589	Bone marrow stromal antigen 2 OS=Homo sapiens GN=BST2 PE=1 SV=1	4	6	4	49	31.5	68.9	32.7	66.2	132.2	66.8	87.4	203.6	237.9	123.6	0.39644	0.254854	0.557443	0.264563	0.535599	1.06958	0.540453	0.70712	1.64725	1.92476
P11177	Pyruvate dehydrogenase E1 component subunit beta, mitochondrial OS=Homo sapiens GN=PDHB PE=1 SV=3	4	4	4	79.9	103.6	120.5	17.2	47.5	189.3	88.5	181.9	99.4	68.6	103.5	0.771981	1.00097	1.16425	0.166184	0.458937	1.82899	0.855072	1.75749	0.960386	0.662802
Q53GD3	Choline transporter-like protein 4 OS=Homo sapiens GN=SLC44A4 PE=1 SV=2	4	4	4	77.3	173	93.7	147.5	70.2	24.8	75.1	125.9	78.5	112.5	121.5	0.636214	1.42387	0.771193	1.21399	0.577778	0.204115	0.618107	1.03621	0.646091	0.925926
Q9H8Y8	Golgi reassembly-stacking protein 2 OS=Homo sapiens GN=GORASP2 PE=1 SV=3	4	5	4	68.1	108.4	78.1	58.9	92.1	147.9	143.1	51.9	141.9	97	112.6	0.604796	0.9627	0.693606	0.523091	0.81794	1.3135	1.27087	0.460924	1.26021	0.861456
P30876	DNA-directed RNA polymerase II subunit RPB2 OS=Homo sapiens GN=POLR2B PE=1 SV=1	4	4	4	57.3	185.4	49.1	154.6	58.5	72.1	83.1	93.5	57.1	164.2	125.1	0.458034	1.48201	0.392486	1.23581	0.467626	0.576339	0.664269	0.747402	0.456435	1.31255
Q9Y6Q5	AP-1 complex subunit mu-2 OS=Homo sapiens GN=AP1M2 PE=1 SV=4	6	7	4	105.7	83.6	176.1	117.7	82.7	38.6	146.9	99.5	61.9	94.5	92.9	1.13778	0.899892	1.89559	1.26695	0.890205	0.415501	1.58127	1.07104	0.666308	1.01722
Q9BR76	Coronin-1B OS=Homo sapiens GN=CORO1B PE=1 SV=1	4	4	4	96.9	84.6	114.9	28	119	148.7	86.8	78.9	179.6	78.3	84.3	1.14947	1.00356	1.36299	0.332147	1.41163	1.76394	1.02966	0.935943	2.13049	0.928826
P06737	Glycogen phosphorylase, liver form OS=Homo sapiens GN=PYGL PE=1 SV=4	7	8	4	48.1	59.2	90.7	67.4	79.8	101.5	54.5	78.9	104	321.6	94.2	0.510616	0.62845	0.962845	0.715499	0.847134	1.07749	0.578556	0.83758	1.10403	3.41401
Q9UL01	Dermatan-sulfate epimerase OS=Homo sapiens GN=DSE PE=1 SV=1	4	4	4	21.4	26	15.9	26.9		160.8	13.3	705.2	27.7	10.5	92.2	0.232104	0.281996	0.172451	0.291757		1.74403	0.144252	7.64859	0.300434	0.113883
P02461	Collagen alpha-1(III) chain OS=Homo sapiens GN=COL3A1 PE=1 SV=4	4	8	4	165.9	6.5	516.5	11.2	33.2	16.1	160.5	30	51.6	21.6	87.1	1.90471	0.0746269	5.92997	0.128588	0.381171	0.184845	1.84271	0.344432	0.592423	0.247991
Q4V9L6	Transmembrane protein 119 OS=Homo sapiens GN=TMEM119 PE=1 SV=1	4	4	4	17.4	23.1	48.7	37.3	26.7	329.6	58.1	286.8	141.1	17.9	113.2	0.15371	0.204064	0.430212	0.329505	0.235866	2.91166	0.513251	2.53357	1.24647	0.158127
P98194	Calcium-transporting ATPase type 2C member 1 OS=Homo sapiens GN=ATP2C1 PE=1 SV=3	4	4	4	61.2	153.1	62.6	64.5	27.5	83	120	66.1	173.4	141.4	147.2	0.415761	1.04008	0.425272	0.438179	0.186821	0.563859	0.815217	0.449049	1.17799	0.960598
Q8IWT6	Volume-regulated anion channel subunit LRRC8A OS=Homo sapiens GN=LRRC8A PE=1 SV=1	4	4	4
P01903	HLA class II histocompatibility antigen, DR alpha chain OS=Homo sapiens GN=HLA-DRA PE=1 SV=1	4	13	4	37.1	34.6	33.2	36.4	54.4	102.1	74.7	28.8	268.9	314.5	115.2	0.322049	0.300347	0.288194	0.315972	0.472222	0.886285	0.648438	0.25	2.3342	2.73003
Q01844	RNA-binding protein EWS OS=Homo sapiens GN=EWSR1 PE=1 SV=1	4	4	4	41.5	45.9	42.7	48.6	101.4	282.9	32.9	45.8	80.8	269	108.5	0.382488	0.423041	0.393548	0.447926	0.934562	2.60737	0.303226	0.42212	0.7447	2.47926
Q9BY50	Signal peptidase complex catalytic subunit SEC11C OS=Homo sapiens GN=SEC11C PE=1 SV=3	4	7	4	33.6	49.5	45.3	85.3	80.7	247.7	70.5	10.6	204.6	159.5	112.6	0.298401	0.439609	0.402309	0.757549	0.716696	2.19982	0.62611	0.0941385	1.81705	1.41652
Q6ZNB6	NF-X1-type zinc finger protein NFXL1 OS=Homo sapiens GN=NFXL1 PE=1 SV=2	4	4	4	41.1	110	42.6	144	106.7	86.8	14.4	359.5	14.4	78.1	102.3	0.40176	1.07527	0.416422	1.40762	1.04301	0.848485	0.140762	3.51417	0.140762	0.763441
Q9NY12	H/ACA ribonucleoprotein complex subunit 1 OS=Homo sapiens GN=GAR1 PE=1 SV=1	4	7	4	62.1	174	47.4	97.3	95.6	131.8	52.9	100.8	32.9	205.8	99.4	0.624748	1.7505	0.476861	0.978873	0.961771	1.32596	0.532193	1.01408	0.330986	2.07042
Q9HD40	O-phosphoseryl-tRNA(Sec) selenium transferase OS=Homo sapiens GN=SEPSECS PE=1 SV=2	4	4	4	129.7	78.3	87.9	183.6	213.2	76.3	55.5	57.6	46.6	84.4	87	1.4908	0.9	1.01034	2.11034	2.45057	0.877011	0.637931	0.662069	0.535632	0.970115
Q9HBL7	Plasminogen receptor (KT) OS=Homo sapiens GN=PLGRKT PE=1 SV=1	4	6	4	191.8	74.9	228.8	114.6	62.9	32.5	99.4	95.6	61	40.3	98.2	1.95316	0.762729	2.32994	1.16701	0.64053	0.330957	1.01222	0.973523	0.621181	0.410387
P10619	Lysosomal protective protein OS=Homo sapiens GN=CTSA PE=1 SV=2	4	5	4	96.5	99.7	87.4	93.4	140.4	120	109.9	109.5	63.1	78.4	101.5	0.950739	0.982266	0.861084	0.920197	1.38325	1.18227	1.08276	1.07882	0.621675	0.772414
P02746	Complement C1q subcomponent subunit B OS=Homo sapiens GN=C1QB PE=1 SV=3	4	8	4	36.4	40	90.1	64.9	37.4	65.5	85.3	104.3	223.9	256.6	95.6	0.380753	0.41841	0.942469	0.67887	0.391213	0.685146	0.892259	1.091	2.34205	2.6841
O00299	Chloride intracellular channel protein 1 OS=Homo sapiens GN=CLIC1 PE=1 SV=4	4	5	4	77.1	151.1	81.3	42.2	15.9	122.1	80.7	19.1	287.6	117.4	105.4	0.731499	1.43359	0.771347	0.40038	0.150854	1.15844	0.765655	0.181214	2.72865	1.11385
Q12802	A-kinase anchor protein 13 OS=Homo sapiens GN=AKAP13 PE=1 SV=2	4	4	4	29.3	84.6	72.9	22.5	80.9	263.7	47.1	283.2	111.5	15.2	89.1	0.328844	0.949495	0.818182	0.252525	0.907969	2.9596	0.52862	3.17845	1.2514	0.170595
O94886	CSC1-like protein 1 OS=Homo sapiens GN=TMEM63A PE=1 SV=3	4	5	4	20.9	288.7	40.5	84.2	59.8	92.7	52.5	140.6	58.1	121.4	140.5	0.148754	2.0548	0.288256	0.599288	0.425623	0.659786	0.373665	1.00071	0.413523	0.864057
Q9Y276	Mitochondrial chaperone BCS1 OS=Homo sapiens GN=BCS1L PE=1 SV=1	4	5	4	182.3	93.8	145.6	85.7	93.1	72.2	107.2	90.7	78.5	61.5	89.5	2.03687	1.04804	1.62682	0.957542	1.04022	0.806704	1.19777	1.01341	0.877095	0.687151
P40763	Signal transducer and activator of transcription 3 OS=Homo sapiens GN=STAT3 PE=1 SV=2	4	4	4	32.4	134.1	93.8	119.8	67.4	79.3	92.3	92.1	113.5	152.1	123.1	0.263201	1.08936	0.761982	0.973193	0.547522	0.644192	0.749797	0.748172	0.922015	1.23558
Q9BYD2	39S ribosomal protein L9, mitochondrial OS=Homo sapiens GN=MRPL9 PE=1 SV=2	4	4	4	83.8	95.7	266	102.9	53.9	69.2	36.6	232	30.8	28.9	100.2	0.836327	0.95509	2.65469	1.02695	0.537924	0.690619	0.365269	2.31537	0.307385	0.288423
Q15365	Poly(rC)-binding protein 1 OS=Homo sapiens GN=PCBP1 PE=1 SV=2	8	10	4	26.7	271.8	71.3	39.5	86.6	145	63.2	56.8	102.9	125.5	110.8	0.240975	2.45307	0.643502	0.356498	0.781588	1.30866	0.570397	0.512635	0.9287	1.13267
O14949	Cytochrome b-c1 complex subunit 8 OS=Homo sapiens GN=UQCRQ PE=1 SV=4	4	6	4	207.7	73.6	185.9	60.8	115.4	42	107.5	68.4	73.7	66.5	98.5	2.10863	0.747208	1.88731	0.617259	1.17157	0.426396	1.09137	0.694416	0.748223	0.675127
Q13586	Stromal interaction molecule 1 OS=Homo sapiens GN=STIM1 PE=1 SV=3	4	5	4
Q9NP79	Vacuolar protein sorting-associated protein VTA1 homolog OS=Homo sapiens GN=VTA1 PE=1 SV=1	4	4	4	51.9	28.9	90.6		49.7	26.2	14.3	26.8	151.5	559.2	101	0.513861	0.286139	0.89703		0.492079	0.259406	0.141584	0.265347	1.5	5.53663
Q13464	Rho-associated protein kinase 1 OS=Homo sapiens GN=ROCK1 PE=1 SV=1	6	7	4	96.1	57.4	119.4	8.8	120.4	217.5	63.9	89.8	138.9	91.1	96.8	0.992769	0.592975	1.23347	0.0909091	1.2438	2.2469	0.660124	0.927686	1.43492	0.941116
Q9Y282	Endoplasmic reticulum-Golgi intermediate compartment protein 3 OS=Homo sapiens GN=ERGIC3 PE=1 SV=1	4	4	4	64.3	110.5	75.7	71.1	82.1	188.1	79.8	33.4	143.6	146.7	104.8	0.61355	1.05439	0.722328	0.678435	0.783397	1.79485	0.76145	0.318702	1.37023	1.39981
Q14554	Protein disulfide-isomerase A5 OS=Homo sapiens GN=PDIA5 PE=1 SV=1	4	4	4	48.2	122.5	92.2	32.6	69.8	218.4	26.7	151.9	119.7	121.1	97	0.496907	1.26289	0.950515	0.336082	0.719588	2.25155	0.275258	1.56598	1.23402	1.24845
O94973	AP-2 complex subunit alpha-2 OS=Homo sapiens GN=AP2A2 PE=1 SV=2	13	17	4	103.3	55.1	73.6	129.1	171.5	91.5	138.2	51.1	110.3	94.1	82.1	1.25822	0.671133	0.896468	1.57247	2.08892	1.11449	1.68331	0.622412	1.34348	1.14616
P68400	Casein kinase II subunit alpha OS=Homo sapiens GN=CSNK2A1 PE=1 SV=1	4	6	4	187.9	119.7	103.6	33	129.9	69.2	74.1	24.2	118.6	151.3	88.4	2.12557	1.35407	1.17195	0.373303	1.46946	0.782805	0.838235	0.273756	1.34163	1.71154
P28062	Proteasome subunit beta type-8 OS=Homo sapiens GN=PSMB8 PE=1 SV=3	4	5	4	63.2	113.8	66.8	73.8	85.6	136.1	108.1	115.1	135.4	106.4	95.8	0.659708	1.18789	0.697286	0.770355	0.893528	1.42067	1.12839	1.20146	1.41336	1.11065
O43895	Xaa-Pro aminopeptidase 2 OS=Homo sapiens GN=XPNPEP2 PE=1 SV=3	4	4	4	23.1	132.9	168.7	28.5	11.1	30.1	162.8		289.5	151.9	101.5	0.227586	1.30936	1.66207	0.280788	0.10936	0.296552	1.60394		2.85222	1.49655
P49913	Cathelicidin antimicrobial peptide OS=Homo sapiens GN=CAMP PE=1 SV=1	4	7	4	6.9	209.7	10.6	21.2	6.4	136.9	10.8	34.5	34.9	503.2	124.8	0.0552885	1.68029	0.0849359	0.169872	0.0512821	1.09696	0.0865385	0.276442	0.279647	4.03205
P07357	Complement component C8 alpha chain OS=Homo sapiens GN=C8A PE=1 SV=2	4	4	4	14.9	63.7	60.6	146.9	60.6	36.4	57.9	43.5	88.7	405.9	120.9	0.123242	0.526882	0.501241	1.21505	0.501241	0.301075	0.478908	0.359801	0.733664	3.35732
Q9P035	Very-long-chain (3R)-3-hydroxyacyl-CoA dehydratase 3 OS=Homo sapiens GN=HACD3 PE=1 SV=2	4	4	4	165.5	51.9	121.1	78.7	37.4	38.4	166.8	163.8	86.1	77.3	113	1.4646	0.459292	1.07168	0.69646	0.330973	0.339823	1.47611	1.44956	0.761947	0.684071
Q96AC1	Fermitin family homolog 2 OS=Homo sapiens GN=FERMT2 PE=1 SV=1	4	4	4	32.3	159.2	89.4	60.4	59	198	69.4	53.3	135.2	124.8	119	0.271429	1.33782	0.751261	0.507563	0.495798	1.66387	0.583193	0.447899	1.13613	1.04874
P15291	Beta-1,4-galactosyltransferase 1 OS=Homo sapiens GN=B4GALT1 PE=1 SV=5	5	6	4	39.8	173.5	91	35.4	59.6	114.9	45.7	350.3	59.8	30.6	99.3	0.400806	1.74723	0.916415	0.356495	0.600201	1.1571	0.460222	3.52769	0.602216	0.308157
O60844	Zymogen granule membrane protein 16 OS=Homo sapiens GN=ZG16 PE=1 SV=2	4	18	4	519	50.4	214.2	72.9	30.4	5.8	41.8	5.5	79.8	18.6	61.5	8.43902	0.819512	3.48293	1.18537	0.494309	0.0943089	0.679675	0.0894309	1.29756	0.302439
P22830	Ferrochelatase, mitochondrial OS=Homo sapiens GN=FECH PE=1 SV=2	4	5	4	60.6	49.2	177	123.6	51.4	77.1	110.9	179.8	85.8	68.5	116	0.522414	0.424138	1.52586	1.06552	0.443103	0.664655	0.956034	1.55	0.739655	0.590517
Q96HN2	Adenosylhomocysteinase 3 OS=Homo sapiens GN=AHCYL2 PE=1 SV=1	10	16	4	235	46.2	113.1	47.2	95.4	36.3	188.8	27.3	119.4	100.1	91.2	2.57675	0.506579	1.24013	0.517544	1.04605	0.398026	2.07018	0.299342	1.30921	1.09759
Q9HCN8	Stromal cell-derived factor 2-like protein 1 OS=Homo sapiens GN=SDF2L1 PE=1 SV=2	4	9	4	46.7	162.3	70.7	51.9	80.3	323.1	37	42	117.1	48.9	119.9	0.389491	1.35363	0.589658	0.432861	0.669725	2.69475	0.30859	0.350292	0.976647	0.40784
P30048	Thioredoxin-dependent peroxide reductase, mitochondrial OS=Homo sapiens GN=PRDX3 PE=1 SV=3	4	4	4	53.7	123.1	142.6	28.6	38.7	208.4	43.8	129	145.2	30.9	155.9	0.344452	0.789609	0.914689	0.183451	0.248236	1.33675	0.280949	0.827453	0.931366	0.198204
Q8N1B4	Vacuolar protein sorting-associated protein 52 homolog OS=Homo sapiens GN=VPS52 PE=1 SV=1	4	4	4	136.3	143.1	65.6	85.7	49.6	114.3	149	92.1	74.7	78.8	110.8	1.23014	1.29152	0.592058	0.773466	0.447653	1.03159	1.34477	0.831227	0.674188	0.711191
Q9BV38	WD repeat-containing protein 18 OS=Homo sapiens GN=WDR18 PE=1 SV=2	4	5	4	69.6	239.7	36.2	44.3	48.3	169.3	66.3	103.5	81.9	144.2	96.8	0.719008	2.47624	0.373967	0.457645	0.498967	1.74897	0.684917	1.06921	0.846074	1.48967
Q9P0I2	ER membrane protein complex subunit 3 OS=Homo sapiens GN=EMC3 PE=1 SV=3	4	10	4	65.8	160.6	88.6	118	85.6	120.5	84.7	127.1	55.9	86.3	107	0.614953	1.50093	0.828037	1.1028	0.8	1.12617	0.791589	1.18785	0.52243	0.806542
P61254	60S ribosomal protein L26 OS=Homo sapiens GN=RPL26 PE=1 SV=1	4	11	4	56.2	39.9	78	343.7	154.5	41	83.3	111.3	24.2	64.9	103	0.545631	0.387379	0.757282	3.33689	1.5	0.398058	0.808738	1.08058	0.234951	0.630097
P17844	Probable ATP-dependent RNA helicase DDX5 OS=Homo sapiens GN=DDX5 PE=1 SV=1	10	10	4	76.3	138.2	64.4	65	77.4	117.6	82.3	44.2	123.9	218	92.7	0.823085	1.49083	0.694714	0.701187	0.834951	1.26861	0.88781	0.476807	1.33657	2.35167
Q13347	Eukaryotic translation initiation factor 3 subunit I OS=Homo sapiens GN=EIF3I PE=1 SV=1	4	4	4	71.3	154.3	83.8	46.7	75.4	177.6	122.8	40.4	148.8	85.3	93.4	0.763383	1.65203	0.897216	0.5	0.807281	1.9015	1.31478	0.432548	1.59315	0.913276
P37108	Signal recognition particle 14 kDa protein OS=Homo sapiens GN=SRP14 PE=1 SV=2	4	7	4	112.2	274.9	31.4	58.6	70.2	114.9	71.2	52.8	36.5	174.5	102.8	1.09144	2.67412	0.305447	0.570039	0.682879	1.1177	0.692607	0.513619	0.355058	1.69747
P19823	Inter-alpha-trypsin inhibitor heavy chain H2 OS=Homo sapiens GN=ITIH2 PE=1 SV=2	4	4	4	48.3	83.3	53.2	46.2	63.7	103.3	96.2	105.5	181.6	206.9	111.8	0.432021	0.745081	0.47585	0.413238	0.569767	0.923971	0.860465	0.943649	1.62433	1.85063
O75880	Protein SCO1 homolog, mitochondrial OS=Homo sapiens GN=SCO1 PE=1 SV=1	4	5	4	203.8	55.6	160.7	61.4	84.5	46.8	151.9	42.3	122.4	59.1	111.7	1.82453	0.497762	1.43868	0.549687	0.756491	0.418979	1.35989	0.378693	1.09579	0.529096
P11279	Lysosome-associated membrane glycoprotein 1 OS=Homo sapiens GN=LAMP1 PE=1 SV=3	4	8	4	75.3	172.5	77.7	41.8	84.7	138.8	80.1	58.4	152.8	94.2	123.6	0.609223	1.39563	0.628641	0.338188	0.685275	1.12298	0.648058	0.472492	1.23625	0.762136
P41091	Eukaryotic translation initiation factor 2 subunit 3 OS=Homo sapiens GN=EIF2S3 PE=1 SV=3	4	4	4	79	132.8	62.8	106.8	128	127	78.7	93.8	80.3	123.5	87.3	0.904926	1.52119	0.719359	1.22337	1.46621	1.45475	0.901489	1.07446	0.919817	1.41466
P01137	Transforming growth factor beta-1 OS=Homo sapiens GN=TGFB1 PE=1 SV=2	4	4	4	82.8	92	69.5	156.5	161.9	115.7	51.9	154.1	36.7	85.8	93	0.890323	0.989247	0.747312	1.6828	1.74086	1.24409	0.558065	1.65699	0.394624	0.922581
P02747	Complement C1q subcomponent subunit C OS=Homo sapiens GN=C1QC PE=1 SV=3	4	10	4	18.2	18.7	74.5	43.3	10	45.9	85.5	69.8	337.1	298.3	98.7	0.184397	0.189463	0.754813	0.438703	0.101317	0.465046	0.866261	0.707194	3.4154	3.02229
P26010	Integrin beta-7 OS=Homo sapiens GN=ITGB7 PE=1 SV=1	5	5	4
Q9HC38	Glyoxalase domain-containing protein 4 OS=Homo sapiens GN=GLOD4 PE=1 SV=1	4	4	4	138.4	99.1	101.7	55.9	119.2	142.6	77.2	69.5	149.4	39.1	107.9	1.28267	0.918443	0.942539	0.518072	1.10473	1.32159	0.715477	0.644115	1.38462	0.362373
O75558	Syntaxin-11 OS=Homo sapiens GN=STX11 PE=1 SV=1	4	4	4	61.2	90.4	83.4	20.8	30.1	192.3	88.6	77.7	194.6	138.8	122.2	0.500818	0.739771	0.682488	0.170213	0.246318	1.57365	0.725041	0.635843	1.59247	1.13584
O43854	EGF-like repeat and discoidin I-like domain-containing protein 3 OS=Homo sapiens GN=EDIL3 PE=1 SV=1	4	6	4	153.7	81.1	89.9	95	184.5	82.8	85.7	113.7	36.7	81	96	1.60104	0.844792	0.936458	0.989583	1.92188	0.8625	0.892708	1.18437	0.382292	0.84375
Q08170	Serine/arginine-rich splicing factor 4 OS=Homo sapiens GN=SRSF4 PE=1 SV=2	4	4	4	237.4	88.3	61.4	49.4	68	59.5	243.7	50.1	54.8	82.6	104.8	2.26527	0.842557	0.585878	0.471374	0.648855	0.567748	2.32538	0.478053	0.522901	0.788168
Q92466	DNA damage-binding protein 2 OS=Homo sapiens GN=DDB2 PE=1 SV=1	4	4	4	50.6	105.3	71.1	79.8	89.7	52.1	60.5	261.3	31.4	185.9	112.2	0.45098	0.938503	0.63369	0.71123	0.799465	0.464349	0.539216	2.32888	0.279857	1.65686
P00751	Complement factor B OS=Homo sapiens GN=CFB PE=1 SV=2	4	4	4	68.4	94.5	74.1	58.8	70.3	109.9	111.5	185.8	110.7	122.2	93.8	0.729211	1.00746	0.789979	0.626866	0.749467	1.17164	1.1887	1.98081	1.18017	1.30277
O43175	D-3-phosphoglycerate dehydrogenase OS=Homo sapiens GN=PHGDH PE=1 SV=4	4	4	4	65.7	188.7	112.9	60.6	12.5	178.7	99.6	53.4	144.1	80.5	103.2	0.636628	1.82849	1.09399	0.587209	0.121124	1.73159	0.965116	0.517442	1.39632	0.780039
P55899	IgG receptor FcRn large subunit p51 OS=Homo sapiens GN=FCGRT PE=1 SV=1	4	5	4	87.1	193.3	103.9	22.8	73.5	68.7	170.5	19.2	214.8	43.8	102.3	0.851417	1.88954	1.01564	0.222874	0.718475	0.671554	1.66667	0.187683	2.09971	0.428152
O96011	Peroxisomal membrane protein 11B OS=Homo sapiens GN=PEX11B PE=1 SV=1	4	5	4	84.1	91.1	56.4	25.1	74.9	92.2	108.1	173.2	146.5	137.4	111	0.757658	0.820721	0.508108	0.226126	0.674775	0.830631	0.973874	1.56036	1.31982	1.23784
P16444	Dipeptidase 1 OS=Homo sapiens GN=DPEP1 PE=1 SV=3	4	6	4	24.5	552.4	13.8	21.9	72.2	110.4	14.3	64	27.4	80.2	118.8	0.206229	4.64983	0.116162	0.184343	0.607744	0.929293	0.12037	0.538721	0.23064	0.675084
O94760	N(G),N(G)-dimethylarginine dimethylaminohydrolase 1 OS=Homo sapiens GN=DDAH1 PE=1 SV=3	5	6	4	153.7	79.6	88.7	6	127.7	137.6	163.8	22.2	213	26	81.7	1.88127	0.974296	1.08568	0.0734394	1.56304	1.68421	2.0049	0.271726	2.6071	0.318237
P13498	Cytochrome b-245 light chain OS=Homo sapiens GN=CYBA PE=1 SV=3	4	7	4	41.1	88.8	39.3	123.9	56.2	126.9	73.8	115.7	85.5	241.2	107.5	0.382326	0.826047	0.365581	1.15256	0.522791	1.18047	0.686512	1.07628	0.795349	2.24372
Q9UNF1	Melanoma-associated antigen D2 OS=Homo sapiens GN=MAGED2 PE=1 SV=2	5	5	4	51.9	57.9	61.5	187	70.2	100.9	81.9	311.6	19.8	69.6	87.7	0.59179	0.660205	0.701254	2.13227	0.800456	1.15051	0.933865	3.55302	0.22577	0.793615
P27348	14-3-3 protein theta OS=Homo sapiens GN=YWHAQ PE=1 SV=1	9	19	4
O14548	Cytochrome c oxidase subunit 7A-related protein, mitochondrial OS=Homo sapiens GN=COX7A2L PE=1 SV=2	4	5	4	213.6	65.1	181.3	37.8	81.2	48.9	132	43.6	126.9	75.2	94.3	2.26511	0.69035	1.92259	0.400848	0.861082	0.518558	1.39979	0.462354	1.34571	0.797455
P61006	Ras-related protein Rab-8A OS=Homo sapiens GN=RAB8A PE=1 SV=1	11	23	4	118.8	107.5	69.1	52.9	85.8	119.3	134.2	100.5	139	59.7	113.2	1.04947	0.949647	0.610424	0.467314	0.757951	1.05389	1.18551	0.887809	1.22792	0.527385
P07360	Complement component C8 gamma chain OS=Homo sapiens GN=C8G PE=1 SV=3	4	5	4	21.7	119.4	53.2	136.4	56.4	62.2	75.3	52.8	94.6	300.1	127.9	0.169664	0.933542	0.41595	1.06646	0.44097	0.486317	0.588741	0.412823	0.73964	2.34636
Q56VL3	OCIA domain-containing protein 2 OS=Homo sapiens GN=OCIAD2 PE=1 SV=1	4	4	4	64.6	126.1	94.1	89.9	49.3	63.6	48.6	140.1	125.3	179.1	119.1	0.542401	1.05877	0.790092	0.754828	0.413938	0.534005	0.40806	1.17632	1.05206	1.50378
P10644	cAMP-dependent protein kinase type I-alpha regulatory subunit OS=Homo sapiens GN=PRKAR1A PE=1 SV=1	4	4	4	158.7	46.1	87.8	48.2	163.4	92.6	150.1	42.1	126.9	96	88.1	1.80136	0.523269	0.996595	0.547106	1.85471	1.05108	1.70375	0.477866	1.44041	1.08967
P29966	Myristoylated alanine-rich C-kinase substrate OS=Homo sapiens GN=MARCKS PE=1 SV=4	4	6	4	112.9	51.5	80.7	16.9	159.1	234.1	65.1	97	154.5	16.4	111.8	1.00984	0.460644	0.721825	0.151163	1.42308	2.09392	0.58229	0.867621	1.38193	0.146691
Q9NPR9	Protein GPR108 OS=Homo sapiens GN=GPR108 PE=2 SV=3	4	5	4	61	115.7	79.9	75.4	74.1	100.1	122.9	75.2	139.8	132.9	123.1	0.495532	0.939886	0.649066	0.61251	0.60195	0.81316	0.998375	0.610885	1.13566	1.07961
P19075	Tetraspanin-8 OS=Homo sapiens GN=TSPAN8 PE=1 SV=1	4	11	4	118	42.5	87.8	53.9	57.8	12.7	173.9	6.8	364.8	64.3	117.4	1.00511	0.36201	0.747871	0.459114	0.492334	0.108177	1.48126	0.0579216	3.10733	0.5477
P51153	Ras-related protein Rab-13 OS=Homo sapiens GN=RAB13 PE=1 SV=1	7	14	4	69.6	81.2	61.4	73.6	92.1	157.6	99.6	126.3	115.6	114.2	108.8	0.639706	0.746324	0.564338	0.676471	0.846507	1.44853	0.915441	1.16085	1.0625	1.04963
Q00059	Transcription factor A, mitochondrial OS=Homo sapiens GN=TFAM PE=1 SV=1	4	4	4	49.4	138.6	176.2	30.9	20.4	129.2	102	241	77.1	24.3	110.9	0.445446	1.24977	1.58882	0.278629	0.18395	1.16501	0.919748	2.17313	0.695221	0.219116
P62847	40S ribosomal protein S24 OS=Homo sapiens GN=RPS24 PE=1 SV=1	4	17	4	45.9	26.9	83.6	442.2	152.9	31.4	95.9	61.9	19.1	38.8	101.5	0.452217	0.265025	0.823645	4.35665	1.5064	0.30936	0.944828	0.609852	0.188177	0.382266
P02042	Hemoglobin subunit delta OS=Homo sapiens GN=HBD PE=1 SV=2	9	24	4	43.3	23	43.5	5.1		5.1	51		815.9	56.7	56.4	0.76773	0.407801	0.771277	0.0904255		0.0904255	0.904255		14.4663	1.00532
Q14002	Carcinoembryonic antigen-related cell adhesion molecule 7 OS=Homo sapiens GN=CEACAM7 PE=1 SV=1	4	8	4	127.5	21.3	129.6	25.5	100	9.9	98.8	4.8	339.2	149	94.4	1.35064	0.225636	1.37288	0.270127	1.05932	0.104873	1.04661	0.0508475	3.59322	1.57839
Q8TBX8	Phosphatidylinositol 5-phosphate 4-kinase type-2 gamma OS=Homo sapiens GN=PIP4K2C PE=1 SV=3	4	4	4	110	113.7	75.9	75.2	109.2	102.4	107.8	62.6	82	154.8	106.4	1.03383	1.06861	0.713346	0.706767	1.02632	0.962406	1.01316	0.588346	0.770677	1.45489
Q13155	Aminoacyl tRNA synthase complex-interacting multifunctional protein 2 OS=Homo sapiens GN=AIMP2 PE=1 SV=2	4	4	4	65.6	136.2	56.1	88.5	93	116.5	90.8	108.6	93	138	113.6	0.577465	1.19894	0.493838	0.779049	0.818662	1.02553	0.799296	0.955986	0.818662	1.21479
Q15286	Ras-related protein Rab-35 OS=Homo sapiens GN=RAB35 PE=1 SV=1	6	15	4	114.6	75.8	68.7	69.2	110.2	135.6	107.6	86.9	136.5	71	123.9	0.924939	0.611784	0.554479	0.558515	0.889427	1.09443	0.868442	0.701372	1.10169	0.573043
P25445	Tumor necrosis factor receptor superfamily member 6 OS=Homo sapiens GN=FAS PE=1 SV=1	4	4	4	54.6	27.1	32.6	37.1	56.4	79.3	109.2	36.9	318.4	229.8	118.6	0.460371	0.228499	0.274874	0.312816	0.475548	0.668634	0.920742	0.31113	2.68465	1.93761
Q86UE4	Protein LYRIC OS=Homo sapiens GN=MTDH PE=1 SV=2	4	6	4	96.5	87.1	30.4	9.5	39.8	216.7	67.7	131	190.8	29.9	200.6	0.481057	0.434197	0.151545	0.0473579	0.198405	1.08026	0.337488	0.653041	0.951147	0.149053
Q9Y5K8	V-type proton ATPase subunit D OS=Homo sapiens GN=ATP6V1D PE=1 SV=1	4	5	4	69.3	85.4	87.8	116.1	77.4	104.4	86.6	198.5	65.7	102.4	106.4	0.651316	0.802632	0.825188	1.09117	0.727444	0.981203	0.81391	1.8656	0.617481	0.962406
Q99436	Proteasome subunit beta type-7 OS=Homo sapiens GN=PSMB7 PE=1 SV=1	4	4	4	105.5	113.8	81	105.6	127.9	136.9	118.7	73.6	70.3	76.9	89.7	1.17614	1.26867	0.90301	1.17726	1.42586	1.5262	1.3233	0.820513	0.783724	0.857302
P04066	Tissue alpha-L-fucosidase OS=Homo sapiens GN=FUCA1 PE=1 SV=4	4	4	4	288.5	23	176.8	34.8	156.4	40.7	68.4	157.5	54.8	13.5	85.6	3.37033	0.268692	2.06542	0.406542	1.8271	0.475467	0.799065	1.83995	0.640187	0.15771
P51690	Arylsulfatase E OS=Homo sapiens GN=ARSE PE=1 SV=2	4	4	4	76	313.2	59.3	25.1	180.7	105.1	64.4	19.7	64.2	93.4	98.9	0.768453	3.16684	0.599596	0.253792	1.8271	1.06269	0.651163	0.199191	0.649141	0.944388
Q96QA5	Gasdermin-A OS=Homo sapiens GN=GSDMA PE=1 SV=4	4	5	4	107	86.6	73.3	151.9	147.8	107.8	120.9	121.9	32.9	67.5	82.3	1.30012	1.05225	0.890644	1.84569	1.79587	1.30984	1.46902	1.48117	0.399757	0.82017
O75251	NADH dehydrogenase [ubiquinone] iron-sulfur protein 7, mitochondrial OS=Homo sapiens GN=NDUFS7 PE=1 SV=3	4	8	4	246.9	105.3	180.6	67	99.3	39.1	82.1	86.7	48.1	59.6	85.5	2.88772	1.23158	2.11228	0.783626	1.1614	0.45731	0.960234	1.01404	0.562573	0.697076
Q9UJV9	Probable ATP-dependent RNA helicase DDX41 OS=Homo sapiens GN=DDX41 PE=1 SV=2	4	4	4	74.6	255.1	48.4	89.4	60.8	66.1	123.2	113.8	36.6	122	110	0.678182	2.31909	0.44	0.812727	0.552727	0.600909	1.12	1.03455	0.332727	1.10909
Q7KZI7	Serine/threonine-protein kinase MARK2 OS=Homo sapiens GN=MARK2 PE=1 SV=2	4	4	4
P39019	40S ribosomal protein S19 OS=Homo sapiens GN=RPS19 PE=1 SV=2	4	5	4	15.6	54.9	101.6	209.1	137.8	97.7	67.6	114	87.8	93.8	120.2	0.129784	0.456739	0.845258	1.7396	1.14642	0.812812	0.562396	0.948419	0.730449	0.780366
P62829	60S ribosomal protein L23 OS=Homo sapiens GN=RPL23 PE=1 SV=1	4	11	4	73	76.6	78	160	121.4	58.7	97.9	132.5	40.7	170.2	91	0.802198	0.841758	0.857143	1.75824	1.33407	0.645055	1.07582	1.45604	0.447253	1.87033
O00483	Cytochrome c oxidase subunit NDUFA4 OS=Homo sapiens GN=NDUFA4 PE=1 SV=1	4	6	4	115.7	141.2	62.8	47.8	56.3	96.9	113.9	222.3	87	61.4	94.8	1.22046	1.48945	0.662447	0.504219	0.593882	1.02215	1.20148	2.34494	0.917722	0.647679
Q12846	Syntaxin-4 OS=Homo sapiens GN=STX4 PE=1 SV=2	4	4	4	131.9	73.8	87	9.5	68.5	133	119.1	5.6	283.4	79.1	109.1	1.20898	0.676444	0.797434	0.0870761	0.627864	1.21907	1.09166	0.0513291	2.59762	0.725023
P54753	Ephrin type-B receptor 3 OS=Homo sapiens GN=EPHB3 PE=1 SV=2	5	5	4	20.3	131.1	12.3	43.7	88.9	148.9	41	68.4	165.3	267.5	112.5	0.180444	1.16533	0.109333	0.388444	0.790222	1.32356	0.364444	0.608	1.46933	2.37778
P00441	Superoxide dismutase [Cu-Zn] OS=Homo sapiens GN=SOD1 PE=1 SV=2	4	5	4	110.7	76.6	102	69.6	86.8	104.9	101	69	208.9	50.3	120.1	0.921732	0.637802	0.849292	0.579517	0.722731	0.873439	0.840966	0.574521	1.73938	0.418818
P20042	Eukaryotic translation initiation factor 2 subunit 2 OS=Homo sapiens GN=EIF2S2 PE=1 SV=2	4	5	4	69.5	126	79.1	147.6	101.3	101.5	91.6	83.9	66.9	112.2	120.3	0.577722	1.04738	0.657523	1.22693	0.842062	0.843724	0.76143	0.697423	0.55611	0.932668
O15498	Synaptobrevin homolog YKT6 OS=Homo sapiens GN=YKT6 PE=1 SV=1	4	5	4	64.2	208.8	56.6	75.2	40.7	173	58.8	114.5	89.7	91.2	127.3	0.504321	1.64022	0.444619	0.590731	0.319717	1.35899	0.461901	0.89945	0.704635	0.716418
O95168	NADH dehydrogenase [ubiquinone] 1 beta subcomplex subunit 4 OS=Homo sapiens GN=NDUFB4 PE=1 SV=3	4	6	4	232.8	111.3	161.2	47.5	70.2	45.6	102.2	70.4	88.1	76.9	93.8	2.48188	1.18657	1.71855	0.506397	0.748401	0.486141	1.08955	0.750533	0.939232	0.819829
P29508	Serpin B3 OS=Homo sapiens GN=SERPINB3 PE=1 SV=2	9	13	4	130.6	141.2	77.2	128.3	144.2	76.3	103.9	116.3	36.1	81.4	64.4	2.02795	2.19255	1.19876	1.99224	2.23913	1.18478	1.61335	1.8059	0.560559	1.26398
P02790	Hemopexin OS=Homo sapiens GN=HPX PE=1 SV=2	4	6	4	39.5	77.2	91.6	46.3	77.6	127.6	96.9	110.6	173.1	162.5	97.1	0.406797	0.795057	0.943357	0.476828	0.799176	1.31411	0.99794	1.13903	1.7827	1.67353
Q8IZ81	ELMO domain-containing protein 2 OS=Homo sapiens GN=ELMOD2 PE=1 SV=1	4	4	4	77.9	154.9	73.5	77.9	93.7	155.3	81.7	103	86	88.6	107.6	0.723978	1.43959	0.683086	0.723978	0.870818	1.44331	0.759294	0.957249	0.799257	0.82342
O75436	Vacuolar protein sorting-associated protein 26A OS=Homo sapiens GN=VPS26A PE=1 SV=2	4	5	4	84.4	111.7	62	64.4	104	62.7	153.4	45.8	161.4	152.9	97.4	0.86653	1.14682	0.63655	0.661191	1.06776	0.643737	1.57495	0.470226	1.65708	1.56982
O00422	Histone deacetylase complex subunit SAP18 OS=Homo sapiens GN=SAP18 PE=1 SV=1	4	5	4	64.8	267.4	21.6	40.4	52.3	173.1	86.1	30.6	64	192.5	107.2	0.604478	2.4944	0.201493	0.376866	0.487873	1.61474	0.803172	0.285448	0.597015	1.79571
P57735	Ras-related protein Rab-25 OS=Homo sapiens GN=RAB25 PE=1 SV=2	5	6	4	134.4	167.5	67.5	47.8	69.2	30.9	194.7	60.3	144.5	62.4	120.7	1.1135	1.38774	0.559238	0.396023	0.573322	0.256007	1.61309	0.499586	1.19718	0.516984
P48739	Phosphatidylinositol transfer protein beta isoform OS=Homo sapiens GN=PITPNB PE=1 SV=2	5	6	4	66.9	195.1	75.7	140.5	92.9	99.8	67.2	27.1	85.7	129.6	119.4	0.560302	1.634	0.634003	1.17672	0.778057	0.835846	0.562814	0.226968	0.717755	1.08543
Q7L1Q6	Basic leucine zipper and W2 domain-containing protein 1 OS=Homo sapiens GN=BZW1 PE=1 SV=1	4	4	4	57.5	181.8	68.1	47.9	29.4	174.9	94	97.2	132.7	115.2	101.3	0.567621	1.79467	0.672261	0.472853	0.290227	1.72655	0.927937	0.959526	1.30997	1.13722
Q15437	Protein transport protein Sec23B OS=Homo sapiens GN=SEC23B PE=1 SV=2	4	4	4	20.5	84	40.1	77.3	63.4	101.3	66.8	62.6	150.1	319	114.9	0.178416	0.73107	0.348999	0.672759	0.551784	0.881636	0.581375	0.544822	1.30635	2.77633
O00468	Agrin OS=Homo sapiens GN=AGRN PE=1 SV=5	4	4	4	34	104.5	34	21.9	33.9	133.5	33.2	389.6	72.3	128	115.2	0.295139	0.907118	0.295139	0.190104	0.294271	1.15885	0.288194	3.38194	0.627604	1.11111
O14939	Phospholipase D2 OS=Homo sapiens GN=PLD2 PE=1 SV=2	4	4	4	137	57.7	108.6	36.7	134.8	72.1	140.2	106.9	105.1	101.4	99.5	1.37688	0.579899	1.09146	0.368844	1.35477	0.724623	1.40905	1.07437	1.05628	1.0191
Q9BT09	Protein canopy homolog 3 OS=Homo sapiens GN=CNPY3 PE=1 SV=1	4	6	4	39.1	229.7	39.2	0.6	16.1	297.3	5.6	223.6	96.6	3.8	148.4	0.263477	1.54784	0.264151	0.00404313	0.108491	2.00337	0.0377358	1.50674	0.650943	0.0256065
Q9UBM7	7-dehydrocholesterol reductase OS=Homo sapiens GN=DHCR7 PE=1 SV=1	4	5	4	55	170.1	54.9	35.5	75.9	134	72.5	101.1	118.3	163.4	119.2	0.461409	1.42701	0.46057	0.297819	0.636745	1.12416	0.608221	0.848154	0.99245	1.37081
Q16658	Fascin OS=Homo sapiens GN=FSCN1 PE=1 SV=3	4	4	4	42.4	74.7	51.4	34.2	38.6	375.7	46.1	235.3	76.3	52.3	73	0.580822	1.02329	0.70411	0.468493	0.528767	5.14658	0.631507	3.22329	1.04521	0.716438
Q969Z0	Protein TBRG4 OS=Homo sapiens GN=TBRG4 PE=1 SV=1	4	5	4	76.9	112.2	207	94.5	46.2	66.4	86.5	143.8	64.1	79.8	122.6	0.627243	0.915171	1.68842	0.770799	0.376835	0.541599	0.705546	1.17292	0.522838	0.650897
P09669	Cytochrome c oxidase subunit 6C OS=Homo sapiens GN=COX6C PE=1 SV=2	4	6	4	264.3	92.1	165.3	56.8	119.8	30.5	79	61.6	85.7	57.9	87.1	3.03444	1.05741	1.89782	0.652124	1.37543	0.350172	0.907003	0.707233	0.983927	0.664753
Q00765	Receptor expression-enhancing protein 5 OS=Homo sapiens GN=REEP5 PE=1 SV=3	4	10	4	95.7	51.8	51	63	57.4	80.1	171.4	58.8	231.7	125	114	0.839474	0.454386	0.447368	0.552632	0.503509	0.702632	1.50351	0.515789	2.03246	1.09649
P05771	Protein kinase C beta type OS=Homo sapiens GN=PRKCB PE=1 SV=4	8	10	4	59.5	60.8	67.2	124.9	76.4	129	105.7	109.9	100.2	163.8	102.5	0.580488	0.593171	0.65561	1.21854	0.745366	1.25854	1.03122	1.0722	0.977561	1.59805
Q6ZXV5	Transmembrane and TPR repeat-containing protein 3 OS=Homo sapiens GN=TMTC3 PE=1 SV=2	5	5	4	59.2	142.5	81.7	70.9	67.3	202.7	73.2	111.3	113.5	77.4	100.5	0.589055	1.41791	0.812935	0.705473	0.669652	2.01692	0.728358	1.10746	1.12935	0.770149
Q9Y3A6	Transmembrane emp24 domain-containing protein 5 OS=Homo sapiens GN=TMED5 PE=1 SV=1	4	6	4	91.7	109.7	83.6	60.3	60	156.5	72.8	42.6	177	117.7	128	0.716406	0.857031	0.653125	0.471094	0.46875	1.22266	0.56875	0.332813	1.38281	0.919531
O15228	Dihydroxyacetone phosphate acyltransferase OS=Homo sapiens GN=GNPAT PE=1 SV=1	4	4	4	72.4	76.2	72.9	92	88.7	101.9	75.5	230.6	91.8	89.6	108.3	0.668513	0.703601	0.67313	0.849492	0.819021	0.940905	0.697138	2.12927	0.847645	0.827331
P14854	Cytochrome c oxidase subunit 6B1 OS=Homo sapiens GN=COX6B1 PE=1 SV=2	4	4	4	239.7	85.6	231.4	29.7	82.8	68.6	119.2	31.3	101.8	30.4	79.5	3.01509	1.07673	2.91069	0.373585	1.04151	0.862893	1.49937	0.393711	1.2805	0.38239
O15321	Transmembrane 9 superfamily member 1 OS=Homo sapiens GN=TM9SF1 PE=2 SV=2	4	6	4	55.6	77.2	58.6	80.7	51.4	113.6	129.9	105.8	147.6	150.3	129.2	0.430341	0.597523	0.45356	0.624613	0.397833	0.879257	1.00542	0.818885	1.14241	1.16331
P61981	14-3-3 protein gamma OS=Homo sapiens GN=YWHAG PE=1 SV=2	9	19	4	83.6	142.3	72.1	20.3	74.1	189.1	92	27	234.7	51.9	112.8	0.741135	1.26152	0.639184	0.179965	0.656915	1.67642	0.815603	0.239362	2.08067	0.460106
P82673	28S ribosomal protein S35, mitochondrial OS=Homo sapiens GN=MRPS35 PE=1 SV=1	4	4	4	100.3	147.5	197.7	55.1	79.3	56.2	132.7	61.4	89.9	64.3	115.8	0.866149	1.27375	1.70725	0.47582	0.684801	0.48532	1.14594	0.530225	0.776339	0.555268
Q13409	Cytoplasmic dynein 1 intermediate chain 2 OS=Homo sapiens GN=DYNC1I2 PE=1 SV=3	4	4	4	135.8	35.9	167.4	43.9	137.8	161	103.4	59.5	136	34.9	84.6	1.6052	0.42435	1.97872	0.518913	1.62884	1.90307	1.22222	0.70331	1.60757	0.41253
O00469	Procollagen-lysine,2-oxoglutarate 5-dioxygenase 2 OS=Homo sapiens GN=PLOD2 PE=1 SV=2	4	6	4
Q09161	Nuclear cap-binding protein subunit 1 OS=Homo sapiens GN=NCBP1 PE=1 SV=1	4	5	4
Q7LGA3	Heparan sulfate 2-O-sulfotransferase 1 OS=Homo sapiens GN=HS2ST1 PE=1 SV=1	4	7	4	58.3	280.8	59.4	79.6	54.6	156.8	57.3	100.1	81	60.3	111.7	0.521934	2.51388	0.531782	0.712623	0.488809	1.40376	0.512981	0.89615	0.725157	0.539839
Q16836	Hydroxyacyl-coenzyme A dehydrogenase, mitochondrial OS=Homo sapiens GN=HADH PE=1 SV=3	4	5	4	107.9	102.8	181.3	0.5	14.6	164.7	25.2	231.3	125	6.7	140	0.770714	0.734286	1.295	0.00357143	0.104286	1.17643	0.18	1.65214	0.892857	0.0478571
Q9HCU5	Prolactin regulatory element-binding protein OS=Homo sapiens GN=PREB PE=1 SV=2	4	7	4	45.5	155.7	64.9	72.3	48.5	163.4	88.5	66	101	167.4	126.9	0.35855	1.22695	0.511426	0.56974	0.382191	1.28763	0.6974	0.520095	0.795902	1.31915
P62330	ADP-ribosylation factor 6 OS=Homo sapiens GN=ARF6 PE=1 SV=2	4	6	4	171.5	52.5	80	36.6	102.8	73	182.7	14.4	211.4	64.6	110.6	1.55063	0.474684	0.723327	0.330922	0.929476	0.660036	1.6519	0.130199	1.91139	0.584087
P49961	Ectonucleoside triphosphate diphosphohydrolase 1 OS=Homo sapiens GN=ENTPD1 PE=1 SV=1	4	6	4
Q6E0U4	Dermokine OS=Homo sapiens GN=DMKN PE=1 SV=3	4	5	4	153.1	85.3	121.1	114.6	144.4	69.7	86.2	142.7	31.3	70.7	80.8	1.8948	1.05569	1.49876	1.41832	1.78713	0.862624	1.06683	1.76609	0.387376	0.875
Q15233	Non-POU domain-containing octamer-binding protein OS=Homo sapiens GN=NONO PE=1 SV=4	5	8	4	89.5	205.9	117	55	108.7	92.1	89.3	72.4	55.7	121.8	92.6	0.966523	2.22354	1.2635	0.593952	1.17387	0.9946	0.964363	0.781857	0.601512	1.31533
Q14847	LIM and SH3 domain protein 1 OS=Homo sapiens GN=LASP1 PE=1 SV=2	4	4	4	78.5	72.2	129.2	45.6	83.8	237.9	70.7	175.7	103.3	33.3	69.7	1.12626	1.03587	1.85366	0.654232	1.2023	3.4132	1.01435	2.5208	1.48207	0.477762
Q6NUQ4	Transmembrane protein 214 OS=Homo sapiens GN=TMEM214 PE=1 SV=2	4	4	4	45.9	148.1	41.3	99.2	52	179.7	46.6	273.7	52.7	52.9	107.9	0.425394	1.37257	0.382762	0.91937	0.481928	1.66543	0.431881	2.53661	0.488415	0.490269
Q9BUP3	Oxidoreductase HTATIP2 OS=Homo sapiens GN=HTATIP2 PE=1 SV=2	4	5	4	112.8	168.9	92.6	40.5	77.8	101.8	131.7	27.1	136.8	98.6	111.4	1.01257	1.51616	0.831239	0.363555	0.698384	0.913824	1.18223	0.243268	1.22801	0.885099
Q8IUX7	Adipocyte enhancer-binding protein 1 OS=Homo sapiens GN=AEBP1 PE=1 SV=1	4	6	4		102.9	52.6			259.4	7.1	555.9	35	6.2	81		1.27037	0.649383			3.20247	0.0876543	6.86296	0.432099	0.0765432
Q3MIR4	Cell cycle control protein 50B OS=Homo sapiens GN=TMEM30B PE=1 SV=1	5	7	4	136.7	29.5	124.7	53.8	175.6	8.3	189	28.7	209.8	58.5	85.1	1.60635	0.346651	1.46533	0.632197	2.06345	0.0975323	2.22092	0.33725	2.46533	0.687427
O00519	Fatty-acid amide hydrolase 1 OS=Homo sapiens GN=FAAH PE=1 SV=2	4	7	4	71.8	213.4	137.8	122.6	100.9	110.9	61.3	62	72.1	59.1	88	0.815909	2.425	1.56591	1.39318	1.14659	1.26023	0.696591	0.704545	0.819318	0.671591
Q6ZRP7	Sulfhydryl oxidase 2 OS=Homo sapiens GN=QSOX2 PE=1 SV=3	4	4	4	36.5	192	48.2	31	61.6	204	48	93.8	122.9	139.3	122.6	0.297716	1.56607	0.393148	0.252855	0.502447	1.66395	0.391517	0.76509	1.00245	1.13622
Q9NW15	Anoctamin-10 OS=Homo sapiens GN=ANO10 PE=1 SV=2	5	5	4	116.2	90.5	130.3	59.9	86.2	91.4	161.7	39.4	124.1	99.2	101.1	1.14936	0.895153	1.28882	0.592483	0.852621	0.904055	1.59941	0.389713	1.2275	0.981207
P61163	Alpha-centractin OS=Homo sapiens GN=ACTR1A PE=1 SV=1	4	4	4	85.2	72.7	96.6	99.2	77.2	132.6	147.1	58.1	143.5	75.3	112.5	0.757333	0.646222	0.858667	0.881778	0.686222	1.17867	1.30756	0.516444	1.27556	0.669333
P67936	Tropomyosin alpha-4 chain OS=Homo sapiens GN=TPM4 PE=1 SV=3	8	12	4	41.6	125.3	69.7	31.6	15.5	117.3	38		490.5	37.4	133.1	0.312547	0.941397	0.523666	0.237415	0.116454	0.881292	0.2855		3.6852	0.280992
P0DOX5	Immunoglobulin gamma-1 heavy chain OS=Homo sapiens PE=1 SV=1	11	54	4	27	56.8	35.3	50.7	33.7	387	68.2	204.7	85.1	66.6	84.7	0.318772	0.670602	0.416765	0.598583	0.397875	4.56907	0.805195	2.41677	1.00472	0.786305
P99999	Cytochrome c OS=Homo sapiens GN=CYCS PE=1 SV=2	4	6	4	203.9	91.1	171.1	15.6	47.2	214.6	37.3	162.8	51.6	16.1	88.5	2.30395	1.02938	1.93333	0.176271	0.533333	2.42486	0.421469	1.83955	0.583051	0.181921
Q9Y399	28S ribosomal protein S2, mitochondrial OS=Homo sapiens GN=MRPS2 PE=1 SV=1	4	4	4	80.8	110.8	178.4	82	69.3	52.4	115.8	118.8	100.6	83	108	0.748148	1.02593	1.65185	0.759259	0.641667	0.485185	1.07222	1.1	0.931481	0.768519
P00403	Cytochrome c oxidase subunit 2 OS=Homo sapiens GN=MT-CO2 PE=1 SV=1	4	14	4	235.6	79.9	158.3	29	67.6	37.4	154.6	15.6	152.9	69.7	99.4	2.37022	0.803823	1.59256	0.291751	0.68008	0.376258	1.55533	0.156942	1.53823	0.701207
P62826	GTP-binding nuclear protein Ran OS=Homo sapiens GN=RAN PE=1 SV=3	4	6	4	71.4	145.5	45.9	170.2	89	84.9	76.5	130.7	64.2	122.7	98.9	0.721941	1.47118	0.464105	1.72093	0.899899	0.858443	0.773509	1.32154	0.649141	1.24065
Q13838	Spliceosome RNA helicase DDX39B OS=Homo sapiens GN=DDX39B PE=1 SV=1	4	5	4	59.2	150.9	81.7	148	133.4	89.7	64.2	52	80.2	129.4	111.3	0.531896	1.3558	0.734052	1.32974	1.19856	0.80593	0.576819	0.467206	0.720575	1.16262
P01591	Immunoglobulin J chain OS=Homo sapiens GN=JCHAIN PE=1 SV=4	4	10	4	31.9	12.6	48.3	7.8	6.5	25.2	40.5		605.2	235.5	86.4	0.369213	0.145833	0.559028	0.0902778	0.0752315	0.291667	0.46875		7.00463	2.72569
Q92820	Gamma-glutamyl hydrolase OS=Homo sapiens GN=GGH PE=1 SV=2	4	5	4	140.4	100.9	71.3	70.5	237.4	80.1	111.7	72.3	59.4	70.4	85.8	1.63636	1.17599	0.831002	0.821678	2.7669	0.933566	1.30186	0.842657	0.692308	0.820513
Q8N3D4	EH domain-binding protein 1-like protein 1 OS=Homo sapiens GN=EHBP1L1 PE=1 SV=2	4	5	4
O00400	Acetyl-coenzyme A transporter 1 OS=Homo sapiens GN=SLC33A1 PE=1 SV=1	4	6	4	84.6	110.6	64.2	55	74.2	131.4	72.9	61.3	147.7	167.5	130.6	0.647779	0.846861	0.491577	0.421133	0.568147	1.00613	0.558193	0.469372	1.13093	1.28254
P21399	Cytoplasmic aconitate hydratase OS=Homo sapiens GN=ACO1 PE=1 SV=3	4	4	4	91.8	83.5	75.3	46.9	89.7	187.4	89.4	75.9	155.2	90.7	114.2	0.803853	0.731173	0.65937	0.410683	0.785464	1.64098	0.782837	0.664623	1.35902	0.794221
Q9NP58	ATP-binding cassette sub-family B member 6, mitochondrial OS=Homo sapiens GN=ABCB6 PE=1 SV=1	4	6	4	45.9	91.4	111.6	142.1	47.2	83.1	93.5	164	121	78.3	121.9	0.376538	0.749795	0.915505	1.16571	0.387203	0.681706	0.767022	1.34537	0.992617	0.64233
Q9BUT1	3-hydroxybutyrate dehydrogenase type 2 OS=Homo sapiens GN=BDH2 PE=1 SV=2	4	4	4	77.7	73.3	90.6	92.5	141	65.5	185.5	59.2	131.3	71.2	112.2	0.692513	0.653298	0.807487	0.824421	1.25668	0.583779	1.6533	0.527629	1.17023	0.634581
P09093	Chymotrypsin-like elastase family member 3A OS=Homo sapiens GN=CELA3A PE=1 SV=3	4	10	4	15.6	116.9	13.7	11.6	9.3	11.5	35.1	24.1	216.2	546.1	99.8	0.156313	1.17134	0.137275	0.116232	0.0931864	0.11523	0.351703	0.241483	2.16633	5.47194
P28288	ATP-binding cassette sub-family D member 3 OS=Homo sapiens GN=ABCD3 PE=1 SV=1	4	7	4	117.2	78.9	107.2	79.3	71	65.9	130.4	122.7	119	92.3	116	1.01034	0.680172	0.924138	0.683621	0.612069	0.568103	1.12414	1.05776	1.02586	0.79569
P67812	Signal peptidase complex catalytic subunit SEC11A OS=Homo sapiens GN=SEC11A PE=1 SV=1	4	6	4	56.2	103.4	66.8	75.2	61.6	164.1	92.9	43.8	145.6	176.7	113.7	0.494283	0.909411	0.587511	0.66139	0.541777	1.44327	0.817062	0.385224	1.28056	1.55409
Q96BI1	Solute carrier family 22 member 18 OS=Homo sapiens GN=SLC22A18 PE=1 SV=3	4	6	4	71.3	125.4	81.4	56.8	101.1	82.6	124.4	192.1	103.1	46.9	114.9	0.62054	1.09138	0.708442	0.494343	0.879896	0.718886	1.08268	1.67189	0.897302	0.408181
Q06136	3-ketodihydrosphingosine reductase OS=Homo sapiens GN=KDSR PE=1 SV=1	4	6	4	72.4	102.6	76.7	88.3	57	110.1	103.7	50	157.5	160.5	121.1	0.597853	0.847234	0.633361	0.729149	0.470685	0.909166	0.856317	0.412882	1.30058	1.32535
P02774	Vitamin D-binding protein OS=Homo sapiens GN=GC PE=1 SV=1	4	4	4	74.9	103.5	86.9	42.6	58.4	122.8	116.5	49.1	222.3	119.7	103.2	0.725775	1.00291	0.842054	0.412791	0.565891	1.18992	1.12888	0.475775	2.15407	1.15988
Q9Y315	Deoxyribose-phosphate aldolase OS=Homo sapiens GN=DERA PE=1 SV=2	4	4	4	56.8	174.5	45.5	72	55.5	184.7	104.2	14.6	175.2	102.6	114.6	0.495637	1.52269	0.397033	0.628272	0.484293	1.61169	0.90925	0.1274	1.5288	0.895288
P00167	Cytochrome b5 OS=Homo sapiens GN=CYB5A PE=1 SV=2	4	7	4	78.7	44.3	106	29.6	31.4	51.3	237.8	27.9	293	61.1	139	0.566187	0.318705	0.76259	0.21295	0.225899	0.369065	1.71079	0.200719	2.10791	0.439568
Q9BQE3	Tubulin alpha-1C chain OS=Homo sapiens GN=TUBA1C PE=1 SV=1	12	26	4	48.1	227.3	45	37.4	50.1	185.4	80.3	93.5	88.8	132.9	111.1	0.432943	2.0459	0.405041	0.336634	0.450945	1.66877	0.722772	0.841584	0.79928	1.19622
Q9Y6M4	Casein kinase I isoform gamma-3 OS=Homo sapiens GN=CSNK1G3 PE=1 SV=2	4	4	4	130.1	95.8	64.8	76	148.5	116.9	86.1	130.9	78.1	69.9	102.9	1.26433	0.931001	0.629738	0.738581	1.44315	1.13605	0.836735	1.27211	0.758989	0.6793
Q9UBG3	Cornulin OS=Homo sapiens GN=CRNN PE=1 SV=1	4	4	4	89.2	71	628.5	79.1	14.9	16.5	124.7	47.8	11.3	17.1
P54652	Heat shock-related 70 kDa protein 2 OS=Homo sapiens GN=HSPA2 PE=1 SV=1	13	26	4	158.4	58.6	151	64.1	103.4	116.7	126	48.3	77.8	77.1	118.7	1.33446	0.493682	1.27211	0.540017	0.871104	0.983151	1.0615	0.406908	0.655434	0.649537
P16403	Histone H1.2 OS=Homo sapiens GN=HIST1H1C PE=1 SV=2	8	19	4	527.9	10	58.1	24.4	159.9	31.2	110.5	45.9	29.9	52.2	49.9	10.5792	0.200401	1.16433	0.488978	3.20441	0.625251	2.21443	0.91984	0.599198	1.04609
O00182	Galectin-9 OS=Homo sapiens GN=LGALS9 PE=1 SV=2	4	5	4	86.1	30.1	165	87.1	95.5	80.3	91.5	154.5	79.9	118.2	111.7	0.770815	0.269472	1.47717	0.779767	0.854969	0.71889	0.819158	1.38317	0.715309	1.05819
Q9BRR6	ADP-dependent glucokinase OS=Homo sapiens GN=ADPGK PE=1 SV=1	4	7	4	48	156.3	57.5	99.6	66.2	157.8	51.5	159	81.5	124	98.6	0.486815	1.58519	0.583164	1.01014	0.6714	1.60041	0.522312	1.61258	0.826572	1.25761
Q8NF37	Lysophosphatidylcholine acyltransferase 1 OS=Homo sapiens GN=LPCAT1 PE=1 SV=2	4	5	4	21.4	81.5	16.9	34.1		83.8	43.8	415.1	98.3	153.4	151.8	0.140975	0.536891	0.111331	0.224638		0.552042	0.288538	2.73452	0.647563	1.01054
Q8N357	Solute carrier family 35 member F6 OS=Homo sapiens GN=SLC35F6 PE=1 SV=1	4	5	4	65.9	77	87.3	47.4	56.3	71.8	134.7	65.3	243.6	116.9	133.7	0.492895	0.575916	0.652954	0.354525	0.421092	0.537023	1.00748	0.488407	1.82199	0.874346
O15427	Monocarboxylate transporter 4 OS=Homo sapiens GN=SLC16A3 PE=1 SV=1	4	6	4	81.3	56.7	59.6	75.2	102.8	175.5	101.5	98.6	111.2	106	131.6	0.617781	0.430851	0.452888	0.571429	0.781155	1.33359	0.771277	0.74924	0.844985	0.805471
Q9Y2R9	28S ribosomal protein S7, mitochondrial OS=Homo sapiens GN=MRPS7 PE=1 SV=2	4	4	4	90.2	103	204	86.7	86.6	41.7	99.8	193.3	42.9	43.4	108.4	0.832103	0.950185	1.88192	0.799815	0.798893	0.384686	0.920664	1.78321	0.395756	0.400369
Q6PI48	Aspartate--tRNA ligase, mitochondrial OS=Homo sapiens GN=DARS2 PE=1 SV=1	4	4	4	57.7	106.5	130.9	9.3	10	78.5	86.7	219.5	147	130.3	123.5	0.467206	0.862348	1.05992	0.0753036	0.0809717	0.635628	0.702024	1.77733	1.19028	1.05506
Q9NX24	H/ACA ribonucleoprotein complex subunit 2 OS=Homo sapiens GN=NHP2 PE=1 SV=1	4	7	4	62	249.2	38	91.5	84.6	96.9	45.8	51.4	71.4	203.2	106	0.584906	2.35094	0.358491	0.863208	0.798113	0.914151	0.432075	0.484906	0.673585	1.91698
Q96HS1	Serine/threonine-protein phosphatase PGAM5, mitochondrial OS=Homo sapiens GN=PGAM5 PE=1 SV=2	4	5	4	128.9	135.8	130.2	66	68.8	92	105.1	120.6	68	79.9	104.8	1.22996	1.2958	1.24237	0.629771	0.656489	0.877863	1.00286	1.15076	0.648855	0.762405
O95298	NADH dehydrogenase [ubiquinone] 1 subunit C2 OS=Homo sapiens GN=NDUFC2 PE=1 SV=1	4	5	4	251.7	97.1	125.7	61.7	117.5	47.7	99.7	61	89.1	71.3	77.5	3.24774	1.2529	1.62194	0.796129	1.51613	0.615484	1.28645	0.787097	1.14968	0.92
Q15070	Mitochondrial inner membrane protein OXA1L OS=Homo sapiens GN=OXA1L PE=1 SV=3	4	6	4	129.6	74.6	138.7	119.2	100.3	75.6	82.4	177.1	45.4	55.8	101.2	1.28063	0.737154	1.37055	1.17787	0.991107	0.747036	0.814229	1.75	0.448617	0.551383
O43292	Glycosylphosphatidylinositol anchor attachment 1 protein OS=Homo sapiens GN=GPAA1 PE=1 SV=3	4	5	4	36.6	143.5	78.5	175.3	39	77.9	71.8	134.3	82.1	141.1	119.9	0.305254	1.19683	0.654712	1.46205	0.325271	0.649708	0.598832	1.1201	0.684737	1.17681
Q9NZC3	Glycerophosphodiester phosphodiesterase 1 OS=Homo sapiens GN=GDE1 PE=1 SV=1	4	4	4	93	183.1	78.2	75.8	87.2	104	102.4	73.8	93.4	73	136.1	0.683321	1.34533	0.574578	0.556943	0.640705	0.764144	0.752388	0.542248	0.68626	0.53637
P48556	26S proteasome non-ATPase regulatory subunit 8 OS=Homo sapiens GN=PSMD8 PE=1 SV=2	4	5	4	58.1	144.3	43.3	164.6	49.9	97.6	100.3	79.4	85.7	141.2	135.7	0.42815	1.06338	0.319086	1.21297	0.367723	0.719234	0.73913	0.585114	0.63154	1.04053
P48729	Casein kinase I isoform alpha OS=Homo sapiens GN=CSNK1A1 PE=1 SV=2	4	4	4	75.3	115.8	74.6	148.6	150.3	92.9	89.5	122	44.2	92.2	94.6	0.795983	1.2241	0.788584	1.57082	1.58879	0.98203	0.946089	1.28964	0.46723	0.97463
P35556	Fibrillin-2 OS=Homo sapiens GN=FBN2 PE=1 SV=3	5	5	4	126.5	86.1	65.6	187.4	75.5	97.7	147	47.2	40.5	119.4	107.2	1.18004	0.803172	0.61194	1.74813	0.704291	0.911381	1.37127	0.440299	0.377799	1.11381
P54819	Adenylate kinase 2, mitochondrial OS=Homo sapiens GN=AK2 PE=1 SV=2	4	6	4	272.9	133.2	119.6	7.8	41.3	165.6	65	35.6	131.7	36.4	90.7	3.00882	1.46858	1.31863	0.0859978	0.455347	1.8258	0.716648	0.392503	1.45204	0.401323
P00390	Glutathione reductase, mitochondrial OS=Homo sapiens GN=GSR PE=1 SV=2	4	4	4	77.1	114.6	112.6	62	98.4	116.3	73.2	93.1	113	138.7	100.9	0.764123	1.13578	1.11596	0.61447	0.975223	1.15263	0.725471	0.922696	1.11992	1.37463
Q9UBQ7	Glyoxylate reductase/hydroxypyruvate reductase OS=Homo sapiens GN=GRHPR PE=1 SV=1	4	4	4	89.2	95.8	78	30.7	64.1	96.7	113.4	246.9	93.9	83.7	107.7	0.828227	0.889508	0.724234	0.285051	0.595172	0.897864	1.05292	2.29248	0.871866	0.777159
Q13561	Dynactin subunit 2 OS=Homo sapiens GN=DCTN2 PE=1 SV=4	4	4	4	130	87.9	104.1	10.6	65.1	158.6	118.9		298.1	26.3	100.4	1.29482	0.875498	1.03685	0.105578	0.648406	1.57968	1.18426		2.96912	0.261952
P54289	Voltage-dependent calcium channel subunit alpha-2/delta-1 OS=Homo sapiens GN=CACNA2D1 PE=1 SV=3	4	4	4	66.9	61.1	65.8	77.2	91.6	212.4	106.7	88.2	113	109.9	107.3	0.623486	0.569432	0.613234	0.719478	0.853681	1.9795	0.994408	0.821994	1.05312	1.02423
P82675	28S ribosomal protein S5, mitochondrial OS=Homo sapiens GN=MRPS5 PE=1 SV=2	4	6	4	62.9	75.6	157.9	61.1	36	44	92.1	450.4	21.4	21.3	77.4	0.812661	0.976744	2.04005	0.789406	0.465116	0.568475	1.18992	5.81912	0.276486	0.275194
P07858	Cathepsin B OS=Homo sapiens GN=CTSB PE=1 SV=3	4	6	4	87.2	83.9	76.1	37.9	217.9	174.8	84.8	104.3	93.1	61.1	78.8	1.1066	1.06472	0.965736	0.480964	2.76523	2.21827	1.07614	1.3236	1.18147	0.775381
Q9H329	Band 4.1-like protein 4B OS=Homo sapiens GN=EPB41L4B PE=2 SV=2	4	4	4	282.1	34.2	73.5	37.1	407.5	20.2	91.7	39	31.3	16.7	66.6	4.23574	0.513514	1.1036	0.557057	6.11862	0.303303	1.37688	0.585586	0.46997	0.250751
Q03001	Dystonin OS=Homo sapiens GN=DST PE=1 SV=4	4	4	4
A6NCS6	Uncharacterized protein C2orf72 OS=Homo sapiens GN=C2orf72 PE=1 SV=2	4	4	4	107.6	56.4	58.9	81.6	161.7	41.1	107	45.3	73.3	288.3	78.8	1.36548	0.715736	0.747462	1.03553	2.05203	0.521574	1.35787	0.574873	0.930203	3.65863
Q9NXF1	Testis-expressed protein 10 OS=Homo sapiens GN=TEX10 PE=1 SV=2	4	5	4	49.9	190	44.2	88	36.9	80.5	117.9	70.8	94.4	172.8	154.7	0.32256	1.22818	0.285714	0.568843	0.238526	0.520362	0.76212	0.45766	0.610213	1.117
Q93052	Lipoma-preferred partner OS=Homo sapiens GN=LPP PE=1 SV=1	4	4	4	88.4	47.9	109.7	48.2	124.5	204.3	74.9	161.1	103	50.1	88	1.00455	0.544318	1.24659	0.547727	1.41477	2.32159	0.851136	1.83068	1.17045	0.569318
Q9H3Q3	Galactose-3-O-sulfotransferase 2 OS=Homo sapiens GN=GAL3ST2 PE=1 SV=2	4	4	4	78.7	127.7	100.3	101.7	132	23.1	118.9	168.8	114.8	24.5	109.5	0.718721	1.16621	0.915982	0.928767	1.20548	0.210959	1.08584	1.54155	1.0484	0.223744
Q6ZNA5	Ferric-chelate reductase 1 OS=Homo sapiens GN=FRRS1 PE=2 SV=2	4	4	4	154	62	129.4	62.2	151.1	35.7	156.4	38.2	139.8	65.1	106.1	1.45146	0.584354	1.2196	0.586239	1.42413	0.336475	1.47408	0.360038	1.31762	0.613572
Q96NB2	Sideroflexin-2 OS=Homo sapiens GN=SFXN2 PE=1 SV=2	4	5	4	184.4	129	138.8	142.2	70.5	52.2	56.1	59.2	76.6	89.2	101.9	1.80962	1.26595	1.36212	1.39549	0.691855	0.512267	0.55054	0.580962	0.751717	0.875368
P62854	40S ribosomal protein S26 OS=Homo sapiens GN=RPS26 PE=1 SV=3	4	14	4	60.4	50.9	104.4	205.4	165.3	46.1	122.5	103.9	42.8	98.9	99.3	0.608258	0.512588	1.05136	2.06848	1.66465	0.46425	1.23364	1.04632	0.431017	0.995972
O60486	Plexin-C1 OS=Homo sapiens GN=PLXNC1 PE=1 SV=1	4	6	4	66.9	127.5	85.7	64.2	196	131	49.3	101.8	52.2	137.1	88.3	0.757644	1.44394	0.970555	0.727067	2.21971	1.48358	0.558324	1.15289	0.591166	1.55266
Q6UW68	Transmembrane protein 205 OS=Homo sapiens GN=TMEM205 PE=1 SV=1	4	7	4	51.4	147.6	65.8	114.6	60.4	148.3	68.7	170.8	67.1	87.6	117.7	0.436703	1.25404	0.559048	0.973662	0.513169	1.25998	0.583687	1.45115	0.570093	0.744265
P31151	Protein S100-A7 OS=Homo sapiens GN=S100A7 PE=1 SV=4	4	9	4	127.9	70.6	96.7	119.7	166	123.6	102.4	93.4	59	51.4	89.3	1.43225	0.790594	1.08287	1.34043	1.8589	1.3841	1.1467	1.04591	0.660694	0.575588
Q14019	Coactosin-like protein OS=Homo sapiens GN=COTL1 PE=1 SV=3	4	5	4	67.9	51.6	74	14.7	68.9	256.7	121.3	41.4	236.5	53.5	113.5	0.598238	0.454626	0.651982	0.129515	0.607048	2.26167	1.06872	0.364758	2.0837	0.471366
P20810	Calpastatin OS=Homo sapiens GN=CAST PE=1 SV=4	4	4	4	107.7	66.9	81.4	15.7	38.7	137.3	49.3	83.6	203.9	204.8	110.9	0.971145	0.603246	0.733995	0.141569	0.348963	1.23805	0.444545	0.753832	1.83859	1.84671
P16671	Platelet glycoprotein 4 OS=Homo sapiens GN=CD36 PE=1 SV=2	4	4	4	79	43.9	79.7	34	70.3	43.5	261.9	72.3	196.5	96.7	122.2	0.646481	0.359247	0.652209	0.278232	0.575286	0.355974	2.14321	0.591653	1.60802	0.791326
P61026	Ras-related protein Rab-10 OS=Homo sapiens GN=RAB10 PE=1 SV=1	7	26	4	122	116.5	78.3	78.9	88.5	80.7	168.7	58	123.1	66.8	118.5	1.02954	0.983122	0.660759	0.665823	0.746835	0.681013	1.42363	0.489451	1.03882	0.563713
Q9Y679	Ancient ubiquitous protein 1 OS=Homo sapiens GN=AUP1 PE=1 SV=1	4	4	4	78.9	121.8	80	45.6	53.3	97.8	107.6	56.2	150.3	192.5	116	0.680172	1.05	0.689655	0.393103	0.459483	0.843103	0.927586	0.484483	1.29569	1.65948
O76094	Signal recognition particle subunit SRP72 OS=Homo sapiens GN=SRP72 PE=1 SV=3	4	4	4	69.8	67.1	100.2	59.9	170.6	108	84.5	204.2	101.1	47.3	87.3	0.799542	0.768614	1.14777	0.68614	1.95418	1.23711	0.967927	2.33906	1.15808	0.54181
P12955	Xaa-Pro dipeptidase OS=Homo sapiens GN=PEPD PE=1 SV=3	4	6	4	103.8	125.5	87.9	81.1	101.4	152.9	82.3	90.8	107.8	76.2	90.2	1.15078	1.39135	0.974501	0.899113	1.12417	1.69512	0.912417	1.00665	1.19512	0.844789
Q92597	Protein NDRG1 OS=Homo sapiens GN=NDRG1 PE=1 SV=1	4	4	4	135	70.7	95.7	16.4	34.8	119.1	178.9	38.7	257	35.8	117.9	1.14504	0.599661	0.811705	0.139101	0.295165	1.01018	1.51739	0.328244	2.17981	0.303647
Q68DH5	LMBR1 domain-containing protein 2 OS=Homo sapiens GN=LMBRD2 PE=1 SV=1	4	4	4	111.3	114.2	84.6	78.7	63.5	105.2	115	44.5	156.7	106.7	119.6	0.930602	0.954849	0.707358	0.658027	0.530936	0.879599	0.961538	0.372074	1.3102	0.89214
P26599	Polypyrimidine tract-binding protein 1 OS=Homo sapiens GN=PTBP1 PE=1 SV=1	4	5	4	63	155.4	59.5	85.4	81.1	130.6	86.4	91.2	131.6	112.1	103.6	0.608108	1.5	0.574324	0.824324	0.782819	1.26062	0.833977	0.880309	1.27027	1.08205
O95373	Importin-7 OS=Homo sapiens GN=IPO7 PE=1 SV=1	4	5	4	103	122.9	39.8	92.5	91.2	68.1	111.4	25	130.2	187.1	128.9	0.799069	0.953452	0.308766	0.717611	0.707525	0.528317	0.864236	0.193949	1.01009	1.45151
Q9HCC0	Methylcrotonoyl-CoA carboxylase beta chain, mitochondrial OS=Homo sapiens GN=MCCC2 PE=1 SV=1	4	4	4	57	117.7	151.5	2.9	2.7	103.2	35.5	422.8	61.8	33.3	111.5	0.511211	1.05561	1.35874	0.026009	0.0242152	0.925561	0.318386	3.79193	0.55426	0.298655
P38919	Eukaryotic initiation factor 4A-III OS=Homo sapiens GN=EIF4A3 PE=1 SV=4	6	7	4	61.3	141.8	21.2	84.8	29	77.1	133.8	61.3	111.9	237.2	140.7	0.435679	1.00782	0.150675	0.602701	0.206112	0.547974	0.950959	0.435679	0.795309	1.68586
P20339	Ras-related protein Rab-5A OS=Homo sapiens GN=RAB5A PE=1 SV=2	6	7	4	112.5	114.2	74.8	48.3	83.9	111	152.1	54.3	155.7	81.6	111.6	1.00806	1.0233	0.670251	0.432796	0.751792	0.994624	1.3629	0.486559	1.39516	0.731183
P52272	Heterogeneous nuclear ribonucleoprotein M OS=Homo sapiens GN=HNRNPM PE=1 SV=3	4	5	4	53.2	268.8	55.2	58.4	46.7	64.8	90	13.3	94.6	211	144	0.369444	1.86667	0.383333	0.405556	0.324306	0.45	0.625	0.0923611	0.656944	1.46528
Q96AY3	Peptidyl-prolyl cis-trans isomerase FKBP10 OS=Homo sapiens GN=FKBP10 PE=1 SV=1	4	6	4	10.6	146.8	18.4	5.9	15.9	491.1	6.6	211.9	45.6	10.1	137.1	0.0773158	1.07075	0.134209	0.0430343	0.115974	3.58206	0.04814	1.54559	0.332604	0.0736689
Q9GZL7	Ribosome biogenesis protein WDR12 OS=Homo sapiens GN=WDR12 PE=1 SV=2	4	4	4	11	257.1	21.9	87.5	36.1	74.4	104.8	9.9	73.3	292.8	131.1	0.0839054	1.9611	0.167048	0.667429	0.275362	0.567506	0.79939	0.0755149	0.559115	2.23341
Q13642	Four and a half LIM domains protein 1 OS=Homo sapiens GN=FHL1 PE=1 SV=4	4	4	4	102.9	11.4	123.6	27.5	264.5	84	127.5	110.3	124.7	41.1	82.5	1.24727	0.138182	1.49818	0.333333	3.20606	1.01818	1.54545	1.33697	1.51152	0.498182
P08708	40S ribosomal protein S17 OS=Homo sapiens GN=RPS17 PE=1 SV=2	4	9	4	36.8	123.2	55.7	321.6	87	101.3	42.5	122.1	22.7	76.6	110.7	0.33243	1.11292	0.503162	2.90515	0.785908	0.915086	0.383921	1.10298	0.205059	0.69196
P01861	Immunoglobulin heavy constant gamma 4 OS=Homo sapiens GN=IGHG4 PE=1 SV=1	9	26	4	10.6	50.7	70.1	117.3	42.5	526	44.3	54.8	54.8	40.1	88.7	0.119504	0.57159	0.790304	1.32244	0.479143	5.9301	0.499436	0.617813	0.617813	0.452086
Q92629	Delta-sarcoglycan OS=Homo sapiens GN=SGCD PE=1 SV=2	4	5	4	65.7	76	70.3	37.7	40.1	284.4	107.5	50.3	206.6	46	115.3	0.569818	0.65915	0.609714	0.326973	0.347788	2.46661	0.93235	0.436253	1.79185	0.398959
Q9HCY8	Protein S100-A14 OS=Homo sapiens GN=S100A14 PE=1 SV=1	4	7	4	116.7	97.6	77.2	63.7	104.2	40.9	180.3	36.3	224.7	54.3	104.1	1.12104	0.93756	0.741595	0.611912	1.00096	0.392891	1.73199	0.348703	2.1585	0.521614
P80723	Brain acid soluble protein 1 OS=Homo sapiens GN=BASP1 PE=1 SV=2	4	4	4	42.2	46.4	39.4	51.9	46.8	288.9	48.5	184.2	187.1	51	113.6	0.371479	0.408451	0.346831	0.456866	0.411972	2.54313	0.426937	1.62148	1.64701	0.448944
Q86X52	Chondroitin sulfate synthase 1 OS=Homo sapiens GN=CHSY1 PE=1 SV=3	4	4	4	22	124.8	53.7	96.1	24.8	280.9	15.8	234.8	44.8	39.4	162.6	0.135301	0.767528	0.330258	0.591021	0.152522	1.72755	0.097171	1.44403	0.275523	0.242312
Q9H3K2	Growth hormone-inducible transmembrane protein OS=Homo sapiens GN=GHITM PE=1 SV=2	4	8	4	130.9	54.8	142.2	72.3	74.7	52.3	151.2	71.8	133.8	105.1	111	1.17928	0.493694	1.28108	0.651351	0.672973	0.471171	1.36216	0.646847	1.20541	0.946847
Q13263	Transcription intermediary factor 1-beta OS=Homo sapiens GN=TRIM28 PE=1 SV=5	4	8	4	52.3	267.6	31.2	138.7	59.6	130.2	71.8	79.5	31.1	112.3	125.7	0.41607	2.12888	0.24821	1.10342	0.474145	1.0358	0.571201	0.632458	0.247414	0.893397
P16050	Arachidonate 15-lipoxygenase OS=Homo sapiens GN=ALOX15 PE=1 SV=3	4	4	4	17.1	46	64.2	336.1	88.9	58.4	15.2	3.8	88.1	268.9	113.4	0.150794	0.405644	0.566138	2.96384	0.783951	0.514991	0.134039	0.0335097	0.776896	2.37125
P21980	Protein-glutamine gamma-glutamyltransferase 2 OS=Homo sapiens GN=TGM2 PE=1 SV=2	4	7	4	34.9	97.1	79	37.7	39	193.8	115.6	102.1	137.5	138.3	125.1	0.278977	0.776179	0.631495	0.301359	0.311751	1.54916	0.924061	0.816147	1.09912	1.10552
Q9GZS9	Carbohydrate sulfotransferase 5 OS=Homo sapiens GN=CHST5 PE=2 SV=3	4	4	4	215.5	50.7	159.8	79.6	173.7	33.5	69.5	11.9	148.4	69.8	87.6	2.46005	0.578767	1.8242	0.908676	1.98288	0.38242	0.793379	0.135845	1.69406	0.796804
Q07157	Tight junction protein ZO-1 OS=Homo sapiens GN=TJP1 PE=1 SV=3	4	4	4	147.9	106.7	107.2	44.3	167.2	101.7	101.8	52.9	110.8	50.5	108.9	1.35813	0.979798	0.984389	0.406795	1.53535	0.933884	0.934803	0.485767	1.01745	0.463728
P30038	Delta-1-pyrroline-5-carboxylate dehydrogenase, mitochondrial OS=Homo sapiens GN=ALDH4A1 PE=1 SV=3	4	5	4	55	198.2	55.1	45.6	58.2	158.7	119.3	118.2	63	120.7	108	0.509259	1.83519	0.510185	0.422222	0.538889	1.46944	1.10463	1.09444	0.583333	1.11759
Q9UBI6	Guanine nucleotide-binding protein G(I)/G(S)/G(O) subunit gamma-12 OS=Homo sapiens GN=GNG12 PE=1 SV=3	4	12	4	121.6	64.3	87.3	39.3	110.6	107.4	188.6	38.2	170.3	65.3	107.1	1.13539	0.600373	0.815126	0.366947	1.03268	1.0028	1.76097	0.356676	1.5901	0.609711
Q14520	Hyaluronan-binding protein 2 OS=Homo sapiens GN=HABP2 PE=1 SV=1	4	4	4	104.3	33.7	180.6	60.1	106.6	36.9	93.7	59.5	207.8	122.3	94.5	1.1037	0.356614	1.91111	0.635979	1.12804	0.390476	0.991534	0.62963	2.19894	1.29418
Q14696	LRP chaperone MESD OS=Homo sapiens GN=MESD PE=1 SV=2	4	5	4	58.7	125.6	56.7	16.9	54.3	278	9.6	244.6	88.6	39.8	127.1	0.461841	0.988198	0.446105	0.132966	0.427223	2.18725	0.0755311	1.92447	0.697089	0.313139
Q9Y673	Dolichyl-phosphate beta-glucosyltransferase OS=Homo sapiens GN=ALG5 PE=1 SV=1	4	4	4	84.5	107	93.8	85.9	62.9	210.4	48.8	157.6	73.7	55.1	120.4	0.701827	0.888704	0.77907	0.713455	0.522425	1.74751	0.405316	1.30897	0.612126	0.457641
P02765	Alpha-2-HS-glycoprotein OS=Homo sapiens GN=AHSG PE=1 SV=1	4	4	4	70.6	78	69.9	22.2	72.6	122.1	69.9	27.8	342.2	107.4	117.3	0.601876	0.664962	0.595908	0.189258	0.618926	1.04092	0.595908	0.236999	2.91731	0.915601
Q16880	2-hydroxyacylsphingosine 1-beta-galactosyltransferase OS=Homo sapiens GN=UGT8 PE=2 SV=2	4	4	4	147	102.4	123.3	87.8	71.5	54.4	125.6	55.8	136.7	99.6	95.8	1.53445	1.06889	1.28706	0.916493	0.746347	0.56785	1.31106	0.582463	1.42693	1.03967
Q6P4E1	Protein CASC4 OS=Homo sapiens GN=CASC4 PE=1 SV=1	4	4	4	70.8	105.7	73.5	65.7	68	105.7	76.5	79.8	194.8	131	128.4	0.551402	0.823209	0.57243	0.511682	0.529595	0.823209	0.595794	0.621495	1.51713	1.02025
Q99895	Chymotrypsin-C OS=Homo sapiens GN=CTRC PE=1 SV=2	4	7	4	16	127.3	22.3	14.5	16.8	25.2	39.9	14	214.4	514.8	94.8	0.168776	1.34283	0.235232	0.152954	0.177215	0.265823	0.420886	0.147679	2.2616	5.43038
Q08477	Docosahexaenoic acid omega-hydroxylase CYP4F3 OS=Homo sapiens GN=CYP4F3 PE=1 SV=2	5	6	4	25.2	151.7	27.4	54.1	27.3	118.1	34.5	212	20.8	325.1	103.7	0.243009	1.46287	0.264224	0.521697	0.263259	1.13886	0.33269	2.04436	0.200579	3.135
Q92692	Nectin-2 OS=Homo sapiens GN=NECTIN2 PE=1 SV=1	4	4	4	37.5	109.6	59.6	68.6	55.6	139.9	113.8	66.7	124.8	226	97.8	0.383436	1.12065	0.609407	0.701431	0.568507	1.43047	1.1636	0.682004	1.27607	2.31084
P51649	Succinate-semialdehyde dehydrogenase, mitochondrial OS=Homo sapiens GN=ALDH5A1 PE=1 SV=2	4	5	4	48.9	179.5	130.9	77.4	50.4	67.3	66.2	46.5	70.1	257	105.9	0.461756	1.695	1.23607	0.730878	0.475921	0.635505	0.625118	0.439093	0.661945	2.42682
P46776	60S ribosomal protein L27a OS=Homo sapiens GN=RPL27A PE=1 SV=2	4	9	4	63.5	44.7	70.9	259.1	169	29.4	168.3	56.8	35	108.2	95.3	0.666317	0.469045	0.743966	2.71878	1.77335	0.308499	1.766	0.596013	0.367261	1.13536
Q13045	Protein flightless-1 homolog OS=Homo sapiens GN=FLII PE=1 SV=2	4	5	4
Q9UHW9	Solute carrier family 12 member 6 OS=Homo sapiens GN=SLC12A6 PE=1 SV=2	7	7	4	123.1	116.4	71.2	52.4	97.1	105	125.4	45.7	127	118.4	118.2	1.04146	0.984772	0.602369	0.443316	0.821489	0.888325	1.06091	0.386633	1.07445	1.00169
Q9Y262	Eukaryotic translation initiation factor 3 subunit L OS=Homo sapiens GN=EIF3L PE=1 SV=1	4	4	4	83.8	102.7	106.7	68.2	89.2	108.5	109.3	77.2	128.9	106.9	118.6	0.706577	0.865936	0.899663	0.575042	0.752108	0.91484	0.921585	0.650927	1.08685	0.901349
Q9Y224	UPF0568 protein C14orf166 OS=Homo sapiens GN=C14orf166 PE=1 SV=1	4	4	4	49.6	59.7	29.7	23.8	40.1	93	277.3	26.9	187.1	200.1	112.7	0.440106	0.529725	0.263531	0.21118	0.355812	0.8252	2.46051	0.238687	1.66016	1.77551
P61009	Signal peptidase complex subunit 3 OS=Homo sapiens GN=SPCS3 PE=1 SV=1	4	8	4	44.9	70.7	63.4	121.3	91.7	221.8	57.8	66.8	117.7	142	101.9	0.440628	0.693817	0.622179	1.19038	0.899902	2.17664	0.567223	0.655545	1.15505	1.39352
O00410	Importin-5 OS=Homo sapiens GN=IPO5 PE=1 SV=4	4	4	4	82.5	158.1	41.8	71.6	65.4	122.2	97	70.5	119.3	160.7	111	0.743243	1.42432	0.376577	0.645045	0.589189	1.1009	0.873874	0.635135	1.07477	1.44775
Q9NX14	NADH dehydrogenase [ubiquinone] 1 beta subcomplex subunit 11, mitochondrial OS=Homo sapiens GN=NDUFB11 PE=1 SV=1	4	5	4	159.6	90.6	127.8	37.4	78.3	64	158.2	43.1	158	75.4	107.7	1.48189	0.841226	1.18663	0.347261	0.727019	0.594243	1.4689	0.400186	1.46704	0.700093
O75323	Protein NipSnap homolog 2 OS=Homo sapiens GN=NIPSNAP2 PE=1 SV=1	5	6	4	50.6	92.7	203.2	69.1	58.4	84.4	67.1	259.4	61.7	43.6	110	0.46	0.842727	1.84727	0.628182	0.530909	0.767273	0.61	2.35818	0.560909	0.396364
P14866	Heterogeneous nuclear ribonucleoprotein L OS=Homo sapiens GN=HNRNPL PE=1 SV=2	4	4	4	27.7	217.4	28.8	6.5	80.9	342.9	65.1	26.9	75.9	142.9	85.1	0.325499	2.55464	0.338425	0.0763807	0.950646	4.02938	0.764982	0.316099	0.891892	1.6792
P53999	Activated RNA polymerase II transcriptional coactivator p15 OS=Homo sapiens GN=SUB1 PE=1 SV=3	4	5	4	70.2	88.5	61.5	44.7	100.6	111.6	215.7	50.3	135.5	114	107.4	0.653631	0.824022	0.572626	0.416201	0.936685	1.03911	2.00838	0.468343	1.26164	1.06145
Q8IZP0	Abl interactor 1 OS=Homo sapiens GN=ABI1 PE=1 SV=4	4	6	4	70.4	38.1	40	23.2	40.9	57.5	51.2	8.6	227.7	447.6	95	0.741053	0.401053	0.421053	0.244211	0.430526	0.605263	0.538947	0.0905263	2.39684	4.71158
P78310	Coxsackievirus and adenovirus receptor OS=Homo sapiens GN=CXADR PE=1 SV=1	4	4	4	99.8	130.8	89.6	47.4	103.7	45.2	147.7	73.8	169.7	92	100.4	0.994024	1.30279	0.89243	0.472112	1.03287	0.450199	1.47112	0.73506	1.69024	0.916335
P57088	Transmembrane protein 33 OS=Homo sapiens GN=TMEM33 PE=1 SV=2	4	5	4	38.8	175	57.5	131.1	62.4	105.1	71.6	133.9	76.8	123.2	124.5	0.311647	1.40562	0.461847	1.05301	0.501205	0.844177	0.5751	1.0755	0.616867	0.989558
Q9Y6Y8	SEC23-interacting protein OS=Homo sapiens GN=SEC23IP PE=1 SV=1	4	4	4
Q9NUQ2	1-acyl-sn-glycerol-3-phosphate acyltransferase epsilon OS=Homo sapiens GN=AGPAT5 PE=1 SV=3	3	5	3	136.3	64.1	131.4	85.3	199.3	61	85.3	125.8	48.4	79.5	83.4	1.63429	0.768585	1.57554	1.02278	2.38969	0.731415	1.02278	1.50839	0.580336	0.953237
Q86UT6	NLR family member X1 OS=Homo sapiens GN=NLRX1 PE=1 SV=1	3	3	3
P48509	CD151 antigen OS=Homo sapiens GN=CD151 PE=1 SV=3	3	4	3	72.9	91.4	95.8	55	90.6	92	115.1	41.1	177.5	141.2	127.5	0.571765	0.716863	0.751373	0.431373	0.710588	0.721569	0.902745	0.322353	1.39216	1.10745
Q9NZE8	39S ribosomal protein L35, mitochondrial OS=Homo sapiens GN=MRPL35 PE=1 SV=3	3	5	3	79.8	73.5	236	167	95	30.1	91.6	126.1	43.8	65.1	91.9	0.868335	0.799782	2.56801	1.81719	1.03373	0.32753	0.996736	1.37214	0.476605	0.708379
Q9UBR2	Cathepsin Z OS=Homo sapiens GN=CTSZ PE=1 SV=1	3	4	3	133.2	89.6	88.6	27.7	195.3	102.5	72.6	103.2	79.8	120.5	87	1.53103	1.02989	1.01839	0.318391	2.24483	1.17816	0.834483	1.18621	0.917241	1.38506
Q8TED1	Probable glutathione peroxidase 8 OS=Homo sapiens GN=GPX8 PE=1 SV=2	3	3	3	15.3	77.5	31	47.7	26.5	372	32.1	125.9	80.2	140.4	151.5	0.10099	0.511551	0.20462	0.314851	0.174917	2.45545	0.211881	0.831023	0.529373	0.926733
P0DOX8	Immunoglobulin lambda-1 light chain OS=Homo sapiens PE=1 SV=1	6	31	3	23.7	26.4	83.9	34.3	67.9	282.8	41.8	24.5	232.2	192.7	89.8	0.26392	0.293987	0.934298	0.38196	0.756125	3.14922	0.465479	0.272829	2.58575	2.14588
Q96RP7	Galactose-3-O-sulfotransferase 4 OS=Homo sapiens GN=GAL3ST4 PE=1 SV=1	3	3	3	60	175.4	33		48.3	183.4	51.4	327.9	46.6	58.5	115.4	0.519931	1.51993	0.285962		0.418544	1.58925	0.445407	2.84142	0.403813	0.506932
Q86VE9	Serine incorporator 5 OS=Homo sapiens GN=SERINC5 PE=2 SV=1	3	4	3	98.1	118	88.7	53.2	114.8	55.8	146.7	16.4	149.3	142.8	116.1	0.844961	1.01637	0.763997	0.458226	0.988803	0.48062	1.26357	0.141258	1.28596	1.22997
Q6UXH1	Cysteine-rich with EGF-like domain protein 2 OS=Homo sapiens GN=CRELD2 PE=1 SV=1	3	3	3	60.2	136.6	41.2		30.4	354.2		103.9	194.4	11.7	167.6	0.359189	0.815036	0.245823		0.181384	2.11337		0.619928	1.1599	0.0698091
Q96ER9	Coiled-coil domain-containing protein 51 OS=Homo sapiens GN=CCDC51 PE=1 SV=2	3	3	3	158.1	127.7	120.6	55.8	11.8	79.7	126.2	54.7	146.2	114.5	104.6	1.51147	1.22084	1.15296	0.533461	0.112811	0.76195	1.2065	0.522945	1.39771	1.09465
Q8IWA5	Choline transporter-like protein 2 OS=Homo sapiens GN=SLC44A2 PE=1 SV=3	3	4	3	108.3	91.8	96.6	48.1	69.6	96.3	147.2	57.5	160	109.5	115.4	0.938475	0.795494	0.837088	0.416811	0.60312	0.834489	1.27556	0.498267	1.38648	0.948873
Q96JJ7	Protein disulfide-isomerase TMX3 OS=Homo sapiens GN=TMX3 PE=1 SV=2	3	3	3	54.8	126.4	74.4	53.6	13.8	175.9	119.1	40.8	163.2	141.9	136	0.402941	0.929412	0.547059	0.394118	0.101471	1.29338	0.875735	0.3	1.2	1.04338
Q5J8M3	ER membrane protein complex subunit 4 OS=Homo sapiens GN=EMC4 PE=1 SV=2	3	4	3	74.5	155.2	42.8	63.2	98.2	106.4	116.7	177.2	82.7	68.5	114.5	0.650655	1.35546	0.373799	0.551965	0.857642	0.929258	1.01921	1.5476	0.722271	0.598253
P21730	C5a anaphylatoxin chemotactic receptor 1 OS=Homo sapiens GN=C5AR1 PE=1 SV=2	3	4	3	26.3	100.5	52.8	50	19.7	165	40	95.3	129.3	311.8	109.2	0.240842	0.92033	0.483516	0.457875	0.180403	1.51099	0.3663	0.872711	1.18407	2.85531
P17900	Ganglioside GM2 activator OS=Homo sapiens GN=GM2A PE=1 SV=4	3	5	3	94	173.9	110.2	78.5	104	111.2	106.7	93.1	77.4	82.9	68.1	1.38032	2.5536	1.61821	1.15272	1.52717	1.63289	1.56681	1.36711	1.13656	1.21733
P09651	Heterogeneous nuclear ribonucleoprotein A1 OS=Homo sapiens GN=HNRNPA1 PE=1 SV=5	3	3	3
O75431	Metaxin-2 OS=Homo sapiens GN=MTX2 PE=1 SV=1	3	3	3	151.3	100	141	55.3	82.1	53.5	151	30.1	115.1	109.9	110.7	1.36676	0.903342	1.27371	0.499548	0.741644	0.483288	1.36405	0.271906	1.03975	0.992773
Q9BYC9	39S ribosomal protein L20, mitochondrial OS=Homo sapiens GN=MRPL20 PE=1 SV=1	3	3	3	104.5	129.3	180.1	86.2	103.1	43.3	77	115.6	54.6	91.3	115.1	0.907906	1.12337	1.56473	0.748914	0.895743	0.376195	0.668983	1.00434	0.47437	0.793223
Q99497	Protein/nucleic acid deglycase DJ-1 OS=Homo sapiens GN=PARK7 PE=1 SV=2	3	3	3	80.6	75	89	45.3	115.2	206.1	113.9	68.6	140.2	56.6	109.5	0.736073	0.684932	0.812785	0.413699	1.05205	1.88219	1.04018	0.626484	1.28037	0.516895
P28065	Proteasome subunit beta type-9 OS=Homo sapiens GN=PSMB9 PE=1 SV=2	3	3	3	48.7	112.7	48.8	56.6	47.6	188.5	100.3	44.9	216.4	125.8	109.6	0.444343	1.02828	0.445255	0.516423	0.434307	1.71989	0.915146	0.409672	1.97445	1.14781
Q9H8H3	Methyltransferase-like protein 7A OS=Homo sapiens GN=METTL7A PE=1 SV=1	3	10	3	125.4	29.8	135.5	59.5	97.6	72.2	162.5	24.4	212.7	64.3	116.2	1.07917	0.256454	1.16609	0.512048	0.839931	0.621343	1.39845	0.209983	1.83046	0.553356
Q14738	Serine/threonine-protein phosphatase 2A 56 kDa regulatory subunit delta isoform OS=Homo sapiens GN=PPP2R5D PE=1 SV=1	3	3	3	243.4	106.8	74.5	94.8	112.5	82.4	76.7	25	84.8	91.5	107.7	2.25998	0.991643	0.691736	0.880223	1.04457	0.765088	0.712163	0.232126	0.787372	0.849582
P61803	Dolichyl-diphosphooligosaccharide--protein glycosyltransferase subunit DAD1 OS=Homo sapiens GN=DAD1 PE=1 SV=3	3	7	3	36.5	120.4	45.3	45.7	21.9	142.8	84.1	41.5	269.2	141.5	151.1	0.241562	0.796823	0.299801	0.302449	0.144937	0.945069	0.556585	0.274653	1.7816	0.936466
Q8N983	39S ribosomal protein L43, mitochondrial OS=Homo sapiens GN=MRPL43 PE=1 SV=1	3	4	3	130.4	137.8	169.5	60.8	72.3	49.6	127	40.8	97.5	90.3	124.1	1.05077	1.11039	1.36583	0.489927	0.582595	0.399678	1.02337	0.328767	0.785657	0.727639
P36776	Lon protease homolog, mitochondrial OS=Homo sapiens GN=LONP1 PE=1 SV=2	3	4	3	52.4	166	118.1	36.4	25.5	107.5	43.1	332.9	56.8	41.1	120.3	0.435578	1.37988	0.981712	0.302577	0.21197	0.893599	0.358271	2.76725	0.472153	0.341646
Q4KMP7	TBC1 domain family member 10B OS=Homo sapiens GN=TBC1D10B PE=1 SV=3	3	4	3	107.2	96.5	92.3	84.9	122	119	82.9	184.6	43.5	60.2	106.9	1.00281	0.902713	0.863424	0.7942	1.14125	1.11319	0.775491	1.72685	0.406922	0.563143
Q9GZT3	SRA stem-loop-interacting RNA-binding protein, mitochondrial OS=Homo sapiens GN=SLIRP PE=1 SV=1	3	3	3	78.2	109.1	248.2	99.1	80.1	75.1	64.9	104.4	76.1	47.1	117.7	0.664401	0.926933	2.10875	0.841971	0.680544	0.638063	0.551402	0.887001	0.646559	0.40017
Q14CN4	Keratin, type II cytoskeletal 72 OS=Homo sapiens GN=KRT72 PE=1 SV=2	8	24	3	121.7	107.7	141.8	118.4	216.5	35.5	63.5	78.9	53	107.9	55	2.21273	1.95818	2.57818	2.15273	3.93636	0.645455	1.15455	1.43455	0.963636	1.96182
P09496	Clathrin light chain A OS=Homo sapiens GN=CLTA PE=1 SV=1	3	4	3	91.7	46.6	83.8	12.6	15.9	110.4	199.3	22.7	289.8	135.8	91.3	1.00438	0.510405	0.917853	0.138007	0.174151	1.2092	2.18291	0.248631	3.17415	1.4874
Q9BTT6	Leucine-rich repeat-containing protein 1 OS=Homo sapiens GN=LRRC1 PE=1 SV=1	3	3	3
P67809	Nuclease-sensitive element-binding protein 1 OS=Homo sapiens GN=YBX1 PE=1 SV=3	4	8	3	109.7	49.4	73.8	81.8	183.8	111.9	85.4	156.7	63.9	89.5	94.2	1.16454	0.524416	0.783439	0.868365	1.95117	1.1879	0.906582	1.66348	0.678344	0.950106
P22570	NADPH:adrenodoxin oxidoreductase, mitochondrial OS=Homo sapiens GN=FDXR PE=1 SV=3	3	3	3	61.8	88.4	60.1	38.2	13.6	56.7	123.6	344.8	71.5	113.8	127.5	0.484706	0.693333	0.471373	0.299608	0.106667	0.444706	0.969412	2.70431	0.560784	0.892549
Q9Y3Q3	Transmembrane emp24 domain-containing protein 3 OS=Homo sapiens GN=TMED3 PE=1 SV=1	3	3	3	43.4	140.8	65	58.1	66.5	167.9	64.3	63.4	102.7	194.1	133.9	0.324122	1.05153	0.485437	0.433906	0.496639	1.25392	0.480209	0.473488	0.76699	1.44959
Q96RL7	Vacuolar protein sorting-associated protein 13A OS=Homo sapiens GN=VPS13A PE=1 SV=2	3	3	3	108.4	55.2	74.8	77.7	196.4	98.6	123.6	90.5	70.4	117.6	86.8	1.24885	0.635945	0.861751	0.895161	2.26267	1.13594	1.42396	1.04263	0.81106	1.35484
Q5T447	E3 ubiquitin-protein ligase HECTD3 OS=Homo sapiens GN=HECTD3 PE=1 SV=1	3	3	3	144.8	138.4	49.6	172.6	47.6	62.5	139.1	28.5	83.5	132.4	101	1.43366	1.3703	0.491089	1.70891	0.471287	0.618812	1.37723	0.282178	0.826733	1.31089
Q6ZRV2	Protein FAM83H OS=Homo sapiens GN=FAM83H PE=1 SV=3	3	3	3	33.8	346.5	73.3	79.3	23.7	87.2	96.6	87.7	65.5	93.8	112.6	0.300178	3.07726	0.650977	0.704263	0.21048	0.774423	0.857904	0.778863	0.581705	0.833037
Q9BY49	Peroxisomal trans-2-enoyl-CoA reductase OS=Homo sapiens GN=PECR PE=1 SV=2	3	3	3	113.3	118.4	135.6	24.2	96.3	47.5	87.5	116.5	155.8	105.5	99.3	1.14099	1.19235	1.36556	0.243706	0.969789	0.478348	0.881168	1.17321	1.56898	1.06244
Q9ULC3	Ras-related protein Rab-23 OS=Homo sapiens GN=RAB23 PE=1 SV=1	3	3	3	42.2	42.3	71.7	16.6	73.1	190.7	87.4	283.2	179	50.9	62.9	0.670906	0.672496	1.1399	0.263911	1.16216	3.0318	1.38951	4.50238	2.84579	0.809221
P56385	ATP synthase subunit e, mitochondrial OS=Homo sapiens GN=ATP5I PE=1 SV=2	3	8	3	131.1	78.8	185.4	39.2	43.6	34.8	164.2	38.3	205.7	71.4	107.5	1.21953	0.733023	1.72465	0.364651	0.405581	0.323721	1.52744	0.356279	1.91349	0.664186
Q9BVK6	Transmembrane emp24 domain-containing protein 9 OS=Homo sapiens GN=TMED9 PE=1 SV=2	5	12	3	66.2	99.9	64.2	63.2	60.9	140	85.7	38.3	158.5	189.8	133.4	0.496252	0.748876	0.481259	0.473763	0.456522	1.04948	0.642429	0.287106	1.18816	1.42279
Q9BVC6	Transmembrane protein 109 OS=Homo sapiens GN=TMEM109 PE=1 SV=1	3	5	3	56.3	82.1	53	76.6	58.9	157.1	113.8	69.4	231.9	68.8	132.1	0.426192	0.621499	0.401211	0.579864	0.445874	1.18925	0.861469	0.52536	1.75549	0.520818
P19827	Inter-alpha-trypsin inhibitor heavy chain H1 OS=Homo sapiens GN=ITIH1 PE=1 SV=3	3	3	3	36.9	102.4	75.4	58.1	55.2	154	58	91.9	91.5	273.7	102.9	0.358601	0.995141	0.73275	0.564626	0.536443	1.4966	0.563654	0.8931	0.889213	2.65986
O94855	Protein transport protein Sec24D OS=Homo sapiens GN=SEC24D PE=1 SV=2	3	3	3	34.5	67.7	38.3	77.3	23.9	318.7	53.8	219.8	55.1	100	110.9	0.311091	0.61046	0.345356	0.697024	0.215509	2.87376	0.485122	1.98197	0.496844	0.901713
Q8NCG7	Sn1-specific diacylglycerol lipase beta OS=Homo sapiens GN=DAGLB PE=1 SV=2	3	5	3	124.7	102.8	68.3	76	65.3	90.9	127.9	47	124.3	142	130.9	0.952636	0.785332	0.521772	0.580596	0.498854	0.694423	0.977082	0.359053	0.94958	1.0848
Q8N4C8	Misshapen-like kinase 1 OS=Homo sapiens GN=MINK1 PE=1 SV=2	3	3	3	95.1	70.7	61.5	128.5	103.6	98.1	60.3	153.5	46.2	202.2	80.3	1.18431	0.880448	0.765878	1.60025	1.29016	1.22167	0.750934	1.91158	0.575342	2.51806
O95139	NADH dehydrogenase [ubiquinone] 1 beta subcomplex subunit 6 OS=Homo sapiens GN=NDUFB6 PE=1 SV=3	3	4	3	231.9	101.7	131.6	61	126.7	42.8	76.6	94.7	67.7	74.7	90.6	2.5596	1.12252	1.45254	0.673289	1.39845	0.472406	0.845475	1.04525	0.747241	0.824503
Q9UI09	NADH dehydrogenase [ubiquinone] 1 alpha subcomplex subunit 12 OS=Homo sapiens GN=NDUFA12 PE=1 SV=1	3	3	3	254.5	110.3	173.4	46.6	91.5	46.2	100.7	47.8	72.5	61	95.6	2.66213	1.15377	1.81381	0.487448	0.957113	0.483264	1.05335	0.5	0.758368	0.638075
P78344	Eukaryotic translation initiation factor 4 gamma 2 OS=Homo sapiens GN=EIF4G2 PE=1 SV=1	3	3	3	113.3	118.8	56.5	50.9	19.5	161.8	137.1	112.3	69.6	127	133.2	0.850601	0.891892	0.424174	0.382132	0.146396	1.21471	1.02928	0.843093	0.522523	0.953453
P08246	Neutrophil elastase OS=Homo sapiens GN=ELANE PE=1 SV=1	3	7	3	14.8	235.6	27.4	30.5	17.9	85.3	15	253.8	27.2	297	95.5	0.154974	2.46702	0.286911	0.319372	0.187435	0.893194	0.157068	2.65759	0.284817	3.10995
O95071	E3 ubiquitin-protein ligase UBR5 OS=Homo sapiens GN=UBR5 PE=1 SV=2	3	3	3
Q9Y3D9	28S ribosomal protein S23, mitochondrial OS=Homo sapiens GN=MRPS23 PE=1 SV=2	3	3	3	81.1	135.5	224.9	75.5	60.3	53.7	124.6	72.5	76.5	67.1	128.3	0.632112	1.05612	1.75292	0.588465	0.469992	0.41855	0.971161	0.565082	0.596259	0.522993
O94804	Serine/threonine-protein kinase 10 OS=Homo sapiens GN=STK10 PE=1 SV=1	4	4	3	87.7	111.3	85.9	59.1	151.7	120	59.2	131	88.5	135.5	70.1	1.25107	1.58773	1.22539	0.843081	2.16405	1.71184	0.844508	1.86876	1.26248	1.93295
P22033	Methylmalonyl-CoA mutase, mitochondrial OS=Homo sapiens GN=MUT PE=1 SV=4	3	3	3	74.9	68.4	179.7	38.8	57.5	121.6	39.5	260.1	79	68.9	111.6	0.671147	0.612903	1.61022	0.34767	0.515233	1.08961	0.353943	2.33065	0.707885	0.617384
Q14667	Protein KIAA0100 OS=Homo sapiens GN=KIAA0100 PE=1 SV=3	3	3	3	75.1	110	71.1	146.2	79.3	101	84	169.1	74.4	92.1	97.5	0.770256	1.12821	0.729231	1.49949	0.813333	1.0359	0.861538	1.73436	0.763077	0.944615
Q5JTH9	RRP12-like protein OS=Homo sapiens GN=RRP12 PE=1 SV=2	3	4	3	49	240.7	30.7	185.8	76.6	61.4	56.7	56.6	52.6	174.4	115.5	0.424242	2.08398	0.265801	1.60866	0.663203	0.531602	0.490909	0.490043	0.455411	1.50996
Q9Y5Q8	General transcription factor 3C polypeptide 5 OS=Homo sapiens GN=GTF3C5 PE=1 SV=2	3	3	3	44.8	289.1	45.2	114	66.9	109.2	56.1	59.3	62.8	147.9	104.6	0.428298	2.76386	0.432122	1.08987	0.639579	1.04398	0.536329	0.566922	0.600382	1.41396
Q00796	Sorbitol dehydrogenase OS=Homo sapiens GN=SORD PE=1 SV=4	3	3	3	81.2	181.5	54.6	62.1	61.4	93.1	99.5	76.5	114.6	163.6	112	0.725	1.62054	0.4875	0.554464	0.548214	0.83125	0.888393	0.683036	1.02321	1.46071
O94823	Probable phospholipid-transporting ATPase VB OS=Homo sapiens GN=ATP10B PE=2 SV=2	3	3	3	118.9	125	106	109.8	151.5	40.5	120.8	109.3	54.6	68.9	94.7	1.25554	1.31996	1.11932	1.15945	1.59979	0.427666	1.27561	1.15417	0.576558	0.727561
P50135	Histamine N-methyltransferase OS=Homo sapiens GN=HNMT PE=1 SV=1	3	3	3	88	89.2	57.2	144.1	104.4	90.9	159.4	25	134.9	88.9	118.1	0.745131	0.755292	0.484335	1.22015	0.883997	0.769687	1.3497	0.211685	1.14225	0.752752
O75718	Cartilage-associated protein OS=Homo sapiens GN=CRTAP PE=1 SV=1	3	3	3		157.2	17.6	76.4	31.2	372.9	20	249.2	46.6		128.8		1.2205	0.136646	0.593168	0.242236	2.89519	0.15528	1.93478	0.361801
Q9Y5S8	NADPH oxidase 1 OS=Homo sapiens GN=NOX1 PE=1 SV=2	3	3	3
Q8N9F7	Lysophospholipase D GDPD1 OS=Homo sapiens GN=GDPD1 PE=1 SV=2	3	3	3	140.2	66.9	109.2	74.6	57.1	46.7	149.9	57	94	166.3	138	1.01594	0.484783	0.791304	0.54058	0.413768	0.338406	1.08623	0.413043	0.681159	1.20507
O43169	Cytochrome b5 type B OS=Homo sapiens GN=CYB5B PE=1 SV=2	3	4	3	91.5	98.5	61.3	94.2	108.1	61.9	101.8	34.7	152.5	127	168.4	0.543349	0.584917	0.364014	0.559382	0.641924	0.367577	0.604513	0.206057	0.905582	0.754157
P06703	Protein S100-A6 OS=Homo sapiens GN=S100A6 PE=1 SV=1	3	10	3	38	54.3	54.9	25.6	38.9	61.2	64	12.4	491	131.4	128.3	0.296181	0.423227	0.427903	0.199532	0.303196	0.477007	0.498831	0.0966485	3.82697	1.02416
O43396	Thioredoxin-like protein 1 OS=Homo sapiens GN=TXNL1 PE=1 SV=3	3	6	3	73.7	111.9	75.8	39	112.7	217.2	109.8	57.8	140.3	41	120.8	0.610099	0.926325	0.627483	0.322848	0.932947	1.79801	0.90894	0.478477	1.16142	0.339404
P68371	Tubulin beta-4B chain OS=Homo sapiens GN=TUBB4B PE=1 SV=1	12	32	3	87.3	161.7	54.6	35.9	95.6	144.9	90.2	98.5	94.6	132.1	104.7	0.833811	1.54441	0.52149	0.342884	0.913085	1.38395	0.861509	0.940783	0.903534	1.2617
O95197	Reticulon-3 OS=Homo sapiens GN=RTN3 PE=1 SV=2	3	6	3	62	78.6	63.7	47.6	43.2	55.4	199.5	28.1	281.3	108.3	132.3	0.468632	0.594104	0.481481	0.359788	0.326531	0.418745	1.50794	0.212396	2.12623	0.818594
P01860	Immunoglobulin heavy constant gamma 3 OS=Homo sapiens GN=IGHG3 PE=1 SV=2	10	35	3	27.2	36.8	84.9	84.3	35.7	321.9	48.2	106.5	145.4	115.2	93.8	0.289979	0.392324	0.905117	0.898721	0.380597	3.43177	0.513859	1.13539	1.55011	1.22814
Q15942	Zyxin OS=Homo sapiens GN=ZYX PE=1 SV=1	3	3	3	55.3	74.4	44.2	26.2	52.6	323.8	36.3	281.6	79	42.2	84.5	0.654438	0.880473	0.523077	0.310059	0.622485	3.83195	0.429586	3.33254	0.934911	0.499408
P01011	Alpha-1-antichymotrypsin OS=Homo sapiens GN=SERPINA3 PE=1 SV=2	3	3	3	87.6	48	43.8	60.5	34.3	89.4	138.7	88.8	180.2	212.2	116.4	0.752577	0.412371	0.376289	0.519759	0.294674	0.768041	1.19158	0.762887	1.54811	1.82302
P10412	Histone H1.4 OS=Homo sapiens GN=HIST1H1E PE=1 SV=2	7	18	3	630.3	17.2	43.1	18.9	93.8	17.2	114.1	31.4	26.7	64.7	42.7	14.7611	0.40281	1.00937	0.442623	2.19672	0.40281	2.67213	0.735363	0.625293	1.51522
Q8NEX9	Short-chain dehydrogenase/reductase family 9C member 7 OS=Homo sapiens GN=SDR9C7 PE=1 SV=1	3	3	3	126.8	143.6	64	134.8	176.7	58.2	152.9	67.6	31.9	74.4	69.2	1.83237	2.07514	0.924855	1.94798	2.55347	0.84104	2.20954	0.976879	0.460983	1.07514
Q03135	Caveolin-1 OS=Homo sapiens GN=CAV1 PE=1 SV=4	3	4	3	58.3	48.4	64.3	42.4	64.4	141.3	224.5	79.2	195.1	70.7	111.3	0.52381	0.434861	0.577718	0.380952	0.578616	1.26954	2.01707	0.71159	1.75292	0.63522
Q86TM6	E3 ubiquitin-protein ligase synoviolin OS=Homo sapiens GN=SYVN1 PE=1 SV=2	3	5	3	52.9	116.8	68.9	102.4	76	162	84.2	102.7	105.1	105.1	123.9	0.426957	0.942696	0.556094	0.826473	0.613398	1.30751	0.67958	0.828894	0.848265	0.848265
P38117	Electron transfer flavoprotein subunit beta OS=Homo sapiens GN=ETFB PE=1 SV=3	3	3	3	90.1	128.3	152.2	2.3	9.9	197.5	14.5	234	110.6	9.7	150.8	0.59748	0.850796	1.00928	0.015252	0.0656499	1.30968	0.0961538	1.55172	0.733422	0.0643236
Q99470	Stromal cell-derived factor 2 OS=Homo sapiens GN=SDF2 PE=1 SV=2	3	3	3	56.8	283.3	89.3	83.5	55.8	244.2	40.9	23.8	73.3	45.5	103.5	0.548792	2.7372	0.862802	0.806763	0.53913	2.35942	0.395169	0.229952	0.708213	0.439614
O94915	Protein furry homolog-like OS=Homo sapiens GN=FRYL PE=1 SV=2	3	3	3	53.7	112.9	75	146.3	43.4	95.8	123.6	42.6	88.2	208.3	110.2	0.487296	1.0245	0.680581	1.32759	0.393829	0.869328	1.1216	0.38657	0.800363	1.8902
P07478	Trypsin-2 OS=Homo sapiens GN=PRSS2 PE=1 SV=1	3	4	3	46.3	63.5	51.6	54.4	67.4	71.7	86.5	42.7	194.4	334.9	86.6	0.534642	0.733256	0.595843	0.628176	0.778291	0.827945	0.998845	0.493072	2.2448	3.86721
P00736	Complement C1r subcomponent OS=Homo sapiens GN=C1R PE=1 SV=2	3	3	3	34.8	40.8	80.3	73.1	54.7	112.7	70.8	177.9	200.7	154.5	99.7	0.349047	0.409228	0.805416	0.7332	0.548646	1.13039	0.71013	1.78435	2.01304	1.54965
P61088	Ubiquitin-conjugating enzyme E2 N OS=Homo sapiens GN=UBE2N PE=1 SV=1	3	3	3	133.3	141.3	79.7	18	58.3	201.4	117.7	26	123.4	62.4	138.6	0.96176	1.01948	0.575036	0.12987	0.420635	1.4531	0.849206	0.18759	0.890332	0.450216
Q5T3F8	CSC1-like protein 2 OS=Homo sapiens GN=TMEM63B PE=1 SV=1	3	3	3	137.3	52.1	122.6	59.5	105.9	57.5	220.8	33	153.1	52.4	105.7	1.29896	0.492904	1.15989	0.562914	1.00189	0.543992	2.08893	0.312204	1.44844	0.495743
Q7Z3Z0	Keratin, type I cytoskeletal 25 OS=Homo sapiens GN=KRT25 PE=1 SV=1	9	35	3	95	97.1	118.4	167.4	137.5	76	38.9	77.3	80.2	158.5	53.7	1.76909	1.80819	2.20484	3.11732	2.56052	1.41527	0.724395	1.43948	1.49348	2.95158
Q7Z5G4	Golgin subfamily A member 7 OS=Homo sapiens GN=GOLGA7 PE=1 SV=2	3	4	3	60.8	72.5	72.8	44.8	109.8	97.9	147.2	25.3	203.2	147.7	118	0.515254	0.614407	0.616949	0.379661	0.930508	0.829661	1.24746	0.214407	1.72203	1.25169
Q8WWA0	Intelectin-1 OS=Homo sapiens GN=ITLN1 PE=1 SV=1	3	3	3	54.4	72.7	49.4	48.9	146.4	187.2	27	156.4	115.2	128.1	114.1	0.476775	0.63716	0.432954	0.428571	1.28309	1.64067	0.236635	1.37073	1.00964	1.1227
O43490	Prominin-1 OS=Homo sapiens GN=PROM1 PE=1 SV=1	3	3	3		53	32	95.2	22.4	24	48	95.2	104.9	474.4	150.7		0.351692	0.212342	0.631719	0.14864	0.159257	0.318514	0.631719	0.696085	3.14798
Q9Y3B7	39S ribosomal protein L11, mitochondrial OS=Homo sapiens GN=MRPL11 PE=1 SV=1	3	4	3	52.8	63	149.3	28	45.8	109	69.5	400.1	45.3	34.7	102.6	0.51462	0.614035	1.45517	0.272904	0.446394	1.06238	0.677388	3.89961	0.44152	0.338207
Q13459	Unconventional myosin-IXb OS=Homo sapiens GN=MYO9B PE=1 SV=3	3	3	3
Q9Y305	Acyl-coenzyme A thioesterase 9, mitochondrial OS=Homo sapiens GN=ACOT9 PE=1 SV=2	3	3	3	89	100	94.1	45.5	48.3	81.3	101.6	262.1	75.2	90.2	112.8	0.789007	0.886525	0.83422	0.403369	0.428191	0.720745	0.900709	2.32358	0.666667	0.799645
P49641	Alpha-mannosidase 2x OS=Homo sapiens GN=MAN2A2 PE=2 SV=3	4	4	3	50.8	211.5	39.5	84.5	45.4	163.4	56.8	156.8	57.8	134.1	99.5	0.510553	2.12563	0.396985	0.849246	0.456281	1.64221	0.570854	1.57588	0.580905	1.34774
P0DOX7	Immunoglobulin kappa light chain OS=Homo sapiens PE=1 SV=1	6	32	3	24.4	19.7	96.2	24	44.2	158.6	77.1	27.3	313.1	224.9	90.5	0.269613	0.21768	1.06298	0.265193	0.488398	1.75249	0.851934	0.301657	3.45967	2.48508
Q9HD33	39S ribosomal protein L47, mitochondrial OS=Homo sapiens GN=MRPL47 PE=1 SV=2	3	5	3	122.3	81.9	220.1	107.5	123.6	37.6	82.1	155.3	33.1	48.4	88.1	1.3882	0.929625	2.4983	1.2202	1.40295	0.426788	0.931896	1.76277	0.375709	0.549376
O43291	Kunitz-type protease inhibitor 2 OS=Homo sapiens GN=SPINT2 PE=1 SV=2	3	4	3	81.8	179.8	91.3	39.1	41.9	53.2	108.7	81.3	177.6	100.4	144.9	0.564527	1.24086	0.63009	0.269841	0.289165	0.36715	0.750173	0.561077	1.22567	0.692892
Q9BQA9	Uncharacterized protein C17orf62 OS=Homo sapiens GN=C17orf62 PE=1 SV=1	3	4	3	47.3	95.8	61.3	119.9	67.3	159.6	78.7	98.3	110.4	151.1	110.3	0.42883	0.86854	0.555757	1.08704	0.610154	1.44696	0.713509	0.891206	1.00091	1.3699
P09769	Tyrosine-protein kinase Fgr OS=Homo sapiens GN=FGR PE=1 SV=2	4	5	3		72.9		20.8		291.8	8.7	251.7	62.9	274.4	116.7		0.624679		0.178235		2.50043	0.0745501	2.15681	0.538989	2.35133
O00487	26S proteasome non-ATPase regulatory subunit 14 OS=Homo sapiens GN=PSMD14 PE=1 SV=1	3	3	3	75.4	138.7	44.5	117.5	74.7	143	119.3	59.4	76.9	117.8	132.8	0.567771	1.04443	0.33509	0.884789	0.5625	1.07681	0.898343	0.447289	0.579066	0.887048
P43490	Nicotinamide phosphoribosyltransferase OS=Homo sapiens GN=NAMPT PE=1 SV=1	3	3	3	68.9	122.7	58.6	99.9	38.2	105.5	86	102.9	79.5	182.6	155.2	0.443943	0.790593	0.377577	0.643686	0.246134	0.679768	0.554124	0.663015	0.512242	1.17655
O15162	Phospholipid scramblase 1 OS=Homo sapiens GN=PLSCR1 PE=1 SV=1	3	5	3	59.5	89.2	62.4	88.6	80.1	58.8	95.7	35.5	155.8	259	115.4	0.515598	0.772964	0.540728	0.767764	0.694107	0.509532	0.829289	0.307626	1.35009	2.24437
P16104	Histone H2AX OS=Homo sapiens GN=H2AFX PE=1 SV=2	5	31	3	120.2	72.2	84.2	66.1	211.7	70.1	69.4	204.3	29.2	100.1	72.5	1.65793	0.995862	1.16138	0.911724	2.92	0.966897	0.957241	2.81793	0.402759	1.38069
Q5JRX3	Presequence protease, mitochondrial OS=Homo sapiens GN=PITRM1 PE=1 SV=3	3	3	3	40.6	97.4	104.3	29.6	14.5	113.8	25.1	483.9	50.4	26.8	113.6	0.357394	0.857394	0.918134	0.260563	0.127641	1.00176	0.220951	4.25968	0.443662	0.235915
Q15526	Surfeit locus protein 1 OS=Homo sapiens GN=SURF1 PE=1 SV=1	3	3	3
Q9P2R3	Rabankyrin-5 OS=Homo sapiens GN=ANKFY1 PE=1 SV=2	4	4	3
Q8N257	Histone H2B type 3-B OS=Homo sapiens GN=HIST3H2BB PE=1 SV=3	7	59	3	97.4	81.9	74.4	81.4	161.5	54.8	68.7	207.9	27.7	161.2	83.2	1.17067	0.984375	0.894231	0.978365	1.94111	0.658654	0.825721	2.4988	0.332933	1.9375
P58335	Anthrax toxin receptor 2 OS=Homo sapiens GN=ANTXR2 PE=1 SV=5	3	4	3	84.4	56.6	83.8	47.7	74.6	109.7	159.1	25.8	217.5	127.8	113.1	0.746242	0.500442	0.740937	0.421751	0.659593	0.969938	1.40672	0.228117	1.92308	1.12997
O00478	Butyrophilin subfamily 3 member A3 OS=Homo sapiens GN=BTN3A3 PE=1 SV=1	3	4	3	50	81.6	52.1	33	6.4	143.8	75.5	74.4	270.8	197.5	114.8	0.43554	0.710801	0.453833	0.287456	0.0557491	1.25261	0.657666	0.648084	2.35889	1.72038
P35542	Serum amyloid A-4 protein OS=Homo sapiens GN=SAA4 PE=1 SV=2	3	4	3	115	12.1	174.6	84.2	83.3	40.9	173.4	48.7	219.4	25.4	122.9	0.93572	0.098454	1.42067	0.68511	0.677787	0.332791	1.4109	0.396257	1.78519	0.206672
P51531	Probable global transcription activator SNF2L2 OS=Homo sapiens GN=SMARCA2 PE=1 SV=2	3	4	3	53.7	209.2	35	190.9	89.8	96	63.9	157.5	27.6	79.3	97.1	0.553038	2.15448	0.360453	1.96601	0.92482	0.988671	0.658084	1.62204	0.284243	0.816684
P46782	40S ribosomal protein S5 OS=Homo sapiens GN=RPS5 PE=1 SV=4	3	7	3	42.1	111.5	67.4	243.6	104.9	111.6	56.9	135.2	29.2	90.6	107	0.393458	1.04206	0.629907	2.27664	0.980374	1.04299	0.531776	1.26355	0.272897	0.846729
Q5T750	Skin-specific protein 32 OS=Homo sapiens GN=XP32 PE=1 SV=1	3	4	3	105.7	124.7	90.3	266.8	144.9	38.6	131.6	72.6	27.3	42.1	55.3	1.91139	2.25497	1.63291	4.82459	2.62025	0.698011	2.37975	1.31284	0.493671	0.761302
P55265	Double-stranded RNA-specific adenosine deaminase OS=Homo sapiens GN=ADAR PE=1 SV=4	3	3	3	48	128.9	30.3	112.4	81.6	92.2	58.6	161.4	50.8	225.1	110.7	0.433604	1.16441	0.273713	1.01536	0.737127	0.832882	0.529359	1.45799	0.458898	2.03342
Q92598	Heat shock protein 105 kDa OS=Homo sapiens GN=HSPH1 PE=1 SV=1	3	3	3
Q9UJJ9	N-acetylglucosamine-1-phosphotransferase subunit gamma OS=Homo sapiens GN=GNPTG PE=1 SV=1	3	4	3
Q96K49	Transmembrane protein 87B OS=Homo sapiens GN=TMEM87B PE=1 SV=1	3	3	3	66.5	193.7	122.2	81.4	42.8	37.6	108.6	26.1	144.3	175.8	101	0.658416	1.91782	1.2099	0.805941	0.423762	0.372277	1.07525	0.258416	1.42871	1.74059
P47929	Galectin-7 OS=Homo sapiens GN=LGALS7 PE=1 SV=2	3	4	3	95.2	284.9	100	105	124.7	97	62.4	88.9	23.6	36.7	81.7	1.16524	3.48715	1.22399	1.28519	1.52632	1.18727	0.76377	1.08813	0.288862	0.449204
P51553	Isocitrate dehydrogenase [NAD] subunit gamma, mitochondrial OS=Homo sapiens GN=IDH3G PE=1 SV=1	3	3	3	69.7	78.2	206.5	34.6	59.8	110.4	109	141	107.6	79.8	103.4	0.674081	0.756286	1.9971	0.334623	0.578337	1.0677	1.05416	1.36364	1.04062	0.77176
P12268	Inosine-5'-monophosphate dehydrogenase 2 OS=Homo sapiens GN=IMPDH2 PE=1 SV=2	3	3	3	57.4	131.4	114.5	57	30.4	100.5	99	77.2	78	248.3	106.3	0.539981	1.23612	1.07714	0.536218	0.285983	0.945437	0.931326	0.726246	0.733772	2.33584
Q9Y2B0	Protein canopy homolog 2 OS=Homo sapiens GN=CNPY2 PE=1 SV=1	3	3	3	69.7	151.1	69	8.3	3.4	244.2	38.5	63.5	233.6	36	182.7	0.3815	0.827039	0.377668	0.0454297	0.0186097	1.33662	0.210728	0.347564	1.2786	0.197044
Q96RQ3	Methylcrotonoyl-CoA carboxylase subunit alpha, mitochondrial OS=Homo sapiens GN=MCCC1 PE=1 SV=3	3	3	3
Q9NYL4	Peptidyl-prolyl cis-trans isomerase FKBP11 OS=Homo sapiens GN=FKBP11 PE=1 SV=1	3	5	3	28.4	71.4	37.3	117.7	78.7	308.1	36.1	109.9	79.6	125	107.7	0.263695	0.662953	0.346332	1.09285	0.730734	2.86072	0.33519	1.02043	0.73909	1.16063
Q6NXT6	Transmembrane anterior posterior transformation protein 1 homolog OS=Homo sapiens GN=TAPT1 PE=1 SV=1	3	4	3	104	49.4	71.7	76.3	58.1	107.2	83.3	205	105.9	132.3	106.7	0.974695	0.46298	0.671978	0.715089	0.544517	1.00469	0.780694	1.92127	0.992502	1.23993
P62993	Growth factor receptor-bound protein 2 OS=Homo sapiens GN=GRB2 PE=1 SV=1	3	4	3	81.8	82.2	93.4	40.3	92.9	160.7	127.7	60.1	188	65.4	107.6	0.760223	0.763941	0.86803	0.374535	0.863383	1.49349	1.1868	0.55855	1.74721	0.607807
P54577	Tyrosine--tRNA ligase, cytoplasmic OS=Homo sapiens GN=YARS PE=1 SV=4	3	3	3
P61225	Ras-related protein Rap-2b OS=Homo sapiens GN=RAP2B PE=1 SV=1	5	8	3	63.6	63.6	72.9	33.9	54.6	131.9	153.3	35	226.6	152.9	111.7	0.569382	0.569382	0.652641	0.303491	0.488809	1.18084	1.37243	0.313339	2.02865	1.36885
Q96RQ1	Endoplasmic reticulum-Golgi intermediate compartment protein 2 OS=Homo sapiens GN=ERGIC2 PE=1 SV=2	3	4	3	56.4	95.8	68.8	67.9	61.4	188.3	76.7	55.6	144.5	160.6	124	0.454839	0.772581	0.554839	0.547581	0.495161	1.51855	0.618548	0.448387	1.16532	1.29516
Q9Y3B3	Transmembrane emp24 domain-containing protein 7 OS=Homo sapiens GN=TMED7 PE=1 SV=2	3	6	3	68.2	102.1	74.3	58.8	74.5	111.6	103.6	39.9	173.7	167.7	125.7	0.542562	0.812251	0.59109	0.46778	0.592681	0.887828	0.824185	0.317422	1.38186	1.33413
O95445	Apolipoprotein M OS=Homo sapiens GN=APOM PE=1 SV=2	3	3	3	68.1	69.2	67.4	41.3	13.3	24.7	93.9	15.5	384.1	206.9	115.6	0.5891	0.598616	0.583045	0.357266	0.115052	0.213668	0.812284	0.134083	3.32266	1.78979
Q9NUU6	Inactive ubiquitin thioesterase FAM105A OS=Homo sapiens GN=FAM105A PE=2 SV=1	3	3	3	61.4	203.4	62.4	96.8	91.9	135.7	106.9	14.2	117	93.4	117	0.524786	1.73846	0.533333	0.82735	0.78547	1.15983	0.913675	0.121368	1	0.798291
Q16543	Hsp90 co-chaperone Cdc37 OS=Homo sapiens GN=CDC37 PE=1 SV=1	3	4	3	92.9	66.4	85.6	245.1	106.9	105.7	105	55.7	72.5	63.2	100.9	0.920714	0.658077	0.848365	2.42914	1.05946	1.04757	1.04063	0.552032	0.718533	0.626363
P63096	Guanine nucleotide-binding protein G(i) subunit alpha-1 OS=Homo sapiens GN=GNAI1 PE=1 SV=2	6	11	3	75.7	51.2	73.2	57.7	225.7	101.1	170.5	89.6	120.9	70.1	64.3	1.17729	0.796267	1.13841	0.897356	3.51011	1.57232	2.65163	1.39347	1.88025	1.0902
P49768	Presenilin-1 OS=Homo sapiens GN=PSEN1 PE=1 SV=1	3	3	3	82	83.5	41.2	26.2	100.3	94.5	190	80.1	189	91.3	121.9	0.672683	0.684988	0.337982	0.21493	0.822806	0.775226	1.55865	0.657096	1.55045	0.748975
Q14574	Desmocollin-3 OS=Homo sapiens GN=DSC3 PE=1 SV=3	3	3	3	113.4	152.8	91.4	63.6	121.8	50.4	105.7	69.6	66.9	186.4	78	1.45385	1.95897	1.17179	0.815385	1.56154	0.646154	1.35513	0.892308	0.857692	2.38974
Q96FZ7	Charged multivesicular body protein 6 OS=Homo sapiens GN=CHMP6 PE=1 SV=3	3	3	3	125.1	77.2	115.7	58.9	151.5	146.8	60.4	196.4	74	10.9	83.3	1.5018	0.926771	1.38896	0.707083	1.81873	1.7623	0.72509	2.35774	0.888355	0.130852
Q3SY69	Mitochondrial 10-formyltetrahydrofolate dehydrogenase OS=Homo sapiens GN=ALDH1L2 PE=1 SV=2	3	3	3
P06748	Nucleophosmin OS=Homo sapiens GN=NPM1 PE=1 SV=2	3	7	3	65.1	94.6	38.3	20.3	4.2	28.7	59.9		390.6	310.4	87.9	0.740614	1.07622	0.435722	0.230944	0.0477816	0.326507	0.681456		4.44369	3.53129
P42858	Huntingtin OS=Homo sapiens GN=HTT PE=1 SV=2	3	3	3
P61586	Transforming protein RhoA OS=Homo sapiens GN=RHOA PE=1 SV=1	4	6	3	74.8	124	76.6	108.3	72.2	84.3	84.7	51.4	89.8	213.7	120.3	0.621779	1.03076	0.636741	0.900249	0.600166	0.700748	0.704073	0.427265	0.746467	1.77639
P23470	Receptor-type tyrosine-protein phosphatase gamma OS=Homo sapiens GN=PTPRG PE=1 SV=4	3	3	3	218.8	76.8	91.5	67.8	90.3	97.3	106.1	132.8	67.9	66.1	84.6	2.58629	0.907801	1.08156	0.801418	1.06738	1.15012	1.25414	1.56974	0.8026	0.781324
O15393	Transmembrane protease serine 2 OS=Homo sapiens GN=TMPRSS2 PE=1 SV=3	3	5	3	67.1	211.5	106.7	116.6	106.2	29.7	82.4	54.3	97.3	113	115.1	0.582971	1.83753	0.92702	1.01303	0.922676	0.258036	0.715899	0.471764	0.845352	0.981755
Q96B97	SH3 domain-containing kinase-binding protein 1 OS=Homo sapiens GN=SH3KBP1 PE=1 SV=2	3	3	3
Q15018	BRISC complex subunit Abraxas 2 OS=Homo sapiens GN=ABRAXAS2 PE=1 SV=2	3	3	3	86.8	87.8	43.5	192.5	93.1	76.6	126.7	114.4	44.7	133	100.8	0.861111	0.871032	0.431548	1.90972	0.923611	0.759921	1.25694	1.13492	0.443452	1.31944
Q6IA69	Glutamine-dependent NAD(+) synthetase OS=Homo sapiens GN=NADSYN1 PE=1 SV=3	3	3	3	110.9	97.5	92.3	68	139.3	77.6	111.2	73	89.2	132.8	108.1	1.0259	0.901943	0.853839	0.629047	1.28862	0.717854	1.02868	0.675301	0.825162	1.22849
Q8N1I0	Dedicator of cytokinesis protein 4 OS=Homo sapiens GN=DOCK4 PE=1 SV=3	3	3	3	87.1	170.7	14.3	138.4	36.1	109	51.3	73.7	63.6	250.5	105.2	0.827947	1.62262	0.135932	1.31559	0.343156	1.03612	0.487643	0.70057	0.604563	2.38118
Q9Y5K6	CD2-associated protein OS=Homo sapiens GN=CD2AP PE=1 SV=1	3	3	3	158.5	64.5	104.2	18.5	106.9	89.3	86	21.1	185.1	171.7	94.2	1.68259	0.684713	1.10616	0.196391	1.13482	0.947983	0.912951	0.223992	1.96497	1.82272
Q9UBQ0	Vacuolar protein sorting-associated protein 29 OS=Homo sapiens GN=VPS29 PE=1 SV=1	3	3	3	73.6	105.1	55.9	50	72.7	111.5	216.1	22.8	183.5	107.9	100.8	0.730159	1.04266	0.554563	0.496032	0.72123	1.10615	2.14385	0.22619	1.82044	1.07044
Q10567	AP-1 complex subunit beta-1 OS=Homo sapiens GN=AP1B1 PE=1 SV=2	10	16	3	123.1	69.2	83.3	75.9	125.3	93.2	138.3	43	133.7	101	113.9	1.08077	0.60755	0.731343	0.666374	1.10009	0.818262	1.21422	0.377524	1.17384	0.886743
Q92796	Disks large homolog 3 OS=Homo sapiens GN=DLG3 PE=1 SV=2	3	3	3
P27361	Mitogen-activated protein kinase 3 OS=Homo sapiens GN=MAPK3 PE=1 SV=4	6	10	3	74.4	91.2	92.2	67.6	108.3	76.2	125.6	66.1	150.9	130.4	117	0.635897	0.779487	0.788034	0.577778	0.925641	0.651282	1.0735	0.564957	1.28974	1.11453
Q9Y6G9	Cytoplasmic dynein 1 light intermediate chain 1 OS=Homo sapiens GN=DYNC1LI1 PE=1 SV=3	3	3	3
P62888	60S ribosomal protein L30 OS=Homo sapiens GN=RPL30 PE=1 SV=2	3	7	3	55.9	84	102.7	169.7	129.9	86.7	108	94.8	63.8	100	104.2	0.536468	0.806142	0.985605	1.6286	1.24664	0.832054	1.03647	0.909789	0.612284	0.959693
Q5VTU8	ATP synthase subunit epsilon-like protein, mitochondrial OS=Homo sapiens GN=ATP5EP2 PE=3 SV=1	3	5	3	155.6	71.2	215.3	94.1	85.3	49.2	106.2	66.1	72.8	80.8	103.3	1.50629	0.689255	2.08422	0.910939	0.82575	0.476283	1.02807	0.639884	0.704743	0.782188
P13727	Bone marrow proteoglycan OS=Homo sapiens GN=PRG2 PE=1 SV=2	3	5	3	28.3	123.2	126.9	300.9	85.8	52.2	80.6	21	27	144.3	109.7	0.257976	1.12306	1.15679	2.74294	0.782133	0.475843	0.734731	0.191431	0.246126	1.31541
P28070	Proteasome subunit beta type-4 OS=Homo sapiens GN=PSMB4 PE=1 SV=4	3	6	3	101.1	92.9	86.5	75.6	98	159.6	129	62.6	121.8	87.4	85.7	1.1797	1.08401	1.00933	0.882147	1.14352	1.86231	1.50525	0.730455	1.42124	1.01984
P78536	Disintegrin and metalloproteinase domain-containing protein 17 OS=Homo sapiens GN=ADAM17 PE=1 SV=1	3	3	3	122.5	99.6	86.6	59.5	30.2	140.2	71.7	101.9	145.8	131.2	110.8	1.1056	0.898917	0.781588	0.537004	0.272563	1.26534	0.647112	0.919675	1.31588	1.18412
P05198	Eukaryotic translation initiation factor 2 subunit 1 OS=Homo sapiens GN=EIF2S1 PE=1 SV=3	3	4	3	57	138.5	69.2	75.2	101.6	131.5	80.6	63	123	147.5	112.9	0.504872	1.22675	0.612932	0.666076	0.899911	1.16475	0.713906	0.558016	1.08946	1.30647
P32455	Guanylate-binding protein 1 OS=Homo sapiens GN=GBP1 PE=1 SV=2	4	4	3	10	56.3	19.2	86.3	15.7	206.8	42.8	167.7	198	178.9	118.1	0.084674	0.476715	0.162574	0.730737	0.132938	1.75106	0.362405	1.41998	1.67655	1.51482
Q96G23	Ceramide synthase 2 OS=Homo sapiens GN=CERS2 PE=1 SV=1	3	3	3	27.9	238.5	41.2	65.6	47.9	112.5	64.7	110.8	101.7	168.5	120.7	0.231152	1.97597	0.341342	0.543496	0.396852	0.932063	0.53604	0.917978	0.842585	1.39602
Q96KA5	Cleft lip and palate transmembrane protein 1-like protein OS=Homo sapiens GN=CLPTM1L PE=1 SV=1	3	3	3	39.5	120.4	59.4	76.7	53.2	178.2	66.1	107.3	156.8	106.6	135.8	0.290869	0.886598	0.437408	0.564801	0.391753	1.31222	0.486745	0.790133	1.15464	0.784978
O43790	Keratin, type II cuticular Hb6 OS=Homo sapiens GN=KRT86 PE=1 SV=1	15	26	3	275.1	116.3	140.3	62.7	80.6	77.3	120	180.4	17.2	14	16	17.1938	7.26875	8.76875	3.91875	5.0375	4.83125	7.5	11.275	1.075	0.875
P02654	Apolipoprotein C-I OS=Homo sapiens GN=APOC1 PE=1 SV=1	3	5	3	28.5	39.5	26.1	13.5	4.4	12	45.8		718.3	130.7	81.1	0.351418	0.487053	0.321825	0.166461	0.054254	0.147965	0.564735		8.85697	1.61159
P68036	Ubiquitin-conjugating enzyme E2 L3 OS=Homo sapiens GN=UBE2L3 PE=1 SV=1	3	3	3	87.1	110.7	80	87.4	96.3	180.4	77.7	59	119.9	112.7	88.7	0.981962	1.24803	0.901917	0.985344	1.08568	2.03382	0.875986	0.665163	1.35175	1.27057
Q8NDZ4	Deleted in autism protein 1 OS=Homo sapiens GN=C3orf58 PE=1 SV=1	3	4	3	50.5	179.2	50.7	128.1	70.2	85.9	42.3	287.8	47.8	53.5	104.1	0.48511	1.72142	0.487032	1.23055	0.674352	0.825168	0.40634	2.76465	0.459174	0.513929
O14732	Inositol monophosphatase 2 OS=Homo sapiens GN=IMPA2 PE=1 SV=1	3	4	3	122.3	117	75.9	94.1	151.1	89.3	124.8	86.7	57.9	95.9	85.1	1.43713	1.37485	0.891892	1.10576	1.77556	1.04935	1.46651	1.0188	0.680376	1.12691
Q9Y3A5	Ribosome maturation protein SBDS OS=Homo sapiens GN=SBDS PE=1 SV=4	3	3	3	62.1	150.4	72.6	117.6	75.3	59.1	137.3	67.7	139.5	95	123.2	0.504058	1.22078	0.589286	0.954545	0.611201	0.479708	1.11445	0.549513	1.13231	0.771104
P60981	Destrin OS=Homo sapiens GN=DSTN PE=1 SV=3	4	6	3	78	73.4	83	31.9	69	192.5	80.9	45.3	131.2	155.7	159.1	0.490258	0.461345	0.521684	0.200503	0.43369	1.20993	0.508485	0.284727	0.824639	0.97863
Q86WV6	Stimulator of interferon genes protein OS=Homo sapiens GN=TMEM173 PE=1 SV=1	3	4	3	28.4	64	33.3	135.5	62.2	100.8	66.2	153	195.3	120.3	140.9	0.201561	0.454223	0.236338	0.961675	0.441448	0.715401	0.469837	1.08588	1.38609	0.853797
Q8TDB8	Solute carrier family 2, facilitated glucose transporter member 14 OS=Homo sapiens GN=SLC2A14 PE=2 SV=1	3	5	3	5.7	32.9	23.1	68.8	23.6	142.4	64.4	96.4	115	412.7	115	0.0495652	0.286087	0.20087	0.598261	0.205217	1.23826	0.56	0.838261	1	3.5887
P20645	Cation-dependent mannose-6-phosphate receptor OS=Homo sapiens GN=M6PR PE=1 SV=1	3	6	3	74.1	122.2	77.3	80.7	82.3	129.5	89.8	37.2	160.4	113	133.4	0.555472	0.916042	0.57946	0.604948	0.616942	0.970765	0.673163	0.278861	1.2024	0.847076
P54727	UV excision repair protein RAD23 homolog B OS=Homo sapiens GN=RAD23B PE=1 SV=1	3	3	3	75.2	155.9	122	49.7	35.4	193.2	74.8	106.4	172.4	32.8	82.2	0.914842	1.89659	1.48418	0.604623	0.430657	2.35036	0.909976	1.2944	2.09732	0.399027
O94826	Mitochondrial import receptor subunit TOM70 OS=Homo sapiens GN=TOMM70 PE=1 SV=1	3	3	3	215.1	81.6	96.8	69.2	49.7	50.9	182.1	70.1	96.7	79.9	107.8	1.99536	0.756957	0.897959	0.641929	0.461039	0.472171	1.68924	0.650278	0.897032	0.741187
P30519	Heme oxygenase 2 OS=Homo sapiens GN=HMOX2 PE=1 SV=2	3	3	3	76.4	156.7	49.8	87	72	61.4	74.8	32.4	186	157.1	146.4	0.521858	1.07036	0.340164	0.594262	0.491803	0.419399	0.510929	0.221311	1.27049	1.07309
Q96AA3	Protein RFT1 homolog OS=Homo sapiens GN=RFT1 PE=1 SV=1	3	4	3	42.4	199.5	66.9	87.6	56.5	155.5	80.6	71.6	87.9	131.1	120.2	0.352745	1.65973	0.556572	0.728785	0.47005	1.29368	0.670549	0.595674	0.731281	1.09068
Q96LD4	Tripartite motif-containing protein 47 OS=Homo sapiens GN=TRIM47 PE=1 SV=2	3	3	3
P31949	Protein S100-A11 OS=Homo sapiens GN=S100A11 PE=1 SV=2	3	6	3	53.3	158	59.2	38.6	61.8	183.3	85.6	51.5	213.6	82.5	112.7	0.472937	1.40195	0.525288	0.342502	0.548358	1.62644	0.759539	0.456965	1.8953	0.732032
Q9P258	Protein RCC2 OS=Homo sapiens GN=RCC2 PE=1 SV=2	3	4	3
P13716	Delta-aminolevulinic acid dehydratase OS=Homo sapiens GN=ALAD PE=1 SV=1	3	3	3	122.9	97.9	108	97.7	28.3	109.9	117.6	122.6	115.8	88.6	90.8	1.35352	1.07819	1.18943	1.07599	0.311674	1.21035	1.29515	1.35022	1.27533	0.975771
O75063	Glycosaminoglycan xylosylkinase OS=Homo sapiens GN=FAM20B PE=1 SV=1	3	4	3	86.2	131.8	85.3	55.6	53.3	100.7	113.3	84.1	124	144.9	120.7	0.714167	1.09196	0.706711	0.460646	0.441591	0.8343	0.938691	0.696769	1.02734	1.2005
Q13574	Diacylglycerol kinase zeta OS=Homo sapiens GN=DGKZ PE=1 SV=3	3	3	3	42.5	110.1	45.7	129.6	125.4	99.1	54.6	201.4	36.5	154.2	101	0.420792	1.0901	0.452475	1.28317	1.24158	0.981188	0.540594	1.99406	0.361386	1.52673
Q8TD06	Anterior gradient protein 3 OS=Homo sapiens GN=AGR3 PE=1 SV=1	3	4	3	198	42.3	148.1	50.5	146.3	142.3	64.1	54.9	126.4	43.2	83.8	2.36277	0.504773	1.7673	0.602625	1.74582	1.69809	0.764916	0.655131	1.50835	0.515513
Q8TE68	Epidermal growth factor receptor kinase substrate 8-like protein 1 OS=Homo sapiens GN=EPS8L1 PE=1 SV=3	3	3	3
O43813	LanC-like protein 1 OS=Homo sapiens GN=LANCL1 PE=1 SV=1	3	3	3	55.4	166.1	51.5	65.5	44.5	99.6	75.1	119.1	112.8	221.8	88.7	0.624577	1.8726	0.580609	0.738444	0.501691	1.12289	0.846674	1.34273	1.2717	2.50056
P52597	Heterogeneous nuclear ribonucleoprotein F OS=Homo sapiens GN=HNRNPF PE=1 SV=3	5	5	3	48.3	269.4	51.3	63.4	19.2	125	77.9	43	83.3	169.5	149.6	0.322861	1.8008	0.342914	0.423797	0.128342	0.835561	0.520722	0.287433	0.556818	1.13302
Q9NV70	Exocyst complex component 1 OS=Homo sapiens GN=EXOC1 PE=1 SV=4	3	3	3	99.1	111.9	72.5	100.9	128.8	106.9	91	118.9	77.1	94.5	98.4	1.00711	1.1372	0.736789	1.02541	1.30894	1.08638	0.924797	1.20833	0.783537	0.960366
Q6YN16	Hydroxysteroid dehydrogenase-like protein 2 OS=Homo sapiens GN=HSDL2 PE=1 SV=1	3	4	3	119.5	139.5	151.4	30.1	84.5	91.3	116.3	144.8	79.1	33.7	109.8	1.08834	1.27049	1.37887	0.274135	0.769581	0.831512	1.0592	1.31876	0.720401	0.306922
Q6P1Q0	LETM1 domain-containing protein 1 OS=Homo sapiens GN=LETMD1 PE=1 SV=1	3	3	3	168	81.8	112.3	111.8	106.6	46.9	112.5	109.4	80.6	86.3	83.9	2.00238	0.97497	1.3385	1.33254	1.27056	0.558999	1.34088	1.30393	0.960667	1.02861
Q9NQT8	Kinesin-like protein KIF13B OS=Homo sapiens GN=KIF13B PE=1 SV=2	3	3	3
Q9P0J0	NADH dehydrogenase [ubiquinone] 1 alpha subcomplex subunit 13 OS=Homo sapiens GN=NDUFA13 PE=1 SV=3	3	6	3	261.4	106.1	141.5	36.3	86.4	44.6	112.8	39	102	77.1	92.7	2.81985	1.14455	1.52643	0.391586	0.932039	0.481122	1.21683	0.420712	1.10032	0.831715
O15533	Tapasin OS=Homo sapiens GN=TAPBP PE=1 SV=1	3	8	3	40.6	141.2	45.1	70.3	54.5	178.4	42.8	187.5	103.8	143	92.8	0.4375	1.52155	0.485991	0.757543	0.587284	1.92241	0.461207	2.02047	1.11853	1.54095
O95347	Structural maintenance of chromosomes protein 2 OS=Homo sapiens GN=SMC2 PE=1 SV=2	3	3	3	19	253.9	17	138	26.8	65.6	55.7	67.1	52.6	253.5	150.9	0.125911	1.68257	0.112657	0.914513	0.177601	0.434725	0.369119	0.444665	0.348575	1.67992
P61020	Ras-related protein Rab-5B OS=Homo sapiens GN=RAB5B PE=1 SV=1	5	6	3	104.5	57.8	76.3	36.5	133.9	95.7	143.7	74.3	257.3	18.6	101.4	1.03057	0.57002	0.752465	0.359961	1.32051	0.943787	1.41716	0.732742	2.53748	0.183432
P16402	Histone H1.3 OS=Homo sapiens GN=HIST1H1D PE=1 SV=2	7	16	3	500.1	16.9	46.8	26.9	168.7	38.2	109.4	46.4	31.4	65.8	49.4	10.1235	0.342105	0.947368	0.544534	3.41498	0.773279	2.21457	0.939271	0.635628	1.33198
Q6W4X9	Mucin-6 OS=Homo sapiens GN=MUC6 PE=1 SV=3	3	4	3	80.8	54.7	41.2	52.8	28.2	55.7	36.5	559.9	38.8	57.7	93.7	0.862327	0.583778	0.439701	0.563501	0.300961	0.59445	0.389541	5.97545	0.414088	0.615795
P63000	Ras-related C3 botulinum toxin substrate 1 OS=Homo sapiens GN=RAC1 PE=1 SV=1	6	23	3	101.9	174.8	60.6	130.4	93.1	84.8	74.7	76.1	63.8	131.9	107.9	0.944393	1.62002	0.561631	1.20853	0.862836	0.785913	0.692308	0.705283	0.591288	1.22243
O75787	Renin receptor OS=Homo sapiens GN=ATP6AP2 PE=1 SV=2	3	4	3	59.2	225.3	61.7	58.6	42.1	196.4	63.5	88.2	89.8	89.7	125.5	0.471713	1.79522	0.491633	0.466932	0.335458	1.56494	0.505976	0.702789	0.715538	0.714741
Q9C0B5	Palmitoyltransferase ZDHHC5 OS=Homo sapiens GN=ZDHHC5 PE=1 SV=2	3	3	3	66	38.6	109.4	37.2	98.7	87.3	142.7	17.6	205.2	173.4	124	0.532258	0.31129	0.882258	0.3	0.795968	0.704032	1.15081	0.141935	1.65484	1.39839
P25325	3-mercaptopyruvate sulfurtransferase OS=Homo sapiens GN=MPST PE=1 SV=3	3	4	3	105.2	78.4	93.9	72.4	17.9	96.1	197.7	85.6	121.6	88.7	142.5	0.738246	0.550175	0.658947	0.50807	0.125614	0.674386	1.38737	0.600702	0.853333	0.622456
P82933	28S ribosomal protein S9, mitochondrial OS=Homo sapiens GN=MRPS9 PE=1 SV=2	3	5	3	86.1	110	192.2	61.2	47.5	66.1	132.1	138	103.1	63.7	100.1	0.86014	1.0989	1.92008	0.611389	0.474525	0.66034	1.31968	1.37862	1.02997	0.636364
Q9HCE6	Rho guanine nucleotide exchange factor 10-like protein OS=Homo sapiens GN=ARHGEF10L PE=1 SV=3	3	3	3	123.2	98.6	56.9	74.7	171.3	41.8	133.5	121	71.2	113.3	94.4	1.30508	1.04449	0.602754	0.791314	1.81462	0.442797	1.41419	1.28178	0.754237	1.20021
Q9Y376	Calcium-binding protein 39 OS=Homo sapiens GN=CAB39 PE=1 SV=1	3	3	3	103.3	90.8	82.9	79.2	132.9	94.5	86.3	10.1	215.3	88.5	116.3	0.88822	0.780739	0.712812	0.680997	1.14273	0.812554	0.742046	0.0868444	1.85125	0.760963
P47914	60S ribosomal protein L29 OS=Homo sapiens GN=RPL29 PE=1 SV=2	3	5	3	51.2	24.2	58.2	357.3	178.3	32	97.2	82.1	31.2	89.8	98.5	0.519797	0.245685	0.590863	3.62741	1.81015	0.324873	0.986802	0.833503	0.316751	0.911675
O75911	Short-chain dehydrogenase/reductase 3 OS=Homo sapiens GN=DHRS3 PE=1 SV=2	3	4	3	105	119.6	96.2	107.7	84.2	134.7	90.8	88.3	70.1	83.2	120.3	0.872818	0.994181	0.799667	0.895262	0.699917	1.1197	0.75478	0.733998	0.58271	0.691604
Q9BQL6	Fermitin family homolog 1 OS=Homo sapiens GN=FERMT1 PE=1 SV=1	3	3	3	58.2	174.5	69.6	136.1	101.4	44	84.4	122.8	43.5	154.6	111.1	0.523852	1.57066	0.626463	1.22502	0.912691	0.39604	0.759676	1.10531	0.391539	1.39154
Q9NZZ3	Charged multivesicular body protein 5 OS=Homo sapiens GN=CHMP5 PE=1 SV=1	3	3	3	66.2	179.5	64.6	64.4	75.5	140.5	75.6	96	120	106.7	111	0.596396	1.61712	0.581982	0.58018	0.68018	1.26577	0.681081	0.864865	1.08108	0.961261
P05067	Amyloid-beta A4 protein OS=Homo sapiens GN=APP PE=1 SV=3	3	3	3
Q96FX7	tRNA (adenine(58)-N(1))-methyltransferase catalytic subunit TRMT61A OS=Homo sapiens GN=TRMT61A PE=1 SV=1	3	3	3	49.4	228.7	30.6	215.9	41.2	152.3	18.7	15.6	23.8	201.5	122.3	0.403925	1.86999	0.250204	1.76533	0.336877	1.2453	0.152903	0.127555	0.194603	1.64759
Q9NR99	Matrix-remodeling-associated protein 5 OS=Homo sapiens GN=MXRA5 PE=1 SV=3	3	3	3	55.1	108	66.4	46	27.9	153.1	90.4	229.6	118.9	92.8	111.8	0.492844	0.966011	0.593918	0.411449	0.249553	1.36941	0.808587	2.05367	1.06351	0.830054
Q8WUA4	General transcription factor 3C polypeptide 2 OS=Homo sapiens GN=GTF3C2 PE=1 SV=2	3	3	3	41.8	208	27.2	249.2	47.8	119.7	38.3	142.8	18	88.5	118.6	0.352445	1.75379	0.229342	2.10118	0.403035	1.00927	0.322934	1.20405	0.151771	0.746206
O75907	Diacylglycerol O-acyltransferase 1 OS=Homo sapiens GN=DGAT1 PE=1 SV=2	3	3	3	79.6	128.1	97	77	79.8	41.8	114.5	282.2	48.7	24.2	127.2	0.625786	1.00708	0.762579	0.605346	0.627358	0.328616	0.900157	2.21855	0.382862	0.190252
Q9BPX6	Calcium uptake protein 1, mitochondrial OS=Homo sapiens GN=MICU1 PE=1 SV=1	3	3	3	185.3	52	185.7	69.2	85.1	77.7	144	59.1	78.4	63.7	99.8	1.85671	0.521042	1.86072	0.693387	0.852705	0.778557	1.44289	0.592184	0.785571	0.638277
O60884	DnaJ homolog subfamily A member 2 OS=Homo sapiens GN=DNAJA2 PE=1 SV=1	3	3	3	56.7	218.7	45.3	69.2	64	90.1	98.4	119.6	68.7	154.7	114.5	0.495197	1.91004	0.395633	0.604367	0.558952	0.7869	0.859389	1.04454	0.6	1.35109
Q9NQC3	Reticulon-4 OS=Homo sapiens GN=RTN4 PE=1 SV=2	3	4	3	69.9	79.2	59.8	36.3	38.5	102	169.1	12.9	326.8	81	124.5	0.561446	0.636145	0.480321	0.291566	0.309237	0.819277	1.35823	0.103614	2.6249	0.650602
Q9Y3D3	28S ribosomal protein S16, mitochondrial OS=Homo sapiens GN=MRPS16 PE=1 SV=1	3	3	3	121.3	111.2	219.6	101.6	74.3	45.2	90.1	155.5	37.4	38	105.7	1.14759	1.05203	2.07758	0.961211	0.702933	0.427625	0.852412	1.47114	0.353832	0.359508
Q9UM21	Alpha-1,3-mannosyl-glycoprotein 4-beta-N-acetylglucosaminyltransferase A OS=Homo sapiens GN=MGAT4A PE=1 SV=1	3	3	3	93.6	153.6	117.8	60.6	100.8	160.8	98.7	43.4	114.1	42.2	114.4	0.818182	1.34266	1.02972	0.52972	0.881119	1.40559	0.862762	0.379371	0.997378	0.368881
P13797	Plastin-3 OS=Homo sapiens GN=PLS3 PE=1 SV=4	7	9	3	52.8	138.9	35.4		18.2	279.6	55.4	192.8	141.6	71	114.3	0.461942	1.21522	0.309711		0.15923	2.44619	0.484689	1.68679	1.23885	0.621172
P25685	DnaJ homolog subfamily B member 1 OS=Homo sapiens GN=DNAJB1 PE=1 SV=4	3	3	3	67.1	162.2	62.7	148.2	65.5	67.9	88.9	58.6	64.1	180.1	134.8	0.497774	1.20326	0.465134	1.09941	0.485905	0.503709	0.659496	0.434718	0.475519	1.33605
Q15418	Ribosomal protein S6 kinase alpha-1 OS=Homo sapiens GN=RPS6KA1 PE=1 SV=2	4	4	3	108.4	66.3	69.5	72.5	138.9	46.2	170.1	66.6	104.4	152.7	104.5	1.03732	0.63445	0.665072	0.69378	1.32919	0.442105	1.62775	0.637321	0.999043	1.46124
Q9Y2Y8	Proteoglycan 3 OS=Homo sapiens GN=PRG3 PE=1 SV=2	3	8	3	34.5	92.7	110.1	263.6	54.8	73	89.5	33	53.5	164.1	131.2	0.262957	0.706555	0.839177	2.00915	0.417683	0.556402	0.682165	0.251524	0.407774	1.25076
P15559	NAD(P)H dehydrogenase [quinone] 1 OS=Homo sapiens GN=NQO1 PE=1 SV=1	3	3	3	76.6	136.8	101.2	67.1	82.3	111.6	30.6	255.7	72.7	68.7	97	0.789691	1.41031	1.0433	0.691753	0.848454	1.15052	0.315464	2.63608	0.749485	0.708247
Q9H9J2	39S ribosomal protein L44, mitochondrial OS=Homo sapiens GN=MRPL44 PE=1 SV=1	3	3	3	112.1	135.4	179.2	52.2	66	56	130.1	70.4	98.5	87.5	112.7	0.994676	1.20142	1.59006	0.463177	0.585626	0.496894	1.15439	0.624667	0.874002	0.776398
O95881	Thioredoxin domain-containing protein 12 OS=Homo sapiens GN=TXNDC12 PE=1 SV=1	3	5	3	48.3	197.4	71		32.5	286.4	19.5	97.3	162.1	24.1	161.4	0.299257	1.22305	0.439901		0.201363	1.77447	0.120818	0.60285	1.00434	0.149318
Q96RT1	Erbin OS=Homo sapiens GN=ERBIN PE=1 SV=2	3	4	3	99.9	80.6	92.1		43.6	119.2	168	48.5	258.4	72.8	116.9	0.854577	0.689478	0.787853		0.372968	1.01967	1.43713	0.414885	2.21044	0.622754
P15086	Carboxypeptidase B OS=Homo sapiens GN=CPB1 PE=1 SV=4	3	3	3	73	159.3	30.2	46.3	40.7	26.5	55.5	23.1	159.9	392.2	93.4	0.781585	1.70557	0.32334	0.495717	0.43576	0.283726	0.594218	0.247323	1.71199	4.19914
P84098	60S ribosomal protein L19 OS=Homo sapiens GN=RPL19 PE=1 SV=1	3	6	3	54.8	34.3	102.2	362.1	146.9	41.1	115.9	72.6	26.1	48.9	94.9	0.57745	0.361433	1.07692	3.8156	1.54795	0.433087	1.22129	0.765016	0.275026	0.515279
Q15404	Ras suppressor protein 1 OS=Homo sapiens GN=RSU1 PE=1 SV=3	3	3	3	57.1	110.2	86	25.4	68.4	215.8	79.8	70.3	212.5	57.8	116.7	0.489289	0.944302	0.736932	0.217652	0.586118	1.84919	0.683805	0.602399	1.82091	0.495287
Q15661	Tryptase alpha/beta-1 OS=Homo sapiens GN=TPSAB1 PE=1 SV=1	3	3	3	48.1	29	58.2	21.4	172.2	140.1	106.1	23.3	216.2	211.2	74.2	0.648248	0.390836	0.784367	0.28841	2.32075	1.88814	1.42992	0.314016	2.91375	2.84636
Q9UBC9	Small proline-rich protein 3 OS=Homo sapiens GN=SPRR3 PE=1 SV=2	3	3	3	44.6		660.9	48	76.1	4	83.3	57.5	3.7	51	71	0.628169		9.30845	0.676056	1.07183	0.056338	1.17324	0.809859	0.0521127	0.71831
Q6DN90	IQ motif and SEC7 domain-containing protein 1 OS=Homo sapiens GN=IQSEC1 PE=1 SV=1	3	3	3
P61964	WD repeat-containing protein 5 OS=Homo sapiens GN=WDR5 PE=1 SV=1	3	3	3	104.3	156.7	74.2	211.1	77.1	79.4	93.8	85.3	45.1	77.5	95.4	1.09329	1.64256	0.777778	2.21279	0.808176	0.832285	0.983229	0.89413	0.472746	0.812369
Q9Y3Z3	Deoxynucleoside triphosphate triphosphohydrolase SAMHD1 OS=Homo sapiens GN=SAMHD1 PE=1 SV=2	3	3	3	23.3	104	11.7	18.3	19.1	130.6	83.2	64.7	174.2	358.6	112.2	0.207665	0.926916	0.104278	0.163102	0.170232	1.16399	0.741533	0.576649	1.55258	3.19608
Q9H3H5	UDP-N-acetylglucosamine--dolichyl-phosphate N-acetylglucosaminephosphotransferase OS=Homo sapiens GN=DPAGT1 PE=1 SV=2	3	5	3	52.2	118.3	63.5	105.1	63.6	122.4	86.9	105.4	132	130.5	120.1	0.434638	0.985012	0.528726	0.875104	0.529559	1.01915	0.723564	0.877602	1.09908	1.08659
O95466	Formin-like protein 1 OS=Homo sapiens GN=FMNL1 PE=1 SV=3	4	4	3
P07305	Histone H1.0 OS=Homo sapiens GN=H1F0 PE=1 SV=3	3	4	3	413.2	13.4	93	22.1	193.4	35.9	173.5	27.5	42.8	21.2	63.8	6.47649	0.210031	1.45768	0.346395	3.03135	0.562696	2.71944	0.431034	0.670846	0.332288
Q6PGP7	Tetratricopeptide repeat protein 37 OS=Homo sapiens GN=TTC37 PE=1 SV=1	3	3	3
Q92643	GPI-anchor transamidase OS=Homo sapiens GN=PIGK PE=1 SV=2	3	3	3	69.7	118.5	118.6	88.9	4.3	116.9	119.9	79.2	150.7	81.5	151.8	0.459157	0.780632	0.781291	0.585639	0.0283267	0.770092	0.789855	0.521739	0.992754	0.536891
Q8TDZ2	[F-actin]-monooxygenase MICAL1 OS=Homo sapiens GN=MICAL1 PE=1 SV=2	3	3	3	118.8	96.7	69.4	24.6	76	101.7	150.2	38	208.1	127.8	88.5	1.34237	1.09266	0.784181	0.277966	0.858757	1.14915	1.69718	0.429379	2.35141	1.44407
P78417	Glutathione S-transferase omega-1 OS=Homo sapiens GN=GSTO1 PE=1 SV=2	3	4	3	73.2	135.5	85.5	43.3	71.3	189.6	89.2	86.2	142.7	56.5	126.9	0.576832	1.06777	0.673759	0.341214	0.56186	1.49409	0.702916	0.679275	1.12451	0.445232
P01008	Antithrombin-III OS=Homo sapiens GN=SERPINC1 PE=1 SV=1	3	3	3	48.5	101.5	85.2	64.3	88.5	96.7	106	50.3	247.5	114.7	96.8	0.501033	1.04855	0.880165	0.664256	0.914256	0.998967	1.09504	0.519628	2.55682	1.18492
P20674	Cytochrome c oxidase subunit 5A, mitochondrial OS=Homo sapiens GN=COX5A PE=1 SV=2	3	10	3	172.2	62.7	135.1	22.3	54.5	39.6	188.4	7.5	224	77.4	116.4	1.47938	0.53866	1.16065	0.191581	0.468213	0.340206	1.61856	0.064433	1.9244	0.664948
P05997	Collagen alpha-2(V) chain OS=Homo sapiens GN=COL5A2 PE=1 SV=3	3	5	3	147.4	7.5	409.7	7.9	46.8	39.6	166.8	58.9	87.3	27	101.2	1.45652	0.0741107	4.04842	0.0780632	0.462451	0.391304	1.64822	0.582016	0.862648	0.266798
P15088	Mast cell carboxypeptidase A OS=Homo sapiens GN=CPA3 PE=1 SV=2	3	5	3	169.9	41.9	161.2	41.8	52.1	34.6	110.5	54.5	274.3	47.8	111.3	1.5265	0.37646	1.44834	0.375562	0.468104	0.310872	0.992812	0.489668	2.46451	0.42947
Q14134	Tripartite motif-containing protein 29 OS=Homo sapiens GN=TRIM29 PE=1 SV=2	3	3	3	33	500.6	107.4	94.2	102.7	18.6	60.8	85.3	7.1	45.3	45.1	0.731707	11.0998	2.38137	2.08869	2.27716	0.412417	1.34812	1.89135	0.157428	1.00443
Q8N323	NXPE family member 1 OS=Homo sapiens GN=NXPE1 PE=2 SV=2	3	3	3	143.9	16.1	188.8	11.3	87.6	22.2	228.5		285.4	24.2	92.1	1.56243	0.17481	2.04995	0.122693	0.95114	0.241042	2.481		3.09881	0.262758
P56182	Ribosomal RNA processing protein 1 homolog A OS=Homo sapiens GN=RRP1 PE=1 SV=1	3	3	3	75.8	125.7	57.8	138.7	84.1	140.2	66.5	123.6	65.4	109.9	112.4	0.674377	1.11833	0.514235	1.23399	0.748221	1.24733	0.591637	1.09964	0.581851	0.977758
P11388	DNA topoisomerase 2-alpha OS=Homo sapiens GN=TOP2A PE=1 SV=3	5	5	3
Q8IVT2	Mitotic interactor and substrate of PLK1 OS=Homo sapiens GN=MISP PE=1 SV=1	3	3	3	67.7	87.6	133.4	30.4	75		170.1	49.9	351	23.8	111.1	0.609361	0.788479	1.20072	0.273627	0.675068		1.53105	0.449145	3.15932	0.214221
P48059	LIM and senescent cell antigen-like-containing domain protein 1 OS=Homo sapiens GN=LIMS1 PE=1 SV=4	3	3	3	65.2	85.1	72	38.2	128	186.1	77	90.4	168.7	97.6	91.6	0.71179	0.929039	0.786026	0.417031	1.39738	2.03166	0.840611	0.9869	1.8417	1.0655
Q13310	Polyadenylate-binding protein 4 OS=Homo sapiens GN=PABPC4 PE=1 SV=1	8	9	3	121.2	98.4	60.7	78.3	34.5	187	53.9	134.6	105.9	113.3	112.2	1.08021	0.877005	0.540998	0.697861	0.307487	1.66667	0.480392	1.19964	0.94385	1.0098
Q9Y5P6	Mannose-1-phosphate guanyltransferase beta OS=Homo sapiens GN=GMPPB PE=1 SV=2	3	3	3	40.4	95.2	106.5	85.5	144.9	79	98.7	42.5	210.2	97.6	99.4	0.406439	0.957746	1.07143	0.860161	1.45775	0.794769	0.992958	0.427565	2.11469	0.981891
P62820	Ras-related protein Rab-1A OS=Homo sapiens GN=RAB1A PE=1 SV=3	8	21	3	125.2	75.8	103.3	36.7	89.2	115.1	113.7	62.7	134.1	124.2	119.9	1.0442	0.632193	0.861551	0.306088	0.743953	0.959967	0.94829	0.522936	1.11843	1.03586
P48764	Sodium/hydrogen exchanger 3 OS=Homo sapiens GN=SLC9A3 PE=1 SV=2	3	3	3
P51788	Chloride channel protein 2 OS=Homo sapiens GN=CLCN2 PE=1 SV=2	3	3	3	111.3	74.4	123.8	115.7	136.9	45.3	176	73	80.8	57.7	105.2	1.05798	0.707224	1.17681	1.09981	1.30133	0.430608	1.673	0.693916	0.768061	0.548479
P62333	26S proteasome regulatory subunit 10B OS=Homo sapiens GN=PSMC6 PE=1 SV=1	3	3	3	48.3	165.1	28.8	61.9	44.8	132.5	78.7	68.2	145.6	213	113	0.427434	1.46106	0.254867	0.547788	0.39646	1.17257	0.69646	0.60354	1.2885	1.88496
P00568	Adenylate kinase isoenzyme 1 OS=Homo sapiens GN=AK1 PE=1 SV=3	3	5	3	132.8	147.7	82.1	26.7	60.7	182.4	94.6	20.4	163.3	58.6	130.7	1.01607	1.13007	0.628156	0.204285	0.464422	1.39556	0.723795	0.156083	1.24943	0.448355
Q9Y3U8	60S ribosomal protein L36 OS=Homo sapiens GN=RPL36 PE=1 SV=3	3	14	3	58.6	106.5	75.7	217.9	134.6	73.6	62.7	158.9	27.7	94.3	89.6	0.654018	1.18862	0.844866	2.43192	1.50223	0.821429	0.699777	1.77344	0.309152	1.05246
Q6P9B6	TLD domain-containing protein 1 OS=Homo sapiens GN=TLDC1 PE=1 SV=2	3	3	3	83.7	116	94	2.8	117.9	186	112.3	77.9	134.7	66.7	108	0.775	1.07407	0.87037	0.0259259	1.09167	1.72222	1.03981	0.721296	1.24722	0.617593
O60911	Cathepsin L2 OS=Homo sapiens GN=CTSV PE=1 SV=2	3	4	3	133.9	85.7	69.9	143.9	138.4	140.9	88.7	119.1	40.3	57.1	82.2	1.62895	1.04258	0.850365	1.75061	1.6837	1.71411	1.07908	1.44891	0.490268	0.694647
P18085	ADP-ribosylation factor 4 OS=Homo sapiens GN=ARF4 PE=1 SV=3	4	8	3	77.9	96.2	47.4	95.2	51.9	92.8	162.7	127.9	80.2	124.9	142.9	0.545136	0.673198	0.3317	0.6662	0.363191	0.649405	1.13856	0.895031	0.561232	0.874038
O14656	Torsin-1A OS=Homo sapiens GN=TOR1A PE=1 SV=1	3	4	3	66.7	132.7	76.7	79.4	64.8	185.2	91.9	92.6	114.5	86.5	109	0.611927	1.21743	0.70367	0.72844	0.594495	1.69908	0.843119	0.849541	1.05046	0.793578
Q9BUJ2	Heterogeneous nuclear ribonucleoprotein U-like protein 1 OS=Homo sapiens GN=HNRNPUL1 PE=1 SV=2	3	3	3	70.1	149.4	60.6	81.1	113.7	177.8	61	115.4	41.7	125	104.3	0.6721	1.43241	0.581016	0.777565	1.09012	1.7047	0.584851	1.10642	0.399808	1.19847
Q7Z7H5	Transmembrane emp24 domain-containing protein 4 OS=Homo sapiens GN=TMED4 PE=1 SV=1	5	11	3	92.6	154.5	54.1	39	68.7	98.1	77.5	39.1	128.2	226.5	121.6	0.761513	1.27056	0.444901	0.320724	0.564967	0.806743	0.637336	0.321546	1.05428	1.86266
P53701	Cytochrome c-type heme lyase OS=Homo sapiens GN=HCCS PE=1 SV=1	3	3	3	108.1	85.6	82.2	95	62.8	199	104.4	59.2	92.4	101	110.3	0.980054	0.776065	0.74524	0.861287	0.569356	1.80417	0.94651	0.536718	0.837715	0.915684
Q5ZPR3	CD276 antigen OS=Homo sapiens GN=CD276 PE=1 SV=1	3	3	3	51.9	86.8	44.8	47.4	54	290.5	86.1	66.4	136.9	83.8	151.5	0.342574	0.572937	0.29571	0.312871	0.356436	1.91749	0.568317	0.438284	0.90363	0.553135
Q12906	Interleukin enhancer-binding factor 3 OS=Homo sapiens GN=ILF3 PE=1 SV=3	3	3	3	59.4	120.3	67.5	51	104.8	136.7	52.8	66.3	108.5	231.8	100.8	0.589286	1.19345	0.669643	0.505952	1.03968	1.35615	0.52381	0.657738	1.07639	2.2996
Q9P0L0	Vesicle-associated membrane protein-associated protein A OS=Homo sapiens GN=VAPA PE=1 SV=3	3	3	3	122.2	41.9	97.1	29.8	79.4	92.9	245.9	79.9	151.7	46.2	112.9	1.08237	0.371125	0.860053	0.26395	0.703277	0.822852	2.17803	0.707706	1.34367	0.409212
P09972	Fructose-bisphosphate aldolase C OS=Homo sapiens GN=ALDOC PE=1 SV=2	6	13	3	58.5	114.1	94.1	46.4	70.5	146.1	126.3	157.1	122.4	55	109.4	0.534735	1.04296	0.860146	0.424132	0.644424	1.33547	1.15448	1.43601	1.11883	0.502742
Q12792	Twinfilin-1 OS=Homo sapiens GN=TWF1 PE=1 SV=3	3	3	3	75.7	92.7	90.4	128.9	94.8	163	118.7	41.5	86.5	84.8	122.9	0.615948	0.754272	0.735557	1.04882	0.771359	1.32628	0.965826	0.337673	0.703824	0.689992
P52789	Hexokinase-2 OS=Homo sapiens GN=HK2 PE=1 SV=2	4	4	3	147.3	136.1	145.2	81.4	94.4	42	81.5	32.2	128.6	104.7	106.7	1.38051	1.27554	1.36082	0.762887	0.884724	0.393627	0.763824	0.301781	1.20525	0.981256
Q96HD1	Cysteine-rich with EGF-like domain protein 1 OS=Homo sapiens GN=CRELD1 PE=1 SV=3	3	3	3	59.6	161	74.7	32.7	35.6	136.6	109.2	108.5	189.7	42.2	150.2	0.396804	1.0719	0.497337	0.21771	0.237017	0.909454	0.727031	0.72237	1.26298	0.280959
Q9UI42	Carboxypeptidase A4 OS=Homo sapiens GN=CPA4 PE=1 SV=2	3	3	3	104.7	134.5	72.6	124.3	124.8	68.6	109.8	140.1	37.7	97.9	85	1.23176	1.58235	0.854118	1.46235	1.46824	0.807059	1.29176	1.64824	0.443529	1.15176
[truncated: 1,656 more rows]

## Sheet: Abundances Set 2
					Abundances											Ratio Abundances (sample/ref)
[truncated: 4,599 more rows]

## Sheet: Common for Set 1 and Set 2
Proteins quantified in all samples and common for both sets					Log2 transformed abundance ratios																				Individual Fold changes (Log2 Tumor - Log2 Mucosa)
[truncated: 2,272 more rows]

[truncated: 1 more sheets: Significantly regulated]
